# Supplementary material for: 5-Azacytidine and decitabine induce C > G transversions in both murine and human cells
Source: Leukemia. 2025 Jul 18;39(9):2112–24. doi: 10.1038/s41375-025-02670-y (PMC12380594; doi:10.1038/s41375-025-02670-y)
Supplement: Supplementary file 2 — Supp Tables S1-S7 [file 41375_2025_2670_MOESM2_ESM.xlsx]

## Sheet: Table S1A_Demographics and CBC
Identifier	Age at Death (Months)	Sex	Experiment	Treatment	Conditioning Regiment	# Cycles at Death	Diagnoses	HGB	WBC	Plt	Most Recent PB NHD13 %	BM NHD13 %	Spleen NHD13 %	Thymus NHD13 %	Flow Cytometry	Necropsy Report
8601	9.5	Female	1st 5AZA/Alvo	PBS	1000 Rads IR	6	AML	6.1	380.4	365	97.7	Found Dead	Found Dead	Found Dead	Found Dead	FD- Hepatosplenomegaly
8602	14.5	Female	1st 5AZA/Alvo	5AZA	1000 Rads IR	11	AML	6.2	85.24	743	90.8	90.8	40.6	N/A	Mac1+/Gr1+	Hepatosplenomegaly
8603	7.5	Female	1st 5AZA/Alvo	Alvo	1000 Rads IR	4	AML	10.8	954	329	95.4	98	63	N/A	Mac1+/Gr1+	Hepatosplenomegaly
8604	11.5	Female	1st 5AZA/Alvo	5AZA+Alvo	1000 Rads IR	8	Unknown	12.5	5.48	1442	11	33.9	60.4	N/A	Mac1+/Gr1+	Normal Spleen/liver, cachexia
8605	9.5	Female	1st 5AZA/Alvo	PBS	1000 Rads IR	6	AML	9.3	33.14	720	67.7	96.5	68.8	N/A	Mac1+/Gr1+	Hepatosplenomegaly
8606	13.5	Female	1st 5AZA/Alvo	5AZA	1000 Rads IR	10	AML	10.6	6.72	576	42.4	Found Dead	Found Dead	Found Dead	Found Dead	FD- Splenomegaly
8607	8.5	Female	1st 5AZA/Alvo	Alvo	1000 Rads IR	5	AML	6.2	66.8	355	56.1	Found Dead	Found Dead	Found Dead	Found Dead	FD- Hepatosplenomegaly
8608	11.5	Female	1st 5AZA/Alvo	5AZA+Alvo	1000 Rads IR	8	AML	10	7.74	447	54.3	Found Dead	Found Dead	Found Dead	Found Dead	FD- Slight Splenomegaly
8609	12.5	Female	1st 5AZA/Alvo	PBS	1000 Rads IR	9	AML	6.5	62.82	210	68.4	82.3	60	N/A	Mac1+/Gr1+	Hepatosplenomegaly
8610	12.5	Female	1st 5AZA/Alvo	5AZA	1000 Rads IR	9	AML	9.8	26.92	324	49.1	Found Dead	Found Dead	Found Dead	Found Dead	FD- Splenomegaly
8611	7.5	Female	1st 5AZA/Alvo	Alvo	1000 Rads IR	4	AML	9.6	171.6	461	88.9	Found Dead	Found Dead	Found Dead	Found Dead	FD- Hepatosplenomegaly
8612	12.5	Female	1st 5AZA/Alvo	5AZA+Alvo	1000 Rads IR	9	AML	9.5	116.2	715	91.4	Found Dead	Found Dead	Found Dead	Found Dead	FD- Hepatosplenomegaly
8613	12.5	Female	1st 5AZA/Alvo	PBS	1000 Rads IR	9	AML	8.6	426	609	89.6	94.5	85.1	N/A	Mac1+/Gr1+	Hepatosplenomegaly
8614	13.5	Female	1st 5AZA/Alvo	5AZA	1000 Rads IR	10	AML	9.4	25.84	414	82.5	Found Dead	Found Dead	Found Dead	Found Dead	FD- Splenomegaly
8615	16.5	Female	1st 5AZA/Alvo	Alvo	1000 Rads IR	13	AML	7.8	1.92	396	37	92	71	N/A	Mac1+/Gr1+	Hepatosplenomegaly
8616	15.5	Female	1st 5AZA/Alvo	5AZA+Alvo	1000 Rads IR	12	AML	8.6	40.9	377	61.6	Found Dead	Found Dead	Found Dead	Found Dead	FD- Hepatosplenomegaly
8617	8.5	Female	1st 5AZA/Alvo	5AZA+Alvo	1000 Rads IR	5	Infection	10.9	9.52	1120	0.62	1	0.5	N/A	Mac1+	Normal Spleen/liver, corneal ulcer, cachexia
8618	13.5	Female	1st 5AZA/Alvo	5AZA	1000 Rads IR	10	AML	8.7	16.08	424	36.3	Found Dead	Found Dead	Found Dead	Found Dead	FD- Splenomegaly
8619	7.5	Female	1st 5AZA/Alvo	Alvo	1000 Rads IR	4	AML	8.3	6.94	608	38	Found Dead	Found Dead	Found Dead	Found Dead	FD- Splenomegaly
8620	13.5	Female	1st 5AZA/Alvo	PBS	1000 Rads IR	10	AML	7.1	224.84	738	94.7	67.9	34.5	N/A	Mac1+/Gr1+	Hepatosplenomegaly
8621	13.5	Male	2nd 5AZA/Alvo	PBS	1000 Rads IR	10	MDS	12.8	13.22	872	55.22	60	10	N/A	Mac1+/Gr1+	Unremarkable
8622	22	Male	2nd 5AZA/Alvo	PBS	1000 Rads IR	16+	Experiment EndPoint	11.2	5.64	384	1.7	1.48	8.39	N/A	Unremarkable	Unremarkable
8623	15.5	Male	2nd 5AZA/Alvo	PBS	1000 Rads IR	12	AML	7.7	137.44	486	65.08	73	88.9	N/A	CD71/Ter119+	Marked Splenomegaly
8624	16.5	Male	2nd 5AZA/Alvo	PBS	1000 Rads IR	13	AML	8.8	16.6	447	42.91	Found Dead	Found Dead	Found Dead	Found Dead	FD- Splenomegaly
8625	9.5	Male	2nd 5AZA/Alvo	PBS	1000 Rads IR	6	Unknown	12.3	7.4	847	1.84	Found Dead	Found Dead	Found Dead	Found Dead	FD- Thymoma, Hepatosplenomegaly
8626	22	Male	2nd 5AZA/Alvo	Alvo	1000 Rads IR	16+	Unknown	5.8	14.3	1517	2.3	Found Dead	Found Dead	Found Dead	Found Dead	FD- Unremarkable
8627	19	Male	2nd 5AZA/Alvo	Alvo	1000 Rads IR	11	AML	7.5	24.78	993	19.6	72.9	52.5	N/A	Mac1+/Gr1+	Hepatosplenomegaly
8628	17.5	Male	2nd 5AZA/Alvo	Alvo	1000 Rads IR	14	MDS	5.5	2.3	1653	40.14	Found Dead	Found Dead	Found Dead	Found Dead	FD- Slight Splenomegaly
8629	22	Male	2nd 5AZA/Alvo	Alvo	1000 Rads IR	16+	Experiment EndPoint	11.6	5.94	532	4.98	Found Dead	Found Dead	Found Dead	Found Dead	FD- Unremarkable
8630	18.5	Male	2nd 5AZA/Alvo	Alvo	1000 Rads IR	15	AML	7.5	55.86	1590	79.79	Found Dead	Found Dead	Found Dead	Found Dead	FD- Hepatosplenomegaly
8631	21	Male	2nd 5AZA/Alvo	Alvo	1000 Rads IR	16+	AML	5.6	9.58	427	32.14	Found Dead	Found Dead	Found Dead	Found Dead	FD- Splenomegaly
8632	14.5	Male	2nd 5AZA/Alvo	Alvo	1000 Rads IR	11	AML	8.4	47.24	366	77.1	70.5	23.5	32.3 (LN)	Mac1+/Gr1+	Splenomegaly
8634	13.5	Male	2nd 5AZA/Alvo	5AZA	1000 Rads IR	10	NHD13 T-ALL	12.3	231.82	912	95.12	85.82	77.96	93.78	CD4-/CD8-	Thymoma, Hepatosplenomegaly
8635	8.5	Male	2nd 5AZA/Alvo	5AZA	1000 Rads IR	5	Infection	7.6	16.16	1722	0.1	0.12	0.82	N/A	Mac1+/Gr1+, Granulocytic	Yellow Liver, abdominal abscess, all organs normal size
8636	14.5	Male	2nd 5AZA/Alvo	5AZA	1000 Rads IR	11	Unknown	11.9	16.08	9.82	5.59	5.11	1.61	0.88 (LN)	Unremarkable	Splenomegaly
8637	10.5	Male	2nd 5AZA/Alvo	5AZA	1000 Rads IR	7	Unknown	11.6	11.46	609	2.86	Found Dead	Found Dead	Found Dead	Found Dead	FD- Unremarkable
8638	14.5	Male	2nd 5AZA/Alvo	5AZA	1000 Rads IR	11	WT T-ALL	13.1	602	16.92	12.6	1.59	4.01	0.96	CD8+/CD4 het	Thymoma
8639	14.5	Male	2nd 5AZA/Alvo	5AZA+Alvo	1000 Rads IR	11	NHD13 T-ALL	9.8	6.64	1697	24	36.4	15.7	67.8	CD4-/CD8-	Thymoma
8640	12.5	Male	2nd 5AZA/Alvo	5AZA+Alvo	1000 Rads IR	9	MDS	10.7	12.6	771	34.57	Found Dead	Found Dead	Found Dead	Found Dead	FD- Slight Splenomegaly
8641	6.5	Male	2nd 5AZA/Alvo	5AZA+Alvo	1000 Rads IR	3	Iatrogenic Trauma	11.7	8.08	1086	0.92	Found Dead	Found Dead	Found Dead	Found Dead	FD- Unremarkable
8642	13.5	Male	2nd 5AZA/Alvo	5AZA+Alvo	1000 Rads IR	10	MDS	9	15.52	660	69	Found Dead	Found Dead	Found Dead	Found Dead	FD- Slight Splenomegaly
8643	12.5	Male	2nd 5AZA/Alvo	5AZA+Alvo	1000 Rads IR	9	NHD13 T-ALL	12.4	7.74	618	2.96	14.09	57.72	75.05	CD4-/CD8-	Thymoma
8644	14.5	Male	2nd 5AZA/Alvo	5AZA+Alvo	1000 Rads IR	11	Unknown	11.9	9.44	1003	1.71	61	88	N/A	Mac1+/Gr1+	Splenomegaly
3520	12	Female	Aza-Td Cyd	DAC	1000 Rads IR	8.5	AML	7.7	49.6	384	26.74	88	74	N/A	Mac1+/Gr1+	Hepatosplenomegaly

## Sheet: Table S1B_Tcrb Rearrangement
Identifier	Age at Death (Months)	Sex	Experiment	Treatment	Conditioning Regiment	# Cycles at Death	Diagnoses	Necropsy Report	T Cell Receptor Rearrangements Detected
8634	13.5	Male	T	5AZA	1000 Rads IR	10	NHD13 T-ALL	Thymoma, Hepatosplenomegaly	TrbD2->TrbJ2-5
8638	14.5	Male	2nd 5AZA/Alvo	5AZA	1000 Rads IR	11	WT T-ALL	Thymoma	TrbV12-2->TrbD1->TrbJ1-3 Trbv15-> TrbD2->TrbJ2-7 Trbv31->TrbD2->TrbJ2-7
8639	14.5	Male	2nd 5AZA/Alvo	5AZA+Alvo	1000 Rads IR	11	NHD13 T-ALL	Thymoma	TrbD1->TrbJ2-3 TrbD2->TrbJ2-4 TrbV21->TrbD1->TrbJ1-2
8643	12.5	Male	2nd 5AZA/Alvo	5AZA+Alvo	1000 Rads IR	9	NHD13 T-ALL	Thymoma	TrbD1->TrbJ1-2 TrbD1->TrbJ1-5 TrbD2->TrbJ2-3 TrbV12-1->TrbD2->TrbJ2-3

## Sheet: Table S2A_1st 5AZA Exp. WES
Hugo_Symbol	Chromosome	Start_Position	End_Position	Strand	Variant_Classification	Variant_Type	Reference_Allele	Tumor_Seq_Allele1	Tumor_Seq_Allele2	dbSNP_RS	Tumor_Sample_Barcode	HGVSc	HGVSp	HGVSp_Short	t_depth	t_ref_count	t_alt_count	VAF	n_depth	n_ref_count	n_alt_count	IMPACT
Plxnc1	chr10	94794764	94794765	+	Intron	INS	-	-	G	novel	10_8609_BM	c.4405-39dup			81	45	36	0.444444	122	121	1	MODIFIER
1700022I11Rik	chr4	42971822	42971822	+	Missense_Mutation	SNP	C	C	G	novel	3_8602_PB_06_01_21	c.1154C>G	p.Ala385Gly	p.A385G	104	59	45	0.432692	177	177	0	MODERATE
Slfn8	chr11	83004404	83004404	+	Silent	SNP	G	G	A	novel	10_8609_BM	c.1575C>T	p.Thr525%3D	p.T525%3D	252	235	17	0.0674603	288	288	0	LOW
1700022I11Rik	chr4	42971822	42971822	+	Missense_Mutation	SNP	C	C	G	novel	4_8602_BM	c.1154C>G	p.Ala385Gly	p.A385G	155	93	62	0.4	177	177	0	MODERATE
1810010H24Rik	chr11	107029662	107029662	+	Missense_Mutation	SNP	G	G	T	novel	12_8612_11_21_20	c.226G>T	p.Gly76Trp	p.G76W	51	48	3	0.0588235	67	67	0	MODERATE
1810046K07Rik	chr9	51290375	51290375	+	Missense_Mutation	SNP	C	C	A	novel	3_8602_PB_06_01_21	c.380G>T	p.Ser127Ile	p.S127I	70	41	29	0.414286	70	70	0	MODERATE
Kmt2a	chr9	44842610	44842610	+	Missense_Mutation	SNP	G	G	A	novel	10_8609_BM	c.3932C>T	p.Thr1311Ile	p.T1311I	73	65	8	0.109589	56	56	0	MODERATE
1810046K07Rik	chr9	51290375	51290375	+	Missense_Mutation	SNP	C	C	A	novel	4_8602_BM	c.380G>T	p.Ser127Ile	p.S127I	68	45	23	0.338235	70	70	0	MODERATE
4921517D22Rik	chr13	59690510	59690510	+	Silent	SNP	G	G	A	novel	10_8609_BM	c.507C>T	p.Ser169%3D	p.S169%3D	52	49	3	0.0576923	67	67	0	LOW
Naip5	chr13	100223218	100223218	+	Silent	SNP	A	A	G	novel	10_8609_BM	c.1509T>C	p.Tyr503%3D	p.Y503%3D	434	404	30	0.0691244	447	447	0	LOW
Azin1	chr15	38491702	38491702	+	Intron	SNP	G	G	A	novel	10_8609_BM	c.1021-12C>T			56	51	5	0.0892857	55	55	0	MODIFIER
Ppil2	chr16	17089419	17089419	+	Intron	SNP	C	C	G	novel	10_8609_BM	c.1332+9G>C			147	141	6	0.0408163	146	146	0	MODIFIER
Mib1	chr18	10804663	10804663	+	Intron	SNP	C	C	T	novel	10_8609_BM	c.2666-24C>T			81	72	9	0.111111	66	66	0	MODIFIER
4921507P07Rik	chr6	50583953	50583953	+	Missense_Mutation	SNP	G	G	A	novel	4_8602_BM	c.661C>T	p.Pro221Ser	p.P221S	212	208	4	0.0188679	210	210	0	MODERATE
Coro1b	chr19	4150790	4150790	+	Silent	SNP	C	C	T	novel	10_8609_BM	c.720C>T	p.Ser240%3D	p.S240%3D	57	54	3	0.0526316	68	68	0	LOW
Cd248	chr19	5068171	5068171	+	Silent	SNP	C	C	T	novel	10_8609_BM	c.46C>T	p.Leu16%3D	p.L16%3D	14	11	3	0.214286	10	10	0	LOW
Olfr1440	chr19	12394396	12394396	+	Silent	SNP	G	G	A	novel	10_8609_BM	c.132G>A	p.Leu44%3D	p.L44%3D	162	147	15	0.0925926	192	192	0	LOW
4932414N04Rik	chr2	68745451	68745451	+	Missense_Mutation	SNP	C	C	T	novel	17_8620_BM	c.2093C>T	p.Thr698Met	p.T698M	89	81	8	0.0898876	88	88	0	MODERATE
Aasdh	chr5	76896477	76896477	+	Missense_Mutation	SNP	C	C	T	novel	16_8617_BM	c.565G>A	p.Gly189Ser	p.G189S	72	68	4	0.0555556	84	84	0	MODERATE
Atp1a1	chr3	101590741	101590741	+	Intron	SNP	T	T	G	novel	10_8609_BM	c.755-26A>C			40	37	3	0.075	34	34	0	MODIFIER
Eps8l3	chr3	107891209	107891209	+	Intron	SNP	A	A	T	novel	10_8609_BM	c.1456-46A>T			50	46	4	0.08	41	41	0	MODIFIER
Slc39a8	chr3	135849190	135849190	+	Intron	SNP	C	C	G	novel	10_8609_BM	c.382+12C>G			60	56	4	0.0666667	91	91	0	MODIFIER
Mysm1	chr4	94967939	94967939	+	Silent	SNP	G	G	A	novel	10_8609_BM	c.420C>T	p.Ile140%3D	p.I140%3D	178	164	14	0.0786517	171	171	0	LOW
Rab3b	chr4	108940741	108940741	+	Silent	SNP	C	C	T	novel	10_8609_BM	c.588C>T	p.Ser196%3D	p.S196%3D	94	90	4	0.0425532	96	96	0	LOW
Gimap4	chr6	48686821	48686821	+	Intron	SNP	C	C	T	novel	10_8609_BM	c.-14-17C>T			68	64	4	0.0588235	54	54	0	MODIFIER
Abcd2	chr15	91149054	91149054	+	Missense_Mutation	SNP	C	C	T	novel	4_8602_BM	c.2158G>A	p.Glu720Lys	p.E720K	164	159	5	0.0304878	152	152	0	MODERATE
Map2k5	chr9	63377125	63377125	+	Splice_Region	SNP	G	G	A	novel	10_8609_BM	c.133C>T	p.Leu45%3D	p.L45%3D	70	65	5	0.0714286	76	76	0	LOW
Dach2	chrX	113298426	113298426	+	5'UTR	SNP	C	C	A	novel	10_8609_BM	c.-1C>A			20	17	3	0.15	26	26	0	MODIFIER
Adam19	chr11	46131648	46131648	+	Missense_Mutation	SNP	G	G	T	novel	12_8612_11_21_20	c.1427G>T	p.Arg476Leu	p.R476L	45	42	3	0.0666667	51	51	0	MODERATE
Slfn8	chr11	83004404	83004404	+	Silent	SNP	G	G	A	novel	11_8611_PB_11_21_20	c.1575C>T	p.Thr525%3D	p.T525%3D	239	229	10	0.041841	288	288	0	LOW
Adamts14	chr10	61270957	61270957	+	Missense_Mutation	SNP	C	C	A	novel	12_8612_11_21_20	c.383G>T	p.Arg128Leu	p.R128L	50	47	3	0.06	46	46	0	MODERATE
Naip5	chr13	100223218	100223218	+	Silent	SNP	A	A	G	novel	11_8611_PB_11_21_20	c.1509T>C	p.Tyr503%3D	p.Y503%3D	472	453	19	0.0402542	447	447	0	LOW
Slc11a2	chr15	100403356	100403356	+	Intron	SNP	G	G	A	novel	11_8611_PB_11_21_20	c.832-17C>T			114	106	8	0.0701754	107	107	0	MODIFIER
Spidr	chr16	15889620	15889620	+	3'UTR	SNP	C	C	T	novel	11_8611_PB_11_21_20	c.*10G>A			69	65	4	0.057971	74	74	0	MODIFIER
Ppil2	chr16	17089419	17089419	+	Intron	SNP	C	C	G	novel	11_8611_PB_11_21_20	c.1332+9G>C			155	148	7	0.0451613	146	146	0	MODIFIER
Kifc1	chr17	33882196	33882196	+	Silent	SNP	C	C	A	novel	11_8611_PB_11_21_20	c.1791G>T	p.Leu597%3D	p.L597%3D	198	192	6	0.030303	206	206	0	LOW
Adamts5	chr16	85862860	85862860	+	Missense_Mutation	SNP	C	C	T	novel	7_8604_BM	c.2543G>A	p.Ser848Asn	p.S848N	190	139	51	0.268421	186	186	0	MODERATE
Adamtsl3	chr7	82595409	82595409	+	Missense_Mutation	SNP	G	G	A	novel	12_8612_11_21_20	c.4072G>A	p.Val1358Ile	p.V1358I	58	55	3	0.0517241	101	101	0	MODERATE
Adgrf4	chr17	42667399	42667399	+	Missense_Mutation	SNP	C	C	A	novel	11_8611_PB_11_21_20	c.1052G>T	p.Ser351Ile	p.S351I	108	62	46	0.425926	96	96	0	MODERATE
Adgrf4	chr17	42667399	42667399	+	Missense_Mutation	SNP	C	C	A	novel	12_8612_11_21_20	c.1052G>T	p.Ser351Ile	p.S351I	87	57	30	0.344828	96	96	0	MODERATE
Olfr1440	chr19	12394396	12394396	+	Silent	SNP	G	G	A	novel	11_8611_PB_11_21_20	c.132G>A	p.Leu44%3D	p.L44%3D	155	150	5	0.0322581	192	192	0	LOW
Ptar1	chr19	23724758	23724771	+	3'UTR	DEL	TGAGATATACTTAC	TGAGATATACTTAC	-	novel	11_8611_PB_11_21_20	c.*4360_*4373del			90	86	4	0.0444444	85	85	0	MODIFIER
Slit1	chr19	41624465	41624465	+	Intron	SNP	C	C	T	novel	11_8611_PB_11_21_20	c.2582+33G>A			70	66	4	0.0571429	70	70	0	MODIFIER
Cacna1e	chr1	154450809	154450810	+	Intron	INS	-	-	AAAA	novel	11_8611_PB_11_21_20	c.3740+33_3740+36dup			39	33	6	0.153846	28	28	0	MODIFIER
Chit1	chr1	134149395	134149396	+	Frame_Shift_Ins	INS	-	-	GT	novel	10_8609_BM	c.935_936insGT	p.His313TyrfsTer19	p.H313Yfs*19	81	76	5	0.0617284	64	64	0	HIGH
Adam6b	chr12	113490747	113490747	+	Missense_Mutation	SNP	C	C	T	novel	10_8609_BM	c.1183C>T	p.Leu395Phe	p.L395F	215	200	15	0.0697674	207	207	0	MODERATE
Zswim8	chr14	20723197	20723197	+	Missense_Mutation	SNP	C	C	T	novel	10_8609_BM	c.5354C>T	p.Ala1785Val	p.A1785V	192	182	10	0.0520833	163	163	0	MODERATE
Fmo9	chr1	166663665	166663665	+	Intron	SNP	C	C	A	novel	11_8611_PB_11_21_20	c.1257-14G>T			93	88	5	0.0537634	72	72	0	MODIFIER
Adgrf4	chr17	42667399	42667399	+	Missense_Mutation	SNP	C	C	A	novel	15_8613_BM	c.1052G>T	p.Ser351Ile	p.S351I	108	55	53	0.490741	96	96	0	MODERATE
Lrp1b	chr2	40701934	40701935	+	Intron	INS	-	-	T	novel	11_8611_PB_11_21_20	c.11396-44dup			17	8	9	0.529412	22	22	0	MODIFIER
Olfr1145	chr2	87810661	87810661	+	Silent	SNP	G	G	A	novel	11_8611_PB_11_21_20	c.840G>A	p.Lys280%3D	p.K280%3D	207	119	88	0.425121	164	164	0	LOW
Hipk3	chr2	104433659	104433659	+	Silent	SNP	C	C	T	novel	11_8611_PB_11_21_20	c.2493G>A	p.Arg831%3D	p.R831%3D	100	96	4	0.04	93	93	0	LOW
Rpl34	chr3	130729276	130729276	+	Silent	SNP	T	T	G	novel	11_8611_PB_11_21_20	c.18A>C	p.Thr6%3D	p.T6%3D	102	77	25	0.245098	132	132	0	LOW
Gm136	chr4	34750884	34750884	+	Intron	SNP	T	T	G	novel	11_8611_PB_11_21_20	c.351+37A>C			104	96	8	0.0769231	121	121	0	MODIFIER
Adgrf4	chr17	42667399	42667399	+	Missense_Mutation	SNP	C	C	A	novel	5_8603_PB_11_21_20	c.1052G>T	p.Ser351Ile	p.S351I	104	58	46	0.442308	96	96	0	MODERATE
Adgrf4	chr17	42667399	42667399	+	Missense_Mutation	SNP	C	C	A	novel	6_8603_BM	c.1052G>T	p.Ser351Ile	p.S351I	109	48	61	0.559633	96	96	0	MODERATE
Mysm1	chr4	94967939	94967939	+	Silent	SNP	G	G	A	novel	11_8611_PB_11_21_20	c.420C>T	p.Ile140%3D	p.I140%3D	187	180	7	0.0374332	171	171	0	LOW
Rab3b	chr4	108940741	108940741	+	Silent	SNP	C	C	T	novel	11_8611_PB_11_21_20	c.588C>T	p.Ser196%3D	p.S196%3D	111	103	8	0.0720721	96	96	0	LOW
Adgrf4	chr17	42667399	42667399	+	Missense_Mutation	SNP	C	C	A	novel	7_8604_BM	c.1052G>T	p.Ser351Ile	p.S351I	112	104	8	0.0714286	96	96	0	MODERATE
Ghrl	chr6	113719426	113719426	+	Missense_Mutation	SNP	G	G	T	novel	11_8611_PB_11_21_20	c.4C>A	p.Leu2Met	p.L2M	49	46	3	0.0612245	34	34	0	MODERATE
Itpr2	chr6	146323198	146323198	+	Silent	SNP	G	G	A	novel	11_8611_PB_11_21_20	c.4293C>T	p.Tyr1431%3D	p.Y1431%3D	109	53	56	0.513761	122	122	0	LOW
Adgrv1	chr13	81440229	81440229	+	Missense_Mutation	SNP	C	C	T	novel	3_8602_PB_06_01_21	c.13237G>A	p.Gly4413Ser	p.G4413S	101	97	4	0.039604	83	83	0	MODERATE
Adgrv1	chr13	81440229	81440229	+	Missense_Mutation	SNP	C	C	T	novel	4_8602_BM	c.13237G>A	p.Gly4413Ser	p.G4413S	101	93	8	0.0792079	83	83	0	MODERATE
Tead1	chr7	112906752	112906752	+	3'UTR	SNP	G	G	A	novel	11_8611_PB_11_21_20	c.*8092G>A			128	123	5	0.0390625	127	127	0	MODIFIER
Mcam	chr9	44139615	44139615	+	Intron	SNP	C	C	T	novel	11_8611_PB_11_21_20	c.1031-38C>T			101	98	3	0.029703	99	99	0	MODIFIER
Map2k5	chr9	63377125	63377125	+	Splice_Region	SNP	G	G	A	novel	11_8611_PB_11_21_20	c.133C>T	p.Leu45%3D	p.L45%3D	89	84	5	0.0561798	76	76	0	LOW
Ric8b	chr10	85015112	85015112	+	Silent	SNP	C	C	T	novel	12_8612_11_21_20	c.1608C>T	p.Asp536%3D	p.D536%3D	85	81	4	0.0470588	85	85	0	LOW
Ric8b	chr10	85015133	85015133	+	Silent	SNP	G	G	A	novel	12_8612_11_21_20	c.1629G>A	p.Glu543%3D	p.E543%3D	82	78	4	0.0487805	86	86	0	LOW
Ric8b	chr10	85015151	85015151	+	Silent	SNP	T	T	C	novel	12_8612_11_21_20	c.1647T>C	p.Tyr549%3D	p.Y549%3D	80	76	4	0.05	83	83	0	LOW
Akr1b3	chr6	34309656	34309656	+	Missense_Mutation	SNP	C	C	T	novel	11_8611_PB_11_21_20	c.661G>A	p.Ala221Thr	p.A221T	102	98	4	0.0392157	66	66	0	MODERATE
Mgat4b	chr11	50232259	50232259	+	Intron	SNP	G	G	A	novel	12_8612_11_21_20	c.720-48G>A			75	71	4	0.0533333	85	85	0	MODIFIER
Ankrd34a	chr3	96599809	96599809	+	3'Flank	DEL	G	G	-	novel	15_8613_BM				21	15	6	0.285714	21	20	1	MODIFIER
Myh10	chr11	68768388	68768388	+	Intron	SNP	C	C	A	novel	12_8612_11_21_20	c.1575+16C>A			58	55	3	0.0517241	102	102	0	MODIFIER
Aoc2	chr11	101325276	101325276	+	Missense_Mutation	SNP	G	G	C	novel	3_8602_PB_06_01_21	c.184G>C	p.Glu62Gln	p.E62Q	131	109	22	0.167939	175	175	0	MODERATE
Ift20	chr11	78541412	78541412	+	Silent	SNP	A	A	G	novel	12_8612_11_21_20	c.369A>G	p.Glu123%3D	p.E123%3D	81	77	4	0.0493827	53	53	0	LOW
Aoc2	chr11	101325276	101325276	+	Missense_Mutation	SNP	G	G	C	novel	4_8602_BM	c.184G>C	p.Glu62Gln	p.E62Q	209	169	40	0.191388	175	175	0	MODERATE
Slfn8	chr11	83004404	83004404	+	Silent	SNP	G	G	A	novel	12_8612_11_21_20	c.1575C>T	p.Thr525%3D	p.T525%3D	207	104	103	0.497585	288	288	0	LOW
Arhgap21	chr2	20871621	20871621	+	Missense_Mutation	SNP	G	G	A	novel	15_8613_BM	c.2582C>T	p.Ser861Phe	p.S861F	76	42	34	0.447368	78	78	0	MODERATE
Igf2bp1	chr11	95966160	95966160	+	Intron	SNP	G	G	T	novel	12_8612_11_21_20	c.1641+17C>A			122	118	4	0.0327869	143	143	0	MODIFIER
Erbb2	chr11	98428097	98428097	+	Intron	SNP	C	C	T	novel	12_8612_11_21_20	c.1650-39C>T			67	61	6	0.0895522	83	83	0	MODIFIER
Card14	chr11	119344666	119344666	+	Silent	SNP	C	C	T	novel	12_8612_11_21_20	c.2925C>T	p.Asp975%3D	p.D975%3D	41	28	13	0.317073	42	42	0	LOW
Atp10b	chr11	43259838	43259838	+	Missense_Mutation	SNP	G	G	T	novel	3_8602_PB_06_01_21	c.4362G>T	p.Lys1454Asn	p.K1454N	143	138	5	0.034965	138	138	0	MODERATE
Myt1l	chr12	29836399	29836399	+	Silent	SNP	A	A	G	novel	12_8612_11_21_20	c.1671A>G	p.Thr557%3D	p.T557%3D	97	93	4	0.0412371	90	90	0	LOW
Myt1l	chr12	29836414	29836414	+	Silent	SNP	G	G	A	novel	12_8612_11_21_20	c.1686G>A	p.Val562%3D	p.V562%3D	94	90	4	0.0425532	88	88	0	LOW
Myt1l	chr12	29836417	29836417	+	Silent	SNP	T	T	C	novel	12_8612_11_21_20	c.1689T>C	p.Asn563%3D	p.N563%3D	92	88	4	0.0434783	86	86	0	LOW
Bag5	chr12	111710861	111710861	+	Missense_Mutation	SNP	G	G	A	novel	3_8602_PB_06_01_21	c.527C>T	p.Ser176Phe	p.S176F	144	139	5	0.0347222	108	108	0	MODERATE
Mdga2	chr12	67220949	67220949	+	Intron	SNP	T	T	C	novel	12_8612_11_21_20	c.73+21A>G			141	137	4	0.0283688	163	163	0	MODIFIER
Bag5	chr12	111710861	111710861	+	Missense_Mutation	SNP	G	G	A	novel	4_8602_BM	c.527C>T	p.Ser176Phe	p.S176F	133	127	6	0.0451128	108	108	0	MODERATE
Cipc	chr12	86962232	86962232	+	Silent	SNP	C	C	A	novel	12_8612_11_21_20	c.801C>A	p.Pro267%3D	p.P267%3D	53	50	3	0.0566038	62	62	0	LOW
Pfkp	chr13	6604930	6604930	+	Intron	SNP	C	C	A	novel	12_8612_11_21_20	c.1086+26G>T			24	21	3	0.125	39	39	0	MODIFIER
4921517D22Rik	chr13	59690510	59690510	+	Silent	SNP	G	G	A	novel	12_8612_11_21_20	c.507C>T	p.Ser169%3D	p.S169%3D	50	33	17	0.34	67	67	0	LOW
Ttc37	chr13	76132877	76132877	+	Silent	SNP	G	G	C	novel	12_8612_11_21_20	c.2031G>C	p.Leu677%3D	p.L677%3D	106	81	25	0.235849	129	129	0	LOW
Naip5	chr13	100223218	100223218	+	Silent	SNP	A	A	G	novel	12_8612_11_21_20	c.1509T>C	p.Tyr503%3D	p.Y503%3D	253	157	96	0.379447	447	447	0	LOW
Cacna1d	chr14	30099078	30099078	+	Silent	SNP	T	T	C	novel	12_8612_11_21_20	c.3546A>G	p.Glu1182%3D	p.E1182%3D	179	175	4	0.0223464	216	216	0	LOW
Otx2	chr14	48658895	48658895	+	Silent	SNP	A	A	G	novel	12_8612_11_21_20	c.705T>C	p.Val235%3D	p.V235%3D	101	96	5	0.049505	86	86	0	LOW
Otx2	chr14	48658898	48658898	+	Silent	SNP	A	A	T	novel	12_8612_11_21_20	c.702T>A	p.Ala234%3D	p.A234%3D	102	98	4	0.0392157	86	86	0	LOW
Bysl	chr17	47602774	47602774	+	Missense_Mutation	SNP	C	C	G	novel	17_8620_BM	c.726G>C	p.Glu242Asp	p.E242D	108	104	4	0.037037	84	84	0	MODERATE
C8g	chr2	25499393	25499393	+	Splice_Region	SNP	C	C	T	novel	3_8602_PB_06_01_21	c.454+5G>A			249	236	13	0.0522088	208	208	0	LOW
Rhobtb2	chr14	69800720	69800720	+	Silent	SNP	G	G	A	novel	12_8612_11_21_20	c.90C>T	p.Leu30%3D	p.L30%3D	96	91	5	0.0520833	133	133	0	LOW
Rhobtb2	chr14	69800726	69800726	+	Silent	SNP	A	A	G	novel	12_8612_11_21_20	c.84T>C	p.Thr28%3D	p.T28%3D	99	94	5	0.0505051	132	132	0	LOW
Rhobtb2	chr14	69800738	69800738	+	Silent	SNP	G	G	A	novel	12_8612_11_21_20	c.72C>T	p.Ala24%3D	p.A24%3D	98	93	5	0.0510204	133	133	0	LOW
C8g	chr2	25499393	25499393	+	Splice_Region	SNP	C	C	T	novel	4_8602_BM	c.454+5G>A			197	191	6	0.0304569	208	208	0	LOW
Tpm3-rs7	chr14	113315218	113315218	+	Silent	SNP	A	A	G	novel	12_8612_11_21_20	c.543A>G	p.Lys181%3D	p.K181%3D	231	225	6	0.025974	228	228	0	LOW
Tpm3-rs7	chr14	113315227	113315227	+	Silent	SNP	G	G	A	novel	12_8612_11_21_20	c.552G>A	p.Lys184%3D	p.K184%3D	232	222	10	0.0431034	225	225	0	LOW
Tpm3-rs7	chr14	113315233	113315233	+	Silent	SNP	A	A	G	novel	12_8612_11_21_20	c.558A>G	p.Glu186%3D	p.E186%3D	236	226	10	0.0423729	226	226	0	LOW
Tpm3-rs7	chr14	113315239	113315239	+	Silent	SNP	A	A	G	novel	12_8612_11_21_20	c.564A>G	p.Glu188%3D	p.E188%3D	234	224	10	0.042735	227	227	0	LOW
Tpm3-rs7	chr14	113315254	113315254	+	Silent	SNP	T	T	C	novel	12_8612_11_21_20	c.579T>C	p.Thr193%3D	p.T193%3D	236	225	11	0.0466102	233	233	0	LOW
Cacna1h	chr17	25375363	25375363	+	Missense_Mutation	SNP	C	C	G	novel	3_8602_PB_06_01_21	c.6820G>C	p.Ala2274Pro	p.A2274P	41	38	3	0.0731707	45	45	0	MODERATE
Agxt2	chr15	10373942	10373942	+	Intron	SNP	G	G	A	novel	12_8612_11_21_20	c.359+74G>A			140	132	8	0.0571429	110	110	0	MODIFIER
Cacna1h	chr17	25375363	25375363	+	Missense_Mutation	SNP	C	C	G	novel	4_8602_BM	c.6820G>C	p.Ala2274Pro	p.A2274P	60	55	5	0.0833333	45	45	0	MODERATE
Azin1	chr15	38491702	38491702	+	Intron	SNP	G	G	A	novel	12_8612_11_21_20	c.1021-12C>T			50	28	22	0.44	55	55	0	MODIFIER
Ext1	chr15	53344680	53344680	+	Silent	SNP	T	T	G	novel	12_8612_11_21_20	c.684A>C	p.Pro228%3D	p.P228%3D	56	51	5	0.0892857	63	63	0	LOW
Kcnq3	chr15	66005857	66005857	+	Silent	SNP	C	C	T	novel	12_8612_11_21_20	c.1383G>A	p.Glu461%3D	p.E461%3D	118	114	4	0.0338983	128	128	0	LOW
Kcnq3	chr15	66005863	66005863	+	Silent	SNP	G	G	A	novel	12_8612_11_21_20	c.1377C>T	p.Ser459%3D	p.S459%3D	123	119	4	0.0325203	132	132	0	LOW
Kcnq3	chr15	66005869	66005869	+	Silent	SNP	G	G	A	novel	12_8612_11_21_20	c.1371C>T	p.Ser457%3D	p.S457%3D	127	123	4	0.0314961	140	140	0	LOW
Cacnb3	chr15	98641660	98641660	+	Missense_Mutation	SNP	G	G	C	novel	3_8602_PB_06_01_21	c.677G>C	p.Arg226Pro	p.R226P	71	65	6	0.084507	61	61	0	MODERATE
Upk3a	chr15	85021440	85021440	+	Intron	SNP	C	C	T	novel	12_8612_11_21_20	c.704+45C>T			33	26	7	0.212121	32	32	0	MODIFIER
Cacnb3	chr15	98641660	98641660	+	Missense_Mutation	SNP	G	G	C	novel	4_8602_BM	c.677G>C	p.Arg226Pro	p.R226P	83	75	8	0.0963855	61	61	0	MODERATE
Slc11a2	chr15	100403356	100403356	+	Intron	SNP	G	G	A	novel	12_8612_11_21_20	c.832-17C>T			77	38	39	0.506494	107	107	0	MODIFIER
Krt76	chr15	101892359	101892359	+	Silent	SNP	T	T	C	novel	12_8612_11_21_20	c.501A>G	p.Glu167%3D	p.E167%3D	109	105	4	0.0366972	125	125	0	LOW
Krt76	chr15	101892362	101892362	+	Silent	SNP	A	A	C	novel	12_8612_11_21_20	c.498T>G	p.Arg166%3D	p.R166%3D	111	107	4	0.036036	119	119	0	LOW
Krt76	chr15	101892371	101892371	+	Silent	SNP	G	G	A	novel	12_8612_11_21_20	c.489C>T	p.Ala163%3D	p.A163%3D	108	104	4	0.037037	114	114	0	LOW
Krt76	chr15	101892377	101892377	+	Silent	SNP	C	C	T	novel	12_8612_11_21_20	c.483G>A	p.Val161%3D	p.V161%3D	108	104	4	0.037037	110	110	0	LOW
Krt76	chr15	101892404	101892404	+	Silent	SNP	T	T	C	novel	12_8612_11_21_20	c.456A>G	p.Val152%3D	p.V152%3D	101	97	4	0.039604	102	102	0	LOW
Spidr	chr16	15889620	15889620	+	3'UTR	SNP	C	C	T	novel	12_8612_11_21_20	c.*10G>A			86	50	36	0.418605	74	74	0	MODIFIER
Ppil2	chr16	17089419	17089419	+	Intron	SNP	C	C	G	novel	12_8612_11_21_20	c.1332+9G>C			113	62	51	0.451327	146	146	0	MODIFIER
Smpd4	chr16	17629015	17629015	+	Intron	SNP	C	C	A	novel	12_8612_11_21_20	c.660-54C>A			62	58	4	0.0645161	69	69	0	MODIFIER
Dyrk1a	chr16	94685130	94685130	+	Silent	SNP	T	T	A	novel	12_8612_11_21_20	c.1335T>A	p.Thr445%3D	p.T445%3D	109	105	4	0.0366972	127	127	0	LOW
Dyrk1a	chr16	94685178	94685178	+	Silent	SNP	T	T	C	novel	12_8612_11_21_20	c.1383T>C	p.Asp461%3D	p.D461%3D	108	104	4	0.037037	140	140	0	LOW
Dyrk1a	chr16	94685196	94685196	+	Silent	SNP	G	G	A	novel	12_8612_11_21_20	c.1401G>A	p.Arg467%3D	p.R467%3D	111	107	4	0.036036	134	134	0	LOW
Kifc1	chr17	33882196	33882196	+	Silent	SNP	C	C	A	novel	12_8612_11_21_20	c.1791G>T	p.Leu597%3D	p.L597%3D	170	138	32	0.188235	206	206	0	LOW
Cbl	chr9	44164227	44164325	+	Splice_Site	DEL	AGCCCATTTCACAGTATAATTCATATTGTTCCTTTGGTGAAAGAAAAATGAGAGAGAACATGTTGAATAAGCAACAGAATGCTAGCAACAGGAGAACCA	AGCCCATTTCACAGTATAATTCATATTGTTCCTTTGGTGAAAGAAAAATGAGAGAGAACATGTTGAATAAGCAACAGAATGCTAGCAACAGGAGAACCA	-	novel	13_8613_PB_1_22_21	c.1090-68_1120del		p.X364_splice	65	51	14	0.215385	126	126	0	HIGH
Cbl	chr9	44164227	44164325	+	Splice_Site	DEL	AGCCCATTTCACAGTATAATTCATATTGTTCCTTTGGTGAAAGAAAAATGAGAGAGAACATGTTGAATAAGCAACAGAATGCTAGCAACAGGAGAACCA	AGCCCATTTCACAGTATAATTCATATTGTTCCTTTGGTGAAAGAAAAATGAGAGAGAACATGTTGAATAAGCAACAGAATGCTAGCAACAGGAGAACCA	-	novel	14_8613_PB_3_2_21	c.1090-68_1120del		p.X364_splice	68	59	9	0.132353	126	126	0	HIGH
Tmem178	chr17	80986236	80986236	+	Silent	SNP	A	A	C	novel	12_8612_11_21_20	c.457A>C	p.Arg153%3D	p.R153%3D	155	150	5	0.0322581	151	151	0	LOW
Tmem178	chr17	80986244	80986244	+	Silent	SNP	T	T	C	novel	12_8612_11_21_20	c.465T>C	p.Ile155%3D	p.I155%3D	151	146	5	0.0331126	147	147	0	LOW
Tmem178	chr17	80986256	80986256	+	Silent	SNP	A	A	G	novel	12_8612_11_21_20	c.477A>G	p.Leu159%3D	p.L159%3D	144	140	4	0.0277778	143	143	0	LOW
Camkmt	chr17	85202782	85202782	+	Intron	SNP	C	C	A	novel	12_8612_11_21_20	c.376+88935C>A			116	112	4	0.0344828	127	127	0	MODIFIER
Ccdc183	chr2	25612079	25612079	+	Missense_Mutation	SNP	T	T	G	novel	11_8611_PB_11_21_20	c.782A>C	p.Lys261Thr	p.K261T	126	97	29	0.230159	150	150	0	MODERATE
Fem1c	chr18	46505590	46505590	+	Silent	SNP	T	T	C	novel	12_8612_11_21_20	c.1344A>G	p.Leu448%3D	p.L448%3D	136	131	5	0.0367647	144	144	0	LOW
Fem1c	chr18	46505626	46505626	+	Silent	SNP	C	C	T	novel	12_8612_11_21_20	c.1308G>A	p.Leu436%3D	p.L436%3D	153	148	5	0.0326797	156	156	0	LOW
Fem1c	chr18	46505668	46505668	+	Silent	SNP	A	A	T	novel	12_8612_11_21_20	c.1266T>A	p.Ile422%3D	p.I422%3D	147	142	5	0.0340136	162	162	0	LOW
Fem1c	chr18	46505701	46505701	+	Silent	SNP	G	G	A	novel	12_8612_11_21_20	c.1233C>T	p.Leu411%3D	p.L411%3D	146	141	5	0.0342466	170	170	0	LOW
Fem1c	chr18	46505713	46505713	+	Silent	SNP	T	T	G	novel	12_8612_11_21_20	c.1221A>C	p.Thr407%3D	p.T407%3D	144	140	4	0.0277778	176	176	0	LOW
Zfp516	chr18	82957460	82957460	+	Intron	SNP	G	G	A	novel	12_8612_11_21_20	c.1771+11G>A			25	17	8	0.32	23	23	0	MODIFIER
Cdh13	chr8	119323454	119323455	+	3'UTR	INS	-	-	A	novel	4_8602_BM	c.*65dup			45	22	23	0.511111	38	36	2	MODIFIER
Cdh8	chr8	99030947	99030947	+	Missense_Mutation	SNP	C	C	A	novel	12_8612_11_21_20	c.2018G>T	p.Gly673Val	p.G673V	94	90	4	0.0425532	102	102	0	MODERATE
Ahnak	chr19	9004980	9004980	+	Silent	SNP	G	G	A	novel	12_8612_11_21_20	c.3627G>A	p.Lys1209%3D	p.K1209%3D	184	175	9	0.048913	193	193	0	LOW
Ahnak	chr19	9004983	9004983	+	Silent	SNP	G	G	A	novel	12_8612_11_21_20	c.3630G>A	p.Gly1210%3D	p.G1210%3D	187	182	5	0.026738	194	194	0	LOW
Ahnak	chr19	9004986	9004986	+	Silent	SNP	C	C	T	novel	12_8612_11_21_20	c.3633C>T	p.Asp1211%3D	p.D1211%3D	182	174	8	0.043956	194	194	0	LOW
Ahnak	chr19	9004998	9004998	+	Silent	SNP	A	A	T	novel	12_8612_11_21_20	c.3645A>T	p.Thr1215%3D	p.T1215%3D	186	176	10	0.0537634	192	192	0	LOW
Cebpd	chr16	15888875	15888875	+	3'UTR	SNP	G	G	T	novel	10_8609_BM	c.*744G>T			50	42	8	0.16	64	62	2	MODIFIER
Fads1	chr19	10184950	10184950	+	Silent	SNP	C	C	T	novel	12_8612_11_21_20	c.237C>T	p.Ile79%3D	p.I79%3D	81	63	18	0.222222	99	99	0	LOW
Olfr1440	chr19	12394396	12394396	+	Silent	SNP	G	G	A	novel	12_8612_11_21_20	c.132G>A	p.Leu44%3D	p.L44%3D	121	81	40	0.330579	192	192	0	LOW
Aldh1a7	chr19	20719336	20719336	+	Intron	SNP	C	C	T	novel	12_8612_11_21_20	c.313-21G>A			34	20	14	0.411765	40	40	0	MODIFIER
Ptar1	chr19	23724758	23724771	+	3'UTR	DEL	TGAGATATACTTAC	TGAGATATACTTAC	-	novel	12_8612_11_21_20	c.*4360_*4373del			88	52	36	0.409091	85	85	0	MODIFIER
Dock8	chr19	25087754	25087755	+	Intron	INS	-	-	AC	novel	12_8612_11_21_20	c.897+18_897+19insAC			64	35	29	0.453125	81	81	0	MODIFIER
Cep290	chr10	100501229	100501229	+	Missense_Mutation	SNP	A	A	G	novel	17_8620_BM	c.1316A>G	p.Asp439Gly	p.D439G	60	42	18	0.3	40	40	0	MODERATE
Slit1	chr19	41624465	41624465	+	Intron	SNP	C	C	T	novel	12_8612_11_21_20	c.2582+33G>A			50	29	21	0.42	70	70	0	MODIFIER
Crtac1	chr19	42299220	42299220	+	Missense_Mutation	SNP	C	C	A	novel	12_8612_11_21_20	c.1156G>T	p.Gly386Trp	p.G386W	51	48	3	0.0588235	64	64	0	MODERATE
Cwf19l1	chr19	44135694	44135695	+	Intron	INS	-	-	CCCCCCCG	novel	12_8612_11_21_20	c.23+71_23+72insCGGGGGGG			30	24	6	0.2	32	32	0	MODIFIER
Hspa12a	chr19	58828231	58828232	+	Intron	INS	-	-	ACACAAAT	novel	12_8612_11_21_20	c.129+21_129+22insATTTGTGT			51	30	21	0.411765	52	52	0	MODIFIER
Chd4	chr6	125109805	125109805	+	Missense_Mutation	SNP	G	G	A	novel	3_8602_PB_06_01_21	c.2954G>A	p.Arg985Gln	p.R985Q	140	74	66	0.471429	150	150	0	MODERATE
Chd4	chr6	125109805	125109805	+	Missense_Mutation	SNP	G	G	A	novel	4_8602_BM	c.2954G>A	p.Arg985Gln	p.R985Q	138	89	49	0.355072	150	150	0	MODERATE
Chd5	chr4	152378275	152378275	+	Splice_Region	SNP	G	G	A	novel	17_8620_BM	c.4177+5G>A			39	35	4	0.102564	28	28	0	LOW
Eif5b	chr1	38051653	38051653	+	Silent	SNP	A	A	G	novel	12_8612_11_21_20	c.3591A>G	p.Glu1197%3D	p.E1197%3D	126	123	3	0.0238095	191	191	0	LOW
Olfr1229	chr2	89282399	89282399	+	Missense_Mutation	SNP	C	C	T	novel	10_8609_BM	c.733G>A	p.Val245Ile	p.V245I	126	118	8	0.0634921	129	129	0	MODERATE
Pex16	chr2	92379274	92379274	+	Missense_Mutation	SNP	C	C	A	novel	10_8609_BM	c.826C>A	p.Arg276Ser	p.R276S	129	119	10	0.0775194	115	115	0	MODERATE
Olfr1280	chr2	111315845	111315845	+	Missense_Mutation	SNP	G	G	A	novel	10_8609_BM	c.365G>A	p.Arg122Gln	p.R122Q	425	397	28	0.0658824	420	420	0	MODERATE
Ckmt1	chr2	121358837	121358837	+	5'UTR	SNP	G	G	A	novel	5_8603_PB_11_21_20	c.-13G>A			51	48	3	0.0588235	55	55	0	MODIFIER
Ccin	chr4	43984420	43984420	+	Missense_Mutation	SNP	G	G	A	novel	10_8609_BM	c.826G>A	p.Ala276Thr	p.A276T	90	83	7	0.0777778	102	102	0	MODERATE
Usp24	chr4	106368796	106368796	+	Missense_Mutation	SNP	G	G	A	novel	10_8609_BM	c.2033G>A	p.Arg678Gln	p.R678Q	115	109	6	0.0521739	84	84	0	MODERATE
Ppp1r12b	chr1	134834381	134834382	+	Intron	INS	-	-	TTGA	novel	12_8612_11_21_20	c.2472+53_2472+54insTCAA			58	36	22	0.37931	114	114	0	MODIFIER
Clns1a	chr7	97696848	97696848	+	Missense_Mutation	SNP	G	G	A	novel	10_8609_BM	c.119G>A	p.Gly40Asp	p.G40D	54	50	4	0.0740741	61	61	0	MODERATE
Cacna1s	chr1	136098512	136098513	+	Intron	INS	-	-	T	novel	12_8612_11_21_20	c.3256-10dup			68	33	35	0.514706	81	80	1	MODIFIER
Ncf2	chr1	152827350	152827351	+	Intron	INS	-	-	T	novel	12_8612_11_21_20	c.670-68_670-67insT			44	25	19	0.431818	58	58	0	MODIFIER
Rgs16	chr1	153741615	153741616	+	Splice_Region	DEL	CA	CA	-	novel	12_8612_11_21_20	c.156-3_156-2del			43	26	17	0.395349	29	29	0	LOW
Cacna1e	chr1	154450809	154450810	+	Intron	INS	-	-	AAAA	novel	12_8612_11_21_20	c.3740+33_3740+36dup			55	30	25	0.454545	28	28	0	MODIFIER
Fmo9	chr1	166663665	166663665	+	Intron	SNP	C	C	A	novel	12_8612_11_21_20	c.1257-14G>T			68	58	10	0.147059	72	72	0	MODIFIER
Cnot4	chr6	35051199	35051199	+	Missense_Mutation	SNP	C	C	T	novel	15_8613_BM	c.1481G>A	p.Arg494His	p.R494H	171	159	12	0.0701754	162	162	0	MODERATE
Sdccag8	chr1	176919616	176919616	+	Silent	SNP	C	C	A	novel	12_8612_11_21_20	c.1558C>A	p.Arg520%3D	p.R520%3D	54	51	3	0.0555556	90	90	0	LOW
Col9a3	chr2	180611495	180611495	+	Missense_Mutation	SNP	G	G	C	novel	3_8602_PB_06_01_21	c.1270G>C	p.Asp424His	p.D424H	59	40	19	0.322034	83	83	0	MODERATE
Col9a3	chr2	180611495	180611495	+	Missense_Mutation	SNP	G	G	C	novel	4_8602_BM	c.1270G>C	p.Asp424His	p.D424H	76	43	33	0.434211	83	83	0	MODERATE
Comp	chr8	70376633	70376633	+	Splice_Region	SNP	C	C	A	novel	12_8612_11_21_20	c.862-3C>A			105	101	4	0.0380952	117	117	0	LOW
Dab2ip	chr2	35719937	35719937	+	Silent	SNP	T	T	C	novel	12_8612_11_21_20	c.2163T>C	p.Pro721%3D	p.P721%3D	90	86	4	0.0444444	109	109	0	LOW
Olfr335-ps	chr2	36301679	36301679	+	Silent	SNP	T	T	C	novel	12_8612_11_21_20	c.139T>C	p.Leu47%3D	p.L47%3D	238	233	5	0.0210084	268	267	1	LOW
Lrp1b	chr2	40701934	40701935	+	Intron	INS	-	-	T	novel	12_8612_11_21_20	c.11396-44dup			47	34	13	0.276596	22	22	0	MODIFIER
Csmd1	chr8	15917307	15917307	+	Missense_Mutation	SNP	G	G	C	novel	3_8602_PB_06_01_21	c.9555C>G	p.Phe3185Leu	p.F3185L	83	61	22	0.26506	72	72	0	MODERATE
Hoxd10	chr2	74692148	74692148	+	Silent	SNP	T	T	C	novel	12_8612_11_21_20	c.169T>C	p.Leu57%3D	p.L57%3D	99	95	4	0.040404	116	116	0	LOW
Csmd1	chr8	15917307	15917307	+	Missense_Mutation	SNP	G	G	C	novel	4_8602_BM	c.9555C>G	p.Phe3185Leu	p.F3185L	63	51	12	0.190476	72	72	0	MODERATE
Ssrp1	chr2	85039918	85039918	+	Silent	SNP	T	T	G	novel	12_8612_11_21_20	c.285T>G	p.Leu95%3D	p.L95%3D	122	118	4	0.0327869	137	137	0	LOW
Ctcfl	chr2	173095341	173095341	+	Missense_Mutation	SNP	C	C	G	novel	3_8602_PB_06_01_21	c.1783G>C	p.Gly595Arg	p.G595R	29	20	9	0.310345	22	22	0	MODERATE
Ctcfl	chr2	173095341	173095341	+	Missense_Mutation	SNP	C	C	G	novel	4_8602_BM	c.1783G>C	p.Gly595Arg	p.G595R	35	21	14	0.4	22	22	0	MODERATE
Jph2	chr2	163375837	163375837	+	Silent	SNP	C	C	G	novel	12_8612_11_21_20	c.918G>C	p.Leu306%3D	p.L306%3D	89	85	4	0.0449438	106	106	0	LOW
Defa21	chr8	21026349	21026349	+	Missense_Mutation	SNP	C	C	T	novel	3_8602_PB_06_01_21	c.208C>T	p.Arg70Cys	p.R70C	359	243	116	0.32312	398	398	0	MODERATE
Defa21	chr8	21026349	21026349	+	Missense_Mutation	SNP	C	C	T	novel	4_8602_BM	c.208C>T	p.Arg70Cys	p.R70C	386	261	125	0.323834	398	398	0	MODERATE
Defb42	chr14	63047573	63047573	+	Missense_Mutation	SNP	C	C	G	novel	4_8602_BM	c.10C>G	p.Arg4Gly	p.R4G	106	102	4	0.0377358	92	92	0	MODERATE
Hrh3	chr2	180103948	180103948	+	Silent	SNP	C	C	T	novel	12_8612_11_21_20	c.204G>A	p.Gln68%3D	p.Q68%3D	44	41	3	0.0681818	43	43	0	LOW
Dhx33	chr11	70995248	70995248	+	Splice_Region	SNP	G	G	A	novel	12_8612_11_21_20	c.1011C>T	p.Gly337%3D	p.G337%3D	119	115	4	0.0336134	142	142	0	LOW
Diaph2	chrX	129939462	129939462	+	Missense_Mutation	SNP	T	T	C	novel	12_8612_11_21_20	c.731T>C	p.Met244Thr	p.M244T	104	99	5	0.0480769	76	76	0	MODERATE
Dlgap2	chr8	14695120	14695120	+	Missense_Mutation	SNP	G	G	A	novel	3_8602_PB_06_01_21	c.112G>A	p.Glu38Lys	p.E38K	76	42	34	0.447368	99	99	0	MODERATE
Hey1	chr3	8666483	8666484	+	Intron	INS	-	-	G	novel	12_8612_11_21_20	c.165+18dup			62	44	18	0.290323	66	66	0	MODIFIER
Dlgap2	chr8	14695120	14695120	+	Missense_Mutation	SNP	G	G	A	novel	4_8602_BM	c.112G>A	p.Glu38Lys	p.E38K	99	60	39	0.393939	99	99	0	MODERATE
Dll1	chr17	15368368	15368368	+	Missense_Mutation	SNP	C	C	A	novel	12_8612_11_21_20	c.2044G>T	p.Gly682Cys	p.G682C	81	76	5	0.0617284	93	93	0	MODERATE
Dnaaf5	chr5	139178057	139178057	+	Missense_Mutation	SNP	G	G	A	novel	9_8605_BM	c.2068G>A	p.Ala690Thr	p.A690T	165	161	4	0.0242424	121	121	0	MODERATE
Dtx3l	chr16	35933124	35933124	+	Missense_Mutation	SNP	C	C	G	novel	4_8602_BM	c.1111G>C	p.Val371Leu	p.V371L	140	136	4	0.0285714	149	149	0	MODERATE
Dync1h1	chr12	110658070	110658070	+	Splice_Region	SNP	C	C	A	novel	12_8612_11_21_20	c.11050-7C>A			80	76	4	0.05	80	80	0	LOW
Dyrk1a	chr16	94685191	94685191	+	Missense_Mutation	SNP	A	A	T	novel	12_8612_11_21_20	c.1396A>T	p.Thr466Ser	p.T466S	112	108	4	0.0357143	138	138	0	MODERATE
Dysf	chr6	84203296	84203296	+	Missense_Mutation	SNP	G	G	C	novel	3_8602_PB_06_01_21	c.5941G>C	p.Glu1981Gln	p.E1981Q	138	133	5	0.0362319	118	118	0	MODERATE
Atp1a1	chr3	101590741	101590741	+	Intron	SNP	T	T	G	novel	12_8612_11_21_20	c.755-26A>C			31	24	7	0.225806	34	34	0	MODIFIER
Alx3	chr3	107600674	107600674	+	Silent	SNP	A	A	G	novel	12_8612_11_21_20	c.498A>G	p.Glu166%3D	p.E166%3D	54	51	3	0.0555556	49	49	0	LOW
Eps8l3	chr3	107891209	107891209	+	Intron	SNP	A	A	T	novel	12_8612_11_21_20	c.1456-46A>T			55	28	27	0.490909	41	41	0	MODIFIER
Slc39a8	chr3	135849190	135849190	+	Intron	SNP	C	C	G	novel	12_8612_11_21_20	c.382+12C>G			55	27	28	0.509091	91	91	0	MODIFIER
Rpf1	chr3	146508110	146508110	+	Intron	SNP	T	T	A	novel	12_8612_11_21_20	c.699+32A>T			96	82	14	0.145833	84	84	0	MODIFIER
Gm136	chr4	34750884	34750884	+	Intron	SNP	T	T	G	novel	12_8612_11_21_20	c.351+37A>C			98	67	31	0.316327	121	121	0	MODIFIER
Susd1	chr4	59332996	59332996	+	Silent	SNP	C	C	A	novel	12_8612_11_21_20	c.1806G>T	p.Arg602%3D	p.R602%3D	50	47	3	0.06	83	83	0	LOW
Mysm1	chr4	94967939	94967939	+	Silent	SNP	G	G	A	novel	12_8612_11_21_20	c.420C>T	p.Ile140%3D	p.I140%3D	135	77	58	0.42963	171	171	0	LOW
Rab3b	chr4	108940741	108940741	+	Silent	SNP	C	C	T	novel	12_8612_11_21_20	c.588C>T	p.Ser196%3D	p.S196%3D	95	58	37	0.389474	96	96	0	LOW
Faf1	chr4	109842333	109842333	+	Silent	SNP	T	T	A	novel	12_8612_11_21_20	c.1074T>A	p.Ala358%3D	p.A358%3D	117	113	4	0.034188	102	102	0	LOW
Szt2	chr4	118391525	118391525	+	Silent	SNP	C	C	A	novel	12_8612_11_21_20	c.1797G>T	p.Pro599%3D	p.P599%3D	34	31	3	0.0882353	49	49	0	LOW
Emc9	chr14	55585003	55585003	+	Missense_Mutation	SNP	C	C	A	novel	12_8612_11_21_20	c.107G>T	p.Gly36Val	p.G36V	57	54	3	0.0526316	70	70	0	MODERATE
Enpp2	chr15	54865955	54865955	+	Missense_Mutation	SNP	C	C	T	novel	3_8602_PB_06_01_21	c.1477G>A	p.Glu493Lys	p.E493K	124	72	52	0.419355	99	99	0	MODERATE
Ubr4	chr4	139432424	139432424	+	Intron	SNP	T	T	C	novel	12_8612_11_21_20	c.7424+663T>C			127	123	4	0.0314961	157	157	0	MODIFIER
Ubr4	chr4	139432462	139432462	+	Intron	SNP	C	C	T	novel	12_8612_11_21_20	c.7424+701C>T			177	173	4	0.0225989	214	214	0	MODIFIER
Enpp2	chr15	54865955	54865955	+	Missense_Mutation	SNP	C	C	T	novel	4_8602_BM	c.1477G>A	p.Glu493Lys	p.E493K	101	59	42	0.415842	99	99	0	MODERATE
Eps8l1	chr7	4465381	4465381	+	5'UTR	SNP	C	C	G	novel	3_8602_PB_06_01_21	c.-15C>G			161	104	57	0.354037	187	187	0	MODIFIER
Eps8l1	chr7	4465381	4465381	+	5'UTR	SNP	C	C	G	novel	4_8602_BM	c.-15C>G			204	140	64	0.313725	187	187	0	MODIFIER
Evpl	chr11	116221146	116221146	+	Missense_Mutation	SNP	C	C	T	novel	14_8613_PB_3_2_21	c.5717G>A	p.Gly1906Asp	p.G1906D	61	57	4	0.0655738	75	75	0	MODERATE
Espn	chr4	152136289	152136289	+	Intron	SNP	C	C	A	novel	12_8612_11_21_20	c.991-615G>T			31	28	3	0.0967742	29	29	0	MODIFIER
Exoc4	chr6	33971975	33971975	+	Missense_Mutation	SNP	G	G	C	novel	3_8602_PB_06_01_21	c.2752G>C	p.Gly918Arg	p.G918R	99	88	11	0.111111	83	83	0	MODERATE
Exoc4	chr6	33971975	33971975	+	Missense_Mutation	SNP	G	G	C	novel	4_8602_BM	c.2752G>C	p.Gly918Arg	p.G918R	93	89	4	0.0430108	83	83	0	MODERATE
Fads6	chr11	115284373	115284373	+	Nonsense_Mutation	SNP	C	C	A	novel	12_8612_11_21_20	c.706G>T	p.Gly236Ter	p.G236*	42	39	3	0.0714286	58	58	0	HIGH
Poln	chr5	34014211	34014211	+	Intron	SNP	C	C	T	novel	12_8612_11_21_20	c.2311+32G>A			34	25	9	0.264706	36	36	0	MODIFIER
Fam13a	chr6	58954423	58954423	+	Splice_Site	SNP	C	C	T	novel	9_8605_BM	c.1172-1G>A		p.X391_splice	49	46	3	0.0612245	45	45	0	HIGH
Msantd1	chr5	34921443	34921443	+	Silent	SNP	G	G	C	novel	12_8612_11_21_20	c.360G>C	p.Pro120%3D	p.P120%3D	84	81	3	0.0357143	87	87	0	LOW
Fgf5	chr5	98254654	98254654	+	Silent	SNP	T	T	C	novel	12_8612_11_21_20	c.243T>C	p.Pro81%3D	p.P81%3D	39	35	4	0.102564	29	29	0	LOW
Fgf5	chr5	98254678	98254678	+	Silent	SNP	G	G	C	novel	12_8612_11_21_20	c.267G>C	p.Leu89%3D	p.L89%3D	37	33	4	0.108108	31	31	0	LOW
Fgf5	chr5	98254735	98254735	+	Silent	SNP	T	T	C	novel	12_8612_11_21_20	c.324T>C	p.Asn108%3D	p.N108%3D	31	27	4	0.129032	25	25	0	LOW
Fbf1	chr11	116161479	116161479	+	Missense_Mutation	SNP	G	G	A	novel	5_8603_PB_11_21_20	c.152C>T	p.Ala51Val	p.A51V	35	22	13	0.371429	50	50	0	MODERATE
Fbf1	chr11	116161479	116161479	+	Missense_Mutation	SNP	G	G	A	novel	6_8603_BM	c.152C>T	p.Ala51Val	p.A51V	46	22	24	0.521739	50	50	0	MODERATE
Fgf5	chr5	98254752	98254752	+	Missense_Mutation	SNP	G	G	A	novel	12_8612_11_21_20	c.341G>A	p.Ser114Asn	p.S114N	24	21	3	0.125	25	25	0	MODERATE
Cav1	chr6	17339163	17339163	+	Silent	SNP	C	C	T	novel	12_8612_11_21_20	c.246C>T	p.Asp82%3D	p.D82%3D	110	107	3	0.0272727	113	113	0	LOW
Fgf5	chr5	98254754	98254754	+	Missense_Mutation	SNP	G	G	A	novel	12_8612_11_21_20	c.343G>A	p.Val115Met	p.V115M	24	21	3	0.125	25	25	0	MODERATE
Fgg	chr3	83008426	83008426	+	Missense_Mutation	SNP	A	A	C	novel	11_8611_PB_11_21_20	c.173A>C	p.Gln58Pro	p.Q58P	105	78	27	0.257143	127	127	0	MODERATE
Fgg	chr3	83008427	83008427	+	Missense_Mutation	SNP	A	A	C	novel	11_8611_PB_11_21_20	c.174A>C	p.Gln58His	p.Q58H	107	82	25	0.233645	128	128	0	MODERATE
Gimap4	chr6	48686821	48686821	+	Intron	SNP	C	C	T	novel	12_8612_11_21_20	c.-14-17C>T			65	28	37	0.569231	54	54	0	MODIFIER
Flnc	chr6	29442900	29442900	+	Missense_Mutation	SNP	G	G	C	novel	3_8602_PB_06_01_21	c.1433G>C	p.Cys478Ser	p.C478S	78	63	15	0.192308	105	105	0	MODERATE
Flnc	chr6	29442900	29442900	+	Missense_Mutation	SNP	G	G	C	novel	4_8602_BM	c.1433G>C	p.Cys478Ser	p.C478S	115	94	21	0.182609	105	105	0	MODERATE
Srgap3	chr6	112754622	112754622	+	Silent	SNP	A	A	G	novel	12_8612_11_21_20	c.1488T>C	p.Leu496%3D	p.L496%3D	117	113	4	0.034188	148	148	0	LOW
Psg22	chr7	18722844	18722844	+	Silent	SNP	T	T	C	novel	12_8612_11_21_20	c.534T>C	p.Leu178%3D	p.L178%3D	294	274	20	0.0680272	376	376	0	LOW
Mypop	chr7	19000738	19000738	+	Silent	SNP	C	C	A	novel	12_8612_11_21_20	c.759C>A	p.Ser253%3D	p.S253%3D	31	28	3	0.0967742	24	24	0	LOW
Gcdh	chr8	84893454	84893454	+	Missense_Mutation	SNP	C	C	T	novel	9_8605_BM	c.148G>A	p.Ala50Thr	p.A50T	201	197	4	0.0199005	159	159	0	MODERATE
Gramd1a	chr7	31142584	31142584	+	Silent	SNP	A	A	G	novel	12_8612_11_21_20	c.402T>C	p.Cys134%3D	p.C134%3D	140	136	4	0.0285714	176	176	0	LOW
Gm5114	chr7	39408508	39408508	+	Silent	SNP	T	T	A	novel	12_8612_11_21_20	c.1686A>T	p.Leu562%3D	p.L562%3D	151	96	55	0.364238	203	203	0	LOW
Gm3409	chr5	146539575	146539575	+	Missense_Mutation	SNP	C	C	G	novel	10_8609_BM	c.535C>G	p.Leu179Val	p.L179V	171	160	11	0.0643275	204	204	0	MODERATE
Rnf148	chr6	23654353	23654353	+	Missense_Mutation	SNP	C	C	A	novel	10_8609_BM	c.643G>T	p.Val215Phe	p.V215F	104	97	7	0.0673077	109	109	0	MODERATE
Adamts17	chr7	67002614	67002614	+	Intron	SNP	C	C	G	novel	12_8612_11_21_20	c.1316+16C>G			43	23	20	0.465116	44	44	0	MODIFIER
Saxo2	chr7	82643846	82643846	+	Silent	SNP	T	T	G	novel	12_8612_11_21_20	c.42A>C	p.Ser14%3D	p.S14%3D	53	32	21	0.396226	64	64	0	LOW
Clpb	chr7	101785313	101785313	+	Intron	SNP	C	C	A	novel	12_8612_11_21_20	c.1330-15C>A			54	51	3	0.0555556	75	75	0	MODIFIER
Tead1	chr7	112906752	112906752	+	3'UTR	SNP	G	G	A	novel	12_8612_11_21_20	c.*8092G>A			105	57	48	0.457143	127	127	0	MODIFIER
Gm5596	chr7	57881213	57881213	+	RNA	SNP	C	C	G	novel	3_8602_PB_06_01_21	n.14G>C			74	47	27	0.364865	98	98	0	MODIFIER
Gm5596	chr7	57881213	57881213	+	RNA	SNP	C	C	G	novel	4_8602_BM	n.14G>C			87	56	31	0.356322	98	98	0	MODIFIER
Gm5771	chr6	41395995	41395995	+	Missense_Mutation	SNP	G	G	A	novel	16_8617_BM	c.200G>A	p.Arg67His	p.R67H	359	346	13	0.0362117	367	367	0	MODERATE
Gm5796	chr14	4033819	4033819	+	Frame_Shift_Del	DEL	C	C	-	novel	13_8613_PB_1_22_21	c.62del	p.Pro21GlnfsTer36	p.P21Qfs*36	458	448	10	0.0218341	376	376	0	HIGH
Gm5936	chrX	74842385	74842385	+	Missense_Mutation	SNP	C	C	G	novel	3_8602_PB_06_01_21	c.1390C>G	p.Arg464Gly	p.R464G	118	11	107	0.90678	126	126	0	MODERATE
Crlf1	chr8	70501175	70501175	+	Silent	SNP	C	C	T	novel	12_8612_11_21_20	c.930C>T	p.Tyr310%3D	p.Y310%3D	31	26	5	0.16129	41	41	0	LOW
Gm5936	chrX	74842385	74842385	+	Missense_Mutation	SNP	C	C	G	novel	4_8602_BM	c.1390C>G	p.Arg464Gly	p.R464G	171	17	154	0.900585	126	126	0	MODERATE
Tom1	chr8	75069055	75069055	+	Intron	SNP	T	T	A	novel	12_8612_11_21_20	c.1357-41T>A			28	22	6	0.214286	44	44	0	MODIFIER
Tubb3	chr8	123421487	123421487	+	Silent	SNP	A	A	G	novel	12_8612_11_21_20	c.1158A>G	p.Thr386%3D	p.T386%3D	200	194	6	0.03	248	248	0	LOW
Tubb3	chr8	123421541	123421541	+	Silent	SNP	T	T	C	novel	12_8612_11_21_20	c.1212T>C	p.Asp404%3D	p.D404%3D	189	183	6	0.031746	208	208	0	LOW
Tubb3	chr8	123421577	123421577	+	Silent	SNP	T	T	C	novel	12_8612_11_21_20	c.1248T>C	p.Asn416%3D	p.N416%3D	151	145	6	0.0397351	170	170	0	LOW
Olfr147	chr9	38403082	38403082	+	Silent	SNP	C	C	G	novel	12_8612_11_21_20	c.207C>G	p.Leu69%3D	p.L69%3D	220	214	6	0.0272727	269	269	0	LOW
Olfr937	chr9	39060584	39060584	+	Silent	SNP	G	G	A	novel	12_8612_11_21_20	c.81C>T	p.Leu27%3D	p.L27%3D	94	89	5	0.0531915	77	77	0	LOW
Olfr937	chr9	39060587	39060587	+	Silent	SNP	A	A	G	novel	12_8612_11_21_20	c.78T>C	p.Pro26%3D	p.P26%3D	90	86	4	0.0444444	78	78	0	LOW
Mcam	chr9	44139615	44139615	+	Intron	SNP	C	C	T	novel	12_8612_11_21_20	c.1031-38C>T			79	52	27	0.341772	99	99	0	MODIFIER
Grm1	chr10	10782699	10782699	+	Missense_Mutation	SNP	G	G	C	novel	3_8602_PB_06_01_21	c.1046C>G	p.Ser349Trp	p.S349W	126	72	54	0.428571	150	150	0	MODERATE
Lingo1	chr9	56619654	56619654	+	Silent	SNP	C	C	G	novel	12_8612_11_21_20	c.1668G>C	p.Thr556%3D	p.T556%3D	103	99	4	0.038835	111	111	0	LOW
Parp6	chr9	59649978	59649978	+	Silent	SNP	T	T	A	novel	12_8612_11_21_20	c.1845T>A	p.Ile615%3D	p.I615%3D	156	152	4	0.025641	191	191	0	LOW
Grm1	chr10	10782699	10782699	+	Missense_Mutation	SNP	G	G	C	novel	4_8602_BM	c.1046C>G	p.Ser349Trp	p.S349W	147	81	66	0.44898	150	150	0	MODERATE
Map2k5	chr9	63377125	63377125	+	Splice_Region	SNP	G	G	A	novel	12_8612_11_21_20	c.133C>T	p.Leu45%3D	p.L45%3D	55	32	23	0.418182	76	76	0	LOW
Grxcr2	chr18	41991753	41991753	+	Splice_Region	SNP	G	G	A	novel	4_8602_BM	c.585+4C>T			52	48	4	0.0769231	51	51	0	LOW
H2-M9	chr17	36641533	36641533	+	Splice_Site	SNP	C	C	G	novel	3_8602_PB_06_01_21	c.619+1G>C		p.X207_splice	90	56	34	0.377778	95	95	0	HIGH
H2-M9	chr17	36641533	36641533	+	Splice_Site	SNP	C	C	G	novel	4_8602_BM	c.619+1G>C		p.X207_splice	102	60	42	0.411765	95	95	0	HIGH
Cyb561d2	chr9	107540404	107540404	+	Intron	SNP	A	A	T	novel	12_8612_11_21_20	c.166-19T>A			38	20	18	0.473684	37	37	0	MODIFIER
Dlec1	chr9	119135249	119135249	+	Silent	SNP	C	C	A	novel	12_8612_11_21_20	c.3069C>A	p.Pro1023%3D	p.P1023%3D	114	110	4	0.0350877	143	143	0	LOW
Hexim1	chr11	103117903	103117903	+	Missense_Mutation	SNP	C	C	G	novel	12_8612_11_21_20	c.982C>G	p.Arg328Gly	p.R328G	51	40	11	0.215686	45	45	0	MODERATE
Hdac8	chrX	102402689	102402689	+	Intron	SNP	C	C	T	novel	12_8612_11_21_20	c.911-10G>A			55	52	3	0.0545455	51	51	0	MODIFIER
Dach2	chrX	113298426	113298426	+	5'UTR	SNP	C	C	A	novel	12_8612_11_21_20	c.-1C>A			25	6	19	0.76	26	26	0	MODIFIER
Hexim1	chr11	103117903	103117903	+	Missense_Mutation	SNP	C	C	G	novel	16_8617_BM	c.982C>G	p.Arg328Gly	p.R328G	53	30	23	0.433962	44	44	0	MODERATE
Hexim1	chr11	103117903	103117903	+	Missense_Mutation	SNP	C	C	G	novel	7_8604_BM	c.982C>G	p.Arg328Gly	p.R328G	42	26	16	0.380952	45	45	0	MODERATE
Slfn8	chr11	83004404	83004404	+	Silent	SNP	G	G	A	novel	13_8613_PB_1_22_21	c.1575C>T	p.Thr525%3D	p.T525%3D	278	269	9	0.0323741	288	288	0	LOW
Naip5	chr13	100223218	100223218	+	Silent	SNP	A	A	G	novel	13_8613_PB_1_22_21	c.1509T>C	p.Tyr503%3D	p.Y503%3D	476	457	19	0.039916	447	447	0	LOW
Azin1	chr15	38491702	38491702	+	Intron	SNP	G	G	A	novel	13_8613_PB_1_22_21	c.1021-12C>T			52	49	3	0.0576923	55	55	0	MODIFIER
Hus1	chr11	8998672	8998672	+	Missense_Mutation	SNP	G	G	A	novel	3_8602_PB_06_01_21	c.728C>T	p.Ala243Val	p.A243V	148	144	4	0.027027	123	123	0	MODERATE
Nrxn1	chr17	90642973	90642973	+	Intron	SNP	A	A	T	novel	13_8613_PB_1_22_21	c.1759+18T>A			74	63	11	0.148649	81	81	0	MODIFIER
Olfr1440	chr19	12394396	12394396	+	Silent	SNP	G	G	A	novel	13_8613_PB_1_22_21	c.132G>A	p.Leu44%3D	p.L44%3D	185	178	7	0.0378378	192	192	0	LOW
Ghrl	chr6	113719426	113719426	+	Missense_Mutation	SNP	G	G	T	novel	10_8609_BM	c.4C>A	p.Leu2Met	p.L2M	45	40	5	0.111111	34	34	0	MODERATE
Ifi202b	chr1	173971756	173971756	+	Missense_Mutation	SNP	C	C	T	novel	16_8617_BM	c.725G>A	p.Gly242Glu	p.G242E	57	53	4	0.0701754	66	66	0	MODERATE
Morf4l2	chrX	136733655	136733655	+	Missense_Mutation	SNP	C	C	A	novel	10_8609_BM	c.823G>T	p.Asp275Tyr	p.D275Y	43	39	4	0.0930233	52	52	0	MODERATE
Dse	chr10	34153085	34153085	+	Missense_Mutation	SNP	C	C	A	novel	11_8611_PB_11_21_20	c.2008G>T	p.Asp670Tyr	p.D670Y	97	92	5	0.0515464	93	93	0	MODERATE
Ift20	chr11	78540034	78540034	+	Missense_Mutation	SNP	G	G	A	novel	11_8611_PB_11_21_20	c.202G>A	p.Glu68Lys	p.E68K	111	99	12	0.108108	123	123	0	MODERATE
Igsf21	chr4	140034400	140034400	+	Missense_Mutation	SNP	C	C	A	novel	12_8612_11_21_20	c.966G>T	p.Glu322Asp	p.E322D	53	50	3	0.0566038	60	60	0	MODERATE
Chit1	chr1	134149395	134149396	+	Frame_Shift_Ins	INS	-	-	GT	novel	13_8613_PB_1_22_21	c.935_936insGT	p.His313TyrfsTer19	p.H313Yfs*19	89	86	3	0.0337079	64	64	0	HIGH
Slc39a8	chr3	135849190	135849190	+	Intron	SNP	C	C	G	novel	13_8613_PB_1_22_21	c.382+12C>G			63	58	5	0.0793651	91	91	0	MODIFIER
Mysm1	chr4	94967939	94967939	+	Silent	SNP	G	G	A	novel	13_8613_PB_1_22_21	c.420C>T	p.Ile140%3D	p.I140%3D	195	188	7	0.0358974	171	171	0	LOW
Rab3b	chr4	108940741	108940741	+	Silent	SNP	C	C	T	novel	13_8613_PB_1_22_21	c.588C>T	p.Ser196%3D	p.S196%3D	113	109	4	0.0353982	96	96	0	LOW
Ints13	chr6	146550175	146550175	+	Intron	SNP	G	G	A	novel	13_8613_PB_1_22_21	c.2082-11C>T			89	85	4	0.0449438	73	73	0	MODIFIER
Phldb3	chr7	24624082	24624082	+	Intron	SNP	C	C	T	novel	13_8613_PB_1_22_21	c.1253-13C>T			52	25	27	0.519231	35	35	0	MODIFIER
Adamts17	chr7	67002614	67002614	+	Intron	SNP	C	C	G	novel	13_8613_PB_1_22_21	c.1316+16C>G			52	49	3	0.0576923	44	44	0	MODIFIER
Tead1	chr7	112906752	112906752	+	3'UTR	SNP	G	G	A	novel	13_8613_PB_1_22_21	c.*8092G>A			128	124	4	0.03125	127	127	0	MODIFIER
Itih4	chr14	30895076	30895076	+	Missense_Mutation	SNP	G	G	A	novel	3_8602_PB_06_01_21	c.1588G>A	p.Glu530Lys	p.E530K	48	45	3	0.0625	77	77	0	MODERATE
Itih4	chr14	30895076	30895076	+	Missense_Mutation	SNP	G	G	A	novel	12_8612_11_21_20	c.1588G>A	p.Glu530Lys	p.E530K	66	53	13	0.19697	77	77	0	MODERATE
Itih4	chr14	30895076	30895076	+	Missense_Mutation	SNP	G	G	A	novel	16_8617_BM	c.1588G>A	p.Glu530Lys	p.E530K	59	34	25	0.423729	77	77	0	MODERATE
Itih4	chr14	30895076	30895076	+	Missense_Mutation	SNP	G	G	A	novel	7_8604_BM	c.1588G>A	p.Glu530Lys	p.E530K	77	55	22	0.285714	77	77	0	MODERATE
Slfn8	chr11	83004404	83004404	+	Silent	SNP	G	G	A	novel	14_8613_PB_3_2_21	c.1575C>T	p.Thr525%3D	p.T525%3D	236	212	24	0.101695	288	288	0	LOW
Itih4	chr14	30895076	30895076	+	Missense_Mutation	SNP	G	G	A	novel	8_8605_PB_01_22_20	c.1588G>A	p.Glu530Lys	p.E530K	64	59	5	0.078125	77	77	0	MODERATE
Card14	chr11	119344666	119344666	+	Silent	SNP	C	C	T	novel	14_8613_PB_3_2_21	c.2925C>T	p.Asp975%3D	p.D975%3D	36	32	4	0.111111	42	42	0	LOW
4921517D22Rik	chr13	59690510	59690510	+	Silent	SNP	G	G	A	novel	14_8613_PB_3_2_21	c.507C>T	p.Ser169%3D	p.S169%3D	63	55	8	0.126984	67	67	0	LOW
Naip5	chr13	100223218	100223218	+	Silent	SNP	A	A	G	novel	14_8613_PB_3_2_21	c.1509T>C	p.Tyr503%3D	p.Y503%3D	455	402	53	0.116484	447	447	0	LOW
Azin1	chr15	38491702	38491702	+	Intron	SNP	G	G	A	novel	14_8613_PB_3_2_21	c.1021-12C>T			46	40	6	0.130435	55	55	0	MODIFIER
Slc11a2	chr15	100403356	100403356	+	Intron	SNP	G	G	A	novel	14_8613_PB_3_2_21	c.832-17C>T			107	98	9	0.0841121	107	107	0	MODIFIER
Spidr	chr16	15889620	15889620	+	3'UTR	SNP	C	C	T	novel	14_8613_PB_3_2_21	c.*10G>A			44	39	5	0.113636	74	74	0	MODIFIER
Ppil2	chr16	17089419	17089419	+	Intron	SNP	C	C	G	novel	14_8613_PB_3_2_21	c.1332+9G>C			147	128	19	0.129252	146	146	0	MODIFIER
Zfp516	chr18	82957460	82957460	+	Intron	SNP	G	G	A	novel	14_8613_PB_3_2_21	c.1771+11G>A			31	28	3	0.0967742	23	23	0	MODIFIER
Fads1	chr19	10184950	10184950	+	Silent	SNP	C	C	T	novel	14_8613_PB_3_2_21	c.237C>T	p.Ile79%3D	p.I79%3D	93	87	6	0.0645161	99	99	0	LOW
Olfr1440	chr19	12394396	12394396	+	Silent	SNP	G	G	A	novel	14_8613_PB_3_2_21	c.132G>A	p.Leu44%3D	p.L44%3D	150	131	19	0.126667	192	192	0	LOW
Aldh1a7	chr19	20719336	20719336	+	Intron	SNP	C	C	T	novel	14_8613_PB_3_2_21	c.313-21G>A			20	17	3	0.15	40	40	0	MODIFIER
Ptar1	chr19	23724758	23724771	+	3'UTR	DEL	TGAGATATACTTAC	TGAGATATACTTAC	-	novel	14_8613_PB_3_2_21	c.*4360_*4373del			101	91	10	0.0990099	85	85	0	MODIFIER
Slit1	chr19	41624465	41624465	+	Intron	SNP	C	C	T	novel	14_8613_PB_3_2_21	c.2582+33G>A			67	60	7	0.104478	70	70	0	MODIFIER
Ppp1r12b	chr1	134834381	134834382	+	Intron	INS	-	-	TTGA	novel	14_8613_PB_3_2_21	c.2472+53_2472+54insTCAA			98	92	6	0.0612245	114	114	0	MODIFIER
Cacna1e	chr1	154450809	154450810	+	Intron	INS	-	-	AAAA	novel	14_8613_PB_3_2_21	c.3740+33_3740+36dup			38	32	6	0.157895	28	28	0	MODIFIER
Dtl	chr1	191575321	191575321	+	Intron	SNP	G	G	A	novel	14_8613_PB_3_2_21	c.52+28C>T			47	44	3	0.0638298	36	36	0	MODIFIER
Eps8l3	chr3	107891209	107891209	+	Intron	SNP	A	A	T	novel	14_8613_PB_3_2_21	c.1456-46A>T			73	63	10	0.136986	41	41	0	MODIFIER
Slc39a8	chr3	135849190	135849190	+	Intron	SNP	C	C	G	novel	14_8613_PB_3_2_21	c.382+12C>G			57	49	8	0.140351	91	91	0	MODIFIER
Rpf1	chr3	146508110	146508110	+	Intron	SNP	T	T	A	novel	14_8613_PB_3_2_21	c.699+32A>T			85	79	6	0.0705882	84	84	0	MODIFIER
Gm136	chr4	34750884	34750884	+	Intron	SNP	T	T	G	novel	14_8613_PB_3_2_21	c.351+37A>C			125	120	5	0.04	121	121	0	MODIFIER
Mysm1	chr4	94967939	94967939	+	Silent	SNP	G	G	A	novel	14_8613_PB_3_2_21	c.420C>T	p.Ile140%3D	p.I140%3D	174	159	15	0.0862069	171	171	0	LOW
Rab3b	chr4	108940741	108940741	+	Silent	SNP	C	C	T	novel	14_8613_PB_3_2_21	c.588C>T	p.Ser196%3D	p.S196%3D	117	105	12	0.102564	96	96	0	LOW
Limk1	chr5	134665842	134665842	+	Silent	SNP	G	G	A	novel	14_8613_PB_3_2_21	c.1053C>T	p.Gly351%3D	p.G351%3D	45	42	3	0.0666667	46	46	0	LOW
Gimap4	chr6	48686821	48686821	+	Intron	SNP	C	C	T	novel	14_8613_PB_3_2_21	c.-14-17C>T			70	62	8	0.114286	54	54	0	MODIFIER
Kcnh4	chr11	100757102	100757102	+	Missense_Mutation	SNP	C	C	G	novel	16_8617_BM	c.434G>C	p.Gly145Ala	p.G145A	189	184	5	0.026455	193	193	0	MODERATE
Phldb3	chr7	24624082	24624082	+	Intron	SNP	C	C	T	novel	14_8613_PB_3_2_21	c.1253-13C>T			55	35	20	0.363636	35	35	0	MODIFIER
Gm5114	chr7	39408508	39408508	+	Silent	SNP	T	T	A	novel	14_8613_PB_3_2_21	c.1686A>T	p.Leu562%3D	p.L562%3D	246	229	17	0.0691057	207	207	0	LOW
Adamts17	chr7	67002614	67002614	+	Intron	SNP	C	C	G	novel	14_8613_PB_3_2_21	c.1316+16C>G			58	51	7	0.12069	44	44	0	MODIFIER
Saxo2	chr7	82643846	82643846	+	Silent	SNP	T	T	G	novel	14_8613_PB_3_2_21	c.42A>C	p.Ser14%3D	p.S14%3D	62	57	5	0.0806452	64	64	0	LOW
Tead1	chr7	112906752	112906752	+	3'UTR	SNP	G	G	A	novel	14_8613_PB_3_2_21	c.*8092G>A			97	81	16	0.164948	127	127	0	MODIFIER
Zranb1	chr7	132950437	132950438	+	Splice_Region	INS	-	-	GTTGTGGAAGGTGACTTAGCAGCCATAGAAGCATACAAGTCATAAAGTGGGACGCGCACAGC	novel	14_8613_PB_3_2_21	c.814+2_814+3insGTTGTGGAAGGTGACTTAGCAGCCATAGAAGCATACAAGTCATAAAGTGGGACGCGCACAGC			32	27	5	0.15625	29	29	0	LOW
Klhl26	chr8	70476840	70476840	+	Intron	SNP	T	T	A	novel	14_8613_PB_3_2_21	c.56+10A>T			28	25	3	0.107143	20	20	0	MODIFIER
Crlf1	chr8	70501175	70501175	+	Silent	SNP	C	C	T	novel	14_8613_PB_3_2_21	c.930C>T	p.Tyr310%3D	p.Y310%3D	43	40	3	0.0697674	41	41	0	LOW
Tom1	chr8	75069055	75069055	+	Intron	SNP	T	T	A	novel	14_8613_PB_3_2_21	c.1357-41T>A			50	45	5	0.1	51	51	0	MODIFIER
Mcam	chr9	44139615	44139615	+	Intron	SNP	C	C	T	novel	14_8613_PB_3_2_21	c.1031-38C>T			110	104	6	0.0545455	99	99	0	MODIFIER
Zswim8	chr14	20723197	20723197	+	Missense_Mutation	SNP	C	C	T	novel	11_8611_PB_11_21_20	c.5354C>T	p.Ala1785Val	p.A1785V	208	192	16	0.0769231	163	163	0	MODERATE
Map2k5	chr9	63377125	63377125	+	Splice_Region	SNP	G	G	A	novel	14_8613_PB_3_2_21	c.133C>T	p.Leu45%3D	p.L45%3D	65	59	6	0.0923077	76	76	0	LOW
Dach2	chrX	113298426	113298426	+	5'UTR	SNP	C	C	A	novel	14_8613_PB_3_2_21	c.-1C>A			21	16	5	0.238095	26	26	0	MODIFIER
Fancm	chr12	65121958	65121958	+	Silent	SNP	C	C	T	novel	15_8613_BM	c.5094C>T	p.Pro1698%3D	p.P1698%3D	74	39	35	0.472973	90	90	0	LOW
Slc4a7	chr14	14760203	14760203	+	Intron	SNP	G	G	T	novel	15_8613_BM	c.1276-32G>T			28	19	9	0.321429	38	38	0	MODIFIER
Cpsf7	chr19	10536805	10536805	+	Silent	SNP	T	T	C	novel	15_8613_BM	c.972T>C	p.Asp324%3D	p.D324%3D	112	61	51	0.455357	101	101	0	LOW
Olfr1440	chr19	12394396	12394396	+	Silent	SNP	G	G	A	novel	15_8613_BM	c.132G>A	p.Leu44%3D	p.L44%3D	193	187	6	0.0310881	192	192	0	LOW
Lrp1b	chr2	40701934	40701935	+	Intron	INS	-	-	T	novel	15_8613_BM	c.11396-44dup			19	6	13	0.684211	22	22	0	MODIFIER
Gm9774	chr3	92428356	92428356	+	Silent	SNP	G	G	T	novel	15_8613_BM	c.1038C>A	p.Ala346%3D	p.A346%3D	164	155	9	0.054878	161	161	0	LOW
Krt79	chr15	101936311	101936311	+	Missense_Mutation	SNP	A	A	T	novel	16_8617_BM	c.737T>A	p.Leu246Gln	p.L246Q	160	154	6	0.0375	177	177	0	MODERATE
Ugt2b37	chr5	87254681	87254681	+	Silent	SNP	C	C	T	novel	15_8613_BM	c.90G>A	p.Pro30%3D	p.P30%3D	399	239	160	0.401003	387	387	0	LOW
Pot1a	chr6	25794896	25794896	+	Intron	SNP	A	A	G	novel	15_8613_BM	c.10-222T>C			57	54	3	0.0526316	76	76	0	MODIFIER
Pinlyp	chr7	24542631	24542631	+	Intron	SNP	C	C	G	novel	15_8613_BM	c.188-38G>C			90	53	37	0.411111	64	64	0	MODIFIER
Phldb3	chr7	24624082	24624082	+	Intron	SNP	C	C	T	novel	15_8613_BM	c.1253-13C>T			60	56	4	0.0666667	35	35	0	MODIFIER
Celf5	chr10	81467202	81467202	+	Silent	SNP	G	G	A	novel	16_8617_BM	c.732C>T	p.Ala244%3D	p.A244%3D	93	89	4	0.0430108	67	67	0	LOW
Elk3	chr10	93310929	93310930	+	5'UTR	INS	-	-	C	novel	16_8617_BM	c.-181dup			25	6	19	0.76	36	35	1	MODIFIER
Slfn8	chr11	83004404	83004404	+	Silent	SNP	G	G	A	novel	16_8617_BM	c.1575C>T	p.Thr525%3D	p.T525%3D	259	4	255	0.984556	288	288	0	LOW
Card14	chr11	119344666	119344666	+	Silent	SNP	C	C	T	novel	16_8617_BM	c.2925C>T	p.Asp975%3D	p.D975%3D	35	0	35	1	42	42	0	LOW
4921517D22Rik	chr13	59690510	59690510	+	Silent	SNP	G	G	A	novel	16_8617_BM	c.507C>T	p.Ser169%3D	p.S169%3D	68	0	68	1	67	67	0	LOW
Lnx1	chr5	74610690	74610690	+	Missense_Mutation	SNP	T	T	C	novel	3_8602_PB_06_01_21	c.1484A>G	p.Asn495Ser	p.N495S	37	17	20	0.540541	43	43	0	MODERATE
Lnx1	chr5	74610690	74610690	+	Missense_Mutation	SNP	T	T	C	novel	4_8602_BM	c.1484A>G	p.Asn495Ser	p.N495S	34	15	19	0.558824	43	43	0	MODERATE
Adcy2	chr13	68668447	68668448	+	Intron	INS	-	-	G	novel	16_8617_BM	c.2396+22dup			26	16	10	0.384615	28	26	2	MODIFIER
Naip5	chr13	100223218	100223218	+	Silent	SNP	A	A	G	novel	16_8617_BM	c.1509T>C	p.Tyr503%3D	p.Y503%3D	330	1	329	0.99697	447	447	0	LOW
Azin1	chr15	38491702	38491702	+	Intron	SNP	G	G	A	novel	16_8617_BM	c.1021-12C>T			43	0	43	1	55	55	0	MODIFIER
Slc11a2	chr15	100403356	100403356	+	Intron	SNP	G	G	A	novel	16_8617_BM	c.832-17C>T			119	0	119	1	107	107	0	MODIFIER
Spidr	chr16	15889620	15889620	+	3'UTR	SNP	C	C	T	novel	16_8617_BM	c.*10G>A			62	0	62	1	74	74	0	MODIFIER
Ppil2	chr16	17089419	17089419	+	Intron	SNP	C	C	G	novel	16_8617_BM	c.1332+9G>C			132	1	131	0.992424	146	146	0	MODIFIER
Kifc1	chr17	33882196	33882196	+	Silent	SNP	C	C	A	novel	16_8617_BM	c.1791G>T	p.Leu597%3D	p.L597%3D	225	117	108	0.48	206	206	0	LOW
Acsbg2	chr17	56862782	56862782	+	Intron	SNP	C	C	A	novel	16_8617_BM	c.495+89G>T			9	0	9	1	7	7	0	MODIFIER
Tnfsf9	chr17	57103324	57103325	+	5'Flank	INS	-	-	C	novel	16_8617_BM				24	2	22	0.916667	38	37	1	MODIFIER
Zfp516	chr18	82957460	82957460	+	Intron	SNP	G	G	A	novel	16_8617_BM	c.1771+11G>A			17	0	17	1	23	23	0	MODIFIER
Fads1	chr19	10184950	10184950	+	Silent	SNP	C	C	T	novel	16_8617_BM	c.237C>T	p.Ile79%3D	p.I79%3D	95	60	35	0.368421	99	99	0	LOW
Olfr1440	chr19	12394396	12394396	+	Silent	SNP	G	G	A	novel	16_8617_BM	c.132G>A	p.Leu44%3D	p.L44%3D	147	0	147	1	192	192	0	LOW
Aldh1a7	chr19	20719336	20719336	+	Intron	SNP	C	C	T	novel	16_8617_BM	c.313-21G>A			16	0	16	1	40	40	0	MODIFIER
Ptar1	chr19	23724758	23724771	+	3'UTR	DEL	TGAGATATACTTAC	TGAGATATACTTAC	-	novel	16_8617_BM	c.*4360_*4373del			75	0	75	1	85	85	0	MODIFIER
Dock8	chr19	25087754	25087755	+	Intron	INS	-	-	AC	novel	16_8617_BM	c.897+18_897+19insAC			50	0	50	1	81	81	0	MODIFIER
Dock8	chr19	25183657	25183657	+	Intron	DEL	T	T	-	novel	16_8617_BM	c.5493+35del			45	31	14	0.311111	55	55	0	MODIFIER
Slit1	chr19	41624465	41624465	+	Intron	SNP	C	C	T	novel	16_8617_BM	c.2582+33G>A			52	0	52	1	70	70	0	MODIFIER
Cwf19l1	chr19	44135694	44135695	+	Intron	INS	-	-	CCCCCCCG	novel	16_8617_BM	c.23+71_23+72insCGGGGGGG			11	0	11	1	32	32	0	MODIFIER
Sec31b	chr19	44531672	44531673	+	Intron	INS	-	-	CC	novel	16_8617_BM	c.1134+8_1134+9insGG			8	1	7	0.875	96	96	0	MODIFIER
Hspa12a	chr19	58828231	58828232	+	Intron	INS	-	-	ACACAAAT	novel	16_8617_BM	c.129+21_129+22insATTTGTGT			55	0	55	1	52	52	0	MODIFIER
Ppp1r12b	chr1	134834381	134834382	+	Intron	INS	-	-	TTGA	novel	16_8617_BM	c.2472+53_2472+54insTCAA			69	1	68	0.985507	114	114	0	MODIFIER
Cacna1s	chr1	136098512	136098513	+	Intron	INS	-	-	T	novel	16_8617_BM	c.3256-10dup			89	1	88	0.988764	81	80	1	MODIFIER
Hmcn1	chr1	150806528	150806538	+	Intron	DEL	AGAAAGAAAAG	AGAAAGAAAAG	-	novel	16_8617_BM	c.1286-26_1286-16del			28	7	21	0.75	29	29	0	MODIFIER
Ncf2	chr1	152827350	152827351	+	Intron	INS	-	-	T	novel	16_8617_BM	c.670-68_670-67insT			54	1	53	0.981481	58	58	0	MODIFIER
Rgs16	chr1	153741615	153741616	+	Splice_Region	DEL	CA	CA	-	novel	16_8617_BM	c.156-3_156-2del			25	0	25	1	29	29	0	LOW
Cacna1e	chr1	154450809	154450810	+	Intron	INS	-	-	AAAA	novel	16_8617_BM	c.3740+33_3740+36dup			33	1	32	0.969697	28	28	0	MODIFIER
Fmo9	chr1	166663665	166663665	+	Intron	SNP	C	C	A	novel	16_8617_BM	c.1257-14G>T			64	36	28	0.4375	72	72	0	MODIFIER
Hey1	chr3	8666483	8666484	+	Intron	INS	-	-	G	novel	16_8617_BM	c.165+18dup			63	7	56	0.888889	66	66	0	MODIFIER
Atp1a1	chr3	101590741	101590741	+	Intron	SNP	T	T	G	novel	16_8617_BM	c.755-26A>C			41	18	23	0.560976	34	34	0	MODIFIER
Eps8l3	chr3	107891209	107891209	+	Intron	SNP	A	A	T	novel	16_8617_BM	c.1456-46A>T			36	0	36	1	41	41	0	MODIFIER
Slc39a8	chr3	135849190	135849190	+	Intron	SNP	C	C	G	novel	16_8617_BM	c.382+12C>G			70	0	70	1	91	91	0	MODIFIER
Rpf1	chr3	146508110	146508110	+	Intron	SNP	T	T	A	novel	16_8617_BM	c.699+32A>T			90	58	32	0.355556	84	84	0	MODIFIER
Gm136	chr4	34750884	34750884	+	Intron	SNP	T	T	G	novel	16_8617_BM	c.351+37A>C			120	2	118	0.983333	121	121	0	MODIFIER
Mysm1	chr4	94967939	94967939	+	Silent	SNP	G	G	A	novel	16_8617_BM	c.420C>T	p.Ile140%3D	p.I140%3D	161	0	161	1	171	171	0	LOW
Rab3b	chr4	108940741	108940741	+	Silent	SNP	C	C	T	novel	16_8617_BM	c.588C>T	p.Ser196%3D	p.S196%3D	101	0	101	1	96	96	0	LOW
Poln	chr5	34014211	34014211	+	Intron	SNP	C	C	T	novel	16_8617_BM	c.2311+32G>A			30	17	13	0.433333	36	36	0	MODIFIER
Gm5559	chr5	95862170	95862171	+	RNA	INS	-	-	AATAC	novel	16_8617_BM	n.458_459insATACA			329	302	27	0.0820669	300	300	0	MODIFIER
Lrp2	chr2	69439776	69439776	+	Missense_Mutation	SNP	C	C	T	novel	17_8620_BM	c.12463G>A	p.Gly4155Arg	p.G4155R	163	88	75	0.460123	162	162	0	MODERATE
Gimap4	chr6	48686821	48686821	+	Intron	SNP	C	C	T	novel	16_8617_BM	c.-14-17C>T			61	0	61	1	54	54	0	MODIFIER
Lrrc9	chr12	72463350	72463350	+	Missense_Mutation	SNP	C	C	A	novel	12_8612_11_21_20	c.1222C>A	p.Leu408Met	p.L408M	139	134	5	0.0359712	149	149	0	MODERATE
Gm5114	chr7	39408508	39408508	+	Silent	SNP	T	T	A	novel	16_8617_BM	c.1686A>T	p.Leu562%3D	p.L562%3D	109	3	106	0.972477	205	205	0	LOW
Gm5114	chr7	39411442	39411442	+	Intron	DEL	A	A	-	novel	16_8617_BM	c.8-26del			57	1	56	0.982456	139	139	0	MODIFIER
Adamts17	chr7	67002614	67002614	+	Intron	SNP	C	C	G	novel	16_8617_BM	c.1316+16C>G			51	1	50	0.980392	44	44	0	MODIFIER
Saxo2	chr7	82643846	82643846	+	Silent	SNP	T	T	G	novel	16_8617_BM	c.42A>C	p.Ser14%3D	p.S14%3D	53	1	52	0.981132	64	64	0	LOW
Tead1	chr7	112906752	112906752	+	3'UTR	SNP	G	G	A	novel	16_8617_BM	c.*8092G>A			107	0	107	1	127	127	0	MODIFIER
Crlf1	chr8	70501175	70501175	+	Silent	SNP	C	C	T	novel	16_8617_BM	c.930C>T	p.Tyr310%3D	p.Y310%3D	45	19	26	0.577778	41	41	0	LOW
Tom1	chr8	75069055	75069055	+	Intron	SNP	T	T	A	novel	16_8617_BM	c.1357-41T>A			31	15	16	0.516129	51	51	0	MODIFIER
Mcam	chr9	44139615	44139615	+	Intron	SNP	C	C	T	novel	16_8617_BM	c.1031-38C>T			101	47	54	0.534653	99	99	0	MODIFIER
Map2k5	chr9	63377125	63377125	+	Splice_Region	SNP	G	G	A	novel	16_8617_BM	c.133C>T	p.Leu45%3D	p.L45%3D	69	1	68	0.985507	76	76	0	LOW
Cyb561d2	chr9	107540404	107540404	+	Intron	SNP	A	A	T	novel	16_8617_BM	c.166-19T>A			27	0	27	1	37	37	0	MODIFIER
Dach2	chrX	113298426	113298426	+	5'UTR	SNP	C	C	A	novel	16_8617_BM	c.-1C>A			44	0	44	1	26	26	0	MODIFIER
Sfi1	chr11	3140243	3140243	+	Intron	SNP	G	G	T	novel	17_8620_BM	c.2086-10C>A			1528	1514	14	0.0091623	1248	1247	1	MODIFIER
Slfn8	chr11	83004404	83004404	+	Silent	SNP	G	G	A	novel	17_8620_BM	c.1575C>T	p.Thr525%3D	p.T525%3D	276	254	22	0.0797101	288	288	0	LOW
Lrrn4cl	chr19	8852040	8852040	+	Missense_Mutation	SNP	G	G	C	novel	3_8602_PB_06_01_21	c.381G>C	p.Lys127Asn	p.K127N	43	25	18	0.418605	54	54	0	MODERATE
Lrrn4cl	chr19	8852040	8852040	+	Missense_Mutation	SNP	G	G	C	novel	4_8602_BM	c.381G>C	p.Lys127Asn	p.K127N	67	37	30	0.447761	54	54	0	MODERATE
Lypla2	chr4	135969801	135969801	+	Splice_Site	SNP	A	A	C	novel	12_8612_11_21_20	c.295+2T>G		p.X99_splice	48	40	8	0.166667	63	63	0	HIGH
Card14	chr11	119344666	119344666	+	Silent	SNP	C	C	T	novel	17_8620_BM	c.2925C>T	p.Asp975%3D	p.D975%3D	42	39	3	0.0714286	42	42	0	LOW
Lypla2	chr4	135969801	135969801	+	Splice_Site	SNP	A	A	C	novel	13_8613_PB_1_22_21	c.295+2T>G		p.X99_splice	65	61	4	0.0615385	61	61	0	HIGH
Naip5	chr13	100223218	100223218	+	Silent	SNP	A	A	G	novel	17_8620_BM	c.1509T>C	p.Tyr503%3D	p.Y503%3D	510	484	26	0.0509804	447	447	0	LOW
Slc11a2	chr15	100403356	100403356	+	Intron	SNP	G	G	A	novel	17_8620_BM	c.832-17C>T			112	106	6	0.0535714	107	107	0	MODIFIER
Spidr	chr16	15889620	15889620	+	3'UTR	SNP	C	C	T	novel	17_8620_BM	c.*10G>A			57	53	4	0.0701754	74	74	0	MODIFIER
Ppil2	chr16	17089419	17089419	+	Intron	SNP	C	C	G	novel	17_8620_BM	c.1332+9G>C			128	121	7	0.0546875	146	146	0	MODIFIER
Lypla2	chr4	135969801	135969801	+	Splice_Site	SNP	A	A	C	novel	16_8617_BM	c.295+2T>G		p.X99_splice	70	38	32	0.457143	63	63	0	HIGH
Lypla2	chr4	135969801	135969801	+	Splice_Site	SNP	A	A	C	novel	7_8604_BM	c.295+2T>G		p.X99_splice	78	52	26	0.333333	62	62	0	HIGH
Kifc1	chr17	33882196	33882196	+	Silent	SNP	C	C	A	novel	17_8620_BM	c.1791G>T	p.Leu597%3D	p.L597%3D	214	207	7	0.0327103	206	206	0	LOW
Ptprm	chr17	66814310	66814310	+	Intron	SNP	G	G	A	novel	17_8620_BM	c.2527+157C>T			75	69	6	0.08	91	91	0	MODIFIER
Rnmt	chr18	68313858	68313858	+	Intron	SNP	G	G	A	novel	17_8620_BM	c.941+12G>A			121	116	5	0.0413223	113	113	0	MODIFIER
Olfr1440	chr19	12394396	12394396	+	Silent	SNP	G	G	A	novel	17_8620_BM	c.132G>A	p.Leu44%3D	p.L44%3D	152	140	12	0.0789474	192	192	0	LOW
Ptar1	chr19	23724758	23724771	+	3'UTR	DEL	TGAGATATACTTAC	TGAGATATACTTAC	-	novel	17_8620_BM	c.*4360_*4373del			76	66	10	0.131579	85	85	0	MODIFIER
Slit1	chr19	41624465	41624465	+	Intron	SNP	C	C	T	novel	17_8620_BM	c.2582+33G>A			52	49	3	0.0576923	70	70	0	MODIFIER
Map3k1	chr13	111752465	111752465	+	Nonsense_Mutation	SNP	G	G	C	novel	3_8602_PB_06_01_21	c.3957C>G	p.Tyr1319Ter	p.Y1319*	113	61	52	0.460177	92	92	0	HIGH
Ppp1r12b	chr1	134834381	134834382	+	Intron	INS	-	-	TTGA	novel	17_8620_BM	c.2472+53_2472+54insTCAA			115	112	3	0.026087	114	114	0	MODIFIER
Map3k1	chr13	111752465	111752465	+	Nonsense_Mutation	SNP	G	G	C	novel	4_8602_BM	c.3957C>G	p.Tyr1319Ter	p.Y1319*	107	70	37	0.345794	92	92	0	HIGH
Cacna1s	chr1	136098512	136098513	+	Intron	INS	-	-	T	novel	17_8620_BM	c.3256-10dup			100	88	12	0.12	81	80	1	MODIFIER
Cacna1e	chr1	154450809	154450810	+	Intron	INS	-	-	AAAA	novel	17_8620_BM	c.3740+33_3740+36dup			38	35	3	0.0789474	28	28	0	MODIFIER
Malrd1	chr2	16101835	16101835	+	Silent	SNP	G	G	A	novel	17_8620_BM	c.5457G>A	p.Ala1819%3D	p.A1819%3D	60	50	10	0.166667	72	72	0	LOW
Lrp1b	chr2	40701934	40701935	+	Intron	INS	-	-	T	novel	17_8620_BM	c.11396-44dup			21	9	12	0.571429	22	22	0	MODIFIER
Mapk11	chr15	89146152	89146152	+	Missense_Mutation	SNP	C	C	T	novel	14_8613_PB_3_2_21	c.434G>A	p.Gly145Asp	p.G145D	116	112	4	0.0344828	78	78	0	MODERATE
Mbd3l2	chr9	18444995	18444995	+	Missense_Mutation	SNP	G	G	C	novel	4_8602_BM	c.615G>C	p.Arg205Ser	p.R205S	90	85	5	0.0555556	93	93	0	MODERATE
Atp1a1	chr3	101590741	101590741	+	Intron	SNP	T	T	G	novel	17_8620_BM	c.755-26A>C			47	43	4	0.0851064	34	34	0	MODIFIER
Slc39a8	chr3	135849190	135849190	+	Intron	SNP	C	C	G	novel	17_8620_BM	c.382+12C>G			70	66	4	0.0571429	91	91	0	MODIFIER
Rpf1	chr3	146508110	146508110	+	Intron	SNP	T	T	A	novel	17_8620_BM	c.699+32A>T			68	60	8	0.117647	84	84	0	MODIFIER
Srsf11	chr3	158012753	158012753	+	Intron	SNP	A	A	C	novel	17_8620_BM	c.1202+27T>G			51	48	3	0.0588235	77	77	0	MODIFIER
Gm136	chr4	34750884	34750884	+	Intron	SNP	T	T	G	novel	17_8620_BM	c.351+37A>C			114	106	8	0.0701754	121	121	0	MODIFIER
Mysm1	chr4	94967939	94967939	+	Silent	SNP	G	G	A	novel	17_8620_BM	c.420C>T	p.Ile140%3D	p.I140%3D	181	169	12	0.0662983	171	171	0	LOW
Rab3b	chr4	108940741	108940741	+	Silent	SNP	C	C	T	novel	17_8620_BM	c.588C>T	p.Ser196%3D	p.S196%3D	137	127	10	0.0729927	96	96	0	LOW
Gimap4	chr6	48686821	48686821	+	Intron	SNP	C	C	T	novel	17_8620_BM	c.-14-17C>T			70	64	6	0.0857143	54	54	0	MODIFIER
Gm5114	chr7	39408508	39408508	+	Silent	SNP	T	T	A	novel	17_8620_BM	c.1686A>T	p.Leu562%3D	p.L562%3D	248	236	12	0.0483871	207	207	0	LOW
Adamts17	chr7	67002614	67002614	+	Intron	SNP	C	C	G	novel	17_8620_BM	c.1316+16C>G			40	37	3	0.075	44	44	0	MODIFIER
Saxo2	chr7	82643846	82643846	+	Silent	SNP	T	T	G	novel	17_8620_BM	c.42A>C	p.Ser14%3D	p.S14%3D	58	52	6	0.103448	64	64	0	LOW
Tead1	chr7	112906752	112906752	+	3'UTR	SNP	G	G	A	novel	17_8620_BM	c.*8092G>A			107	101	6	0.0560748	127	127	0	MODIFIER
Tom1	chr8	75069055	75069055	+	Intron	SNP	T	T	A	novel	17_8620_BM	c.1357-41T>A			60	56	4	0.0666667	51	51	0	MODIFIER
Mcam	chr9	44139615	44139615	+	Intron	SNP	C	C	T	novel	17_8620_BM	c.1031-38C>T			125	120	5	0.04	99	99	0	MODIFIER
Map2k5	chr9	63377125	63377125	+	Splice_Region	SNP	G	G	A	novel	17_8620_BM	c.133C>T	p.Leu45%3D	p.L45%3D	84	79	5	0.0595238	76	76	0	LOW
Tbc1d15	chr10	115212830	115212831	+	Intron	INS	-	-	A	novel	3_8602_PB_06_01_21	c.1184-24dup			22	13	9	0.409091	20	20	0	MODIFIER
Mettl7b	chr10	128958689	128958689	+	3'UTR	SNP	G	G	C	novel	3_8602_PB_06_01_21	c.*30C>G			47	27	20	0.425532	68	68	0	MODIFIER
Mettl7b	chr10	128958689	128958689	+	3'UTR	SNP	G	G	C	novel	4_8602_BM	c.*30C>G			58	30	28	0.482759	68	68	0	MODIFIER
Slfn8	chr11	83004404	83004404	+	Silent	SNP	G	G	A	novel	3_8602_PB_06_01_21	c.1575C>T	p.Thr525%3D	p.T525%3D	197	187	10	0.0507614	288	288	0	LOW
Mex3a	chr3	88536222	88536224	+	In_Frame_Del	DEL	ATG	ATG	-	novel	14_8613_PB_3_2_21	c.606_608del	p.Met202del	p.M202del	69	66	3	0.0434783	78	78	0	MODERATE
Olfr1280	chr2	111315845	111315845	+	Missense_Mutation	SNP	G	G	A	novel	11_8611_PB_11_21_20	c.365G>A	p.Arg122Gln	p.R122Q	440	413	27	0.0613636	420	420	0	MODERATE
Ift80	chr3	68917988	68917988	+	Missense_Mutation	SNP	G	G	C	novel	11_8611_PB_11_21_20	c.1633C>G	p.Leu545Val	p.L545V	77	72	5	0.0649351	82	82	0	MODERATE
Mex3a	chr3	88536222	88536224	+	In_Frame_Del	DEL	ATG	ATG	-	novel	12_8612_11_21_20	c.606_608del	p.Met202del	p.M202del	51	43	8	0.156863	77	77	0	MODERATE
Mex3a	chr3	88536222	88536224	+	In_Frame_Del	DEL	ATG	ATG	-	novel	4_8602_BM	c.606_608del	p.Met202del	p.M202del	81	78	3	0.037037	78	78	0	MODERATE
Bcl11b	chr12	107915766	107915766	+	Silent	SNP	C	C	G	novel	3_8602_PB_06_01_21	c.2289G>C	p.Gly763%3D	p.G763%3D	33	16	17	0.515152	40	40	0	LOW
Mex3a	chr3	88536222	88536224	+	In_Frame_Del	DEL	ATG	ATG	-	novel	16_8617_BM	c.606_608del	p.Met202del	p.M202del	77	36	41	0.532468	78	78	0	MODERATE
Gli3	chr13	15725713	15725713	+	Silent	SNP	C	C	G	novel	3_8602_PB_06_01_21	c.3684C>G	p.Gly1228%3D	p.G1228%3D	108	102	6	0.0555556	87	87	0	LOW
Adgrv1	chr13	81437746	81437746	+	Intron	SNP	C	C	T	novel	3_8602_PB_06_01_21	c.13639-41G>A			77	73	4	0.0519481	78	78	0	MODIFIER
Mex3a	chr3	88536222	88536224	+	In_Frame_Del	DEL	ATG	ATG	-	novel	7_8604_BM	c.606_608del	p.Met202del	p.M202del	80	59	21	0.2625	78	78	0	MODERATE
Mgat4b	chr11	50234500	50234500	+	Missense_Mutation	SNP	C	C	A	novel	12_8612_11_21_20	c.1601C>A	p.Pro534Gln	p.P534Q	152	148	4	0.0263158	145	145	0	MODERATE
Ppil2	chr16	17089419	17089419	+	Intron	SNP	C	C	G	novel	3_8602_PB_06_01_21	c.1332+9G>C			157	148	9	0.0573248	146	146	0	MODIFIER
Mis18a	chr16	90721645	90721645	+	Missense_Mutation	SNP	G	G	A	novel	13_8613_PB_1_22_21	c.428C>T	p.Ala143Val	p.A143V	99	95	4	0.040404	111	111	0	MODERATE
Mmp12	chr9	7357832	7357832	+	Missense_Mutation	SNP	C	C	G	novel	3_8602_PB_06_01_21	c.1245C>G	p.Asp415Glu	p.D415E	132	120	12	0.0909091	137	137	0	MODERATE
Mmp12	chr9	7357832	7357832	+	Missense_Mutation	SNP	C	C	G	novel	4_8602_BM	c.1245C>G	p.Asp415Glu	p.D415E	146	141	5	0.0342466	137	137	0	MODERATE
Mmut	chr17	40951720	40951720	+	Intron	SNP	C	C	G	novel	3_8602_PB_06_01_21	c.1327-35C>G			79	46	33	0.417722	70	70	0	MODIFIER
Stpg4	chr17	87425625	87425625	+	Intron	SNP	G	G	C	novel	3_8602_PB_06_01_21	c.144+18C>G			105	100	5	0.047619	81	81	0	MODIFIER
Olfr1440	chr19	12394396	12394396	+	Silent	SNP	G	G	A	novel	3_8602_PB_06_01_21	c.132G>A	p.Leu44%3D	p.L44%3D	176	166	10	0.0568182	192	192	0	LOW
Gm5114	chr7	39411082	39411082	+	Missense_Mutation	SNP	G	G	T	novel	11_8611_PB_11_21_20	c.342C>A	p.Asp114Glu	p.D114E	192	178	14	0.0729167	205	205	0	MODERATE
Bcar1	chr8	111713673	111713673	+	Missense_Mutation	SNP	C	C	T	novel	11_8611_PB_11_21_20	c.1688G>A	p.Gly563Asp	p.G563D	73	68	5	0.0684932	65	65	0	MODERATE
Tbc1d25	chrX	8155226	8155227	+	In_Frame_Ins	INS	-	-	ATC	novel	11_8611_PB_11_21_20	c.1705_1707dup	p.Asp569dup	p.D569dup	59	54	5	0.0847458	46	46	0	MODERATE
Lipk	chr19	34043171	34043171	+	Intron	SNP	G	G	A	novel	3_8602_PB_06_01_21	c.972+51G>A			91	85	6	0.0659341	74	74	0	MODIFIER
Morf4l2	chrX	136733655	136733655	+	Missense_Mutation	SNP	C	C	A	novel	11_8611_PB_11_21_20	c.823G>T	p.Asp275Tyr	p.D275Y	61	56	5	0.0819672	52	52	0	MODERATE
Kmt2a	chr9	44842610	44842610	+	Missense_Mutation	SNP	G	G	A	novel	12_8612_11_21_20	c.3932C>T	p.Thr1311Ile	p.T1311I	64	33	31	0.484375	56	56	0	MODERATE
Sox13	chr1	133386778	133386779	+	Frame_Shift_Ins	INS	-	-	G	novel	12_8612_11_21_20	c.987dup	p.Ser330GlnfsTer9	p.S330Qfs*9	36	21	15	0.416667	38	38	0	HIGH
Chit1	chr1	134149395	134149396	+	Frame_Shift_Ins	INS	-	-	GT	novel	12_8612_11_21_20	c.935_936insGT	p.His313TyrfsTer19	p.H313Yfs*19	63	42	21	0.333333	64	64	0	HIGH
Dse	chr10	34153085	34153085	+	Missense_Mutation	SNP	C	C	A	novel	12_8612_11_21_20	c.2008G>T	p.Asp670Tyr	p.D670Y	89	40	49	0.550562	93	93	0	MODERATE
Ift20	chr11	78540034	78540034	+	Missense_Mutation	SNP	G	G	A	novel	12_8612_11_21_20	c.202G>A	p.Glu68Lys	p.E68K	109	57	52	0.477064	123	123	0	MODERATE
Myb	chr10	21154683	21154683	+	Splice_Site	SNP	C	C	A	novel	7_8604_BM	c.213+1G>T		p.X71_splice	127	122	5	0.0393701	86	86	0	HIGH
Adam6b	chr12	113490747	113490747	+	Missense_Mutation	SNP	C	C	T	novel	12_8612_11_21_20	c.1183C>T	p.Leu395Phe	p.L395F	130	85	45	0.346154	207	207	0	MODERATE
Nnt	chr13	119338378	119338378	+	Nonsense_Mutation	SNP	G	G	A	novel	12_8612_11_21_20	c.2356C>T	p.Gln786Ter	p.Q786*	63	58	5	0.0793651	80	80	0	HIGH
Neu4	chr1	94022649	94022649	+	Intron	SNP	G	G	C	novel	3_8602_PB_06_01_21	c.271-44G>C			39	24	15	0.384615	57	57	0	MODIFIER
Zswim8	chr14	20723197	20723197	+	Missense_Mutation	SNP	C	C	T	novel	12_8612_11_21_20	c.5354C>T	p.Ala1785Val	p.A1785V	155	85	70	0.451613	163	163	0	MODERATE
Ift20	chr11	78540034	78540034	+	Missense_Mutation	SNP	G	G	A	novel	4_8602_BM	c.202G>A	p.Glu68Lys	p.E68K	112	107	5	0.0446429	123	123	0	MODERATE
Ift20	chr11	78540034	78540034	+	Missense_Mutation	SNP	G	G	A	novel	5_8603_PB_11_21_20	c.202G>A	p.Glu68Lys	p.E68K	126	121	5	0.0396825	123	123	0	MODERATE
Ahnak	chr19	9004960	9004960	+	Missense_Mutation	SNP	A	A	T	novel	12_8612_11_21_20	c.3607A>T	p.Met1203Leu	p.M1203L	182	171	11	0.0604396	193	192	1	MODERATE
Ift20	chr11	78540034	78540034	+	Missense_Mutation	SNP	G	G	A	novel	9_8605_BM	c.202G>A	p.Glu68Lys	p.E68K	134	130	4	0.0298507	123	123	0	MODERATE
Hspa12a	chr19	58799474	58799474	+	Missense_Mutation	SNP	G	G	A	novel	12_8612_11_21_20	c.1915C>T	p.Arg639Cys	p.R639C	117	106	11	0.0940171	106	106	0	MODERATE
Olfr1229	chr2	89282399	89282399	+	Missense_Mutation	SNP	C	C	T	novel	12_8612_11_21_20	c.733G>A	p.Val245Ile	p.V245I	134	72	62	0.462687	129	129	0	MODERATE
Pex16	chr2	92379274	92379274	+	Missense_Mutation	SNP	C	C	A	novel	12_8612_11_21_20	c.826C>A	p.Arg276Ser	p.R276S	98	50	48	0.489796	115	115	0	MODERATE
Olfr1280	chr2	111315845	111315845	+	Missense_Mutation	SNP	G	G	A	novel	12_8612_11_21_20	c.365G>A	p.Arg122Gln	p.R122Q	279	150	129	0.462366	420	420	0	MODERATE
Ift80	chr3	68917988	68917988	+	Missense_Mutation	SNP	G	G	C	novel	12_8612_11_21_20	c.1633C>G	p.Leu545Val	p.L545V	85	49	36	0.423529	82	82	0	MODERATE
Manba	chr3	135549287	135549287	+	Missense_Mutation	SNP	G	G	A	novel	12_8612_11_21_20	c.1405G>A	p.Val469Ile	p.V469I	139	82	57	0.410072	153	153	0	MODERATE
Adh1	chr3	138282643	138282643	+	Missense_Mutation	SNP	G	G	A	novel	12_8612_11_21_20	c.376G>A	p.Glu126Lys	p.E126K	98	54	44	0.44898	185	185	0	MODERATE
Ccin	chr4	43984420	43984420	+	Missense_Mutation	SNP	G	G	A	novel	12_8612_11_21_20	c.826G>A	p.Ala276Thr	p.A276T	84	41	43	0.511905	102	102	0	MODERATE
Usp24	chr4	106368796	106368796	+	Missense_Mutation	SNP	G	G	A	novel	12_8612_11_21_20	c.2033G>A	p.Arg678Gln	p.R678Q	91	47	44	0.483516	84	84	0	MODERATE
Neb	chr2	52280585	52280585	+	Missense_Mutation	SNP	C	C	T	novel	3_8602_PB_06_01_21	c.5074G>A	p.Asp1692Asn	p.D1692N	60	33	27	0.45	60	60	0	MODERATE
Neb	chr2	52280585	52280585	+	Missense_Mutation	SNP	C	C	T	novel	4_8602_BM	c.5074G>A	p.Asp1692Asn	p.D1692N	80	44	36	0.45	60	60	0	MODERATE
Gm3409	chr5	146539575	146539575	+	Missense_Mutation	SNP	C	C	G	novel	12_8612_11_21_20	c.535C>G	p.Leu179Val	p.L179V	113	69	44	0.389381	204	204	0	MODERATE
Rnf148	chr6	23654353	23654353	+	Missense_Mutation	SNP	C	C	A	novel	12_8612_11_21_20	c.643G>T	p.Val215Phe	p.V215F	74	41	33	0.445946	109	109	0	MODERATE
Ppp1r12b	chr1	134834381	134834382	+	Intron	INS	-	-	TTGA	novel	3_8602_PB_06_01_21	c.2472+53_2472+54insTCAA			125	120	5	0.04	114	114	0	MODIFIER
Ghrl	chr6	113719426	113719426	+	Missense_Mutation	SNP	G	G	T	novel	12_8612_11_21_20	c.4C>A	p.Leu2Met	p.L2M	29	12	17	0.586207	34	34	0	MODERATE
Vmn2r51	chr7	10102486	10102487	+	Frame_Shift_Ins	INS	-	-	T	novel	12_8612_11_21_20	c.366dup	p.Gln123ThrfsTer6	p.Q123Tfs*6	270	137	133	0.492593	243	240	3	HIGH
Nf1	chr11	79473475	79473475	+	Missense_Mutation	SNP	G	G	C	novel	3_8602_PB_06_01_21	c.4730G>C	p.Arg1577Thr	p.R1577T	97	7	90	0.927835	112	112	0	MODERATE
Fcgbp	chr7	28106274	28106274	+	Missense_Mutation	SNP	C	C	T	novel	12_8612_11_21_20	c.5977C>T	p.Arg1993Trp	p.R1993W	63	37	26	0.412698	98	97	1	MODERATE
Nf1	chr11	79473475	79473475	+	Missense_Mutation	SNP	G	G	C	novel	4_8602_BM	c.4730G>C	p.Arg1577Thr	p.R1577T	89	2	87	0.977528	112	112	0	MODERATE
Adam6b	chr12	113490747	113490747	+	Missense_Mutation	SNP	C	C	T	novel	11_8611_PB_11_21_20	c.1183C>T	p.Leu395Phe	p.L395F	232	226	6	0.0258621	207	207	0	MODERATE
Gm5114	chr7	39408104	39408104	+	Missense_Mutation	SNP	G	G	C	novel	12_8612_11_21_20	c.2090C>G	p.Pro697Arg	p.P697R	217	167	50	0.230415	231	231	0	MODERATE
Adam6b	chr12	113490747	113490747	+	Missense_Mutation	SNP	C	C	T	novel	4_8602_BM	c.1183C>T	p.Leu395Phe	p.L395F	196	192	4	0.0204082	207	207	0	MODERATE
Adam6b	chr12	113490747	113490747	+	Missense_Mutation	SNP	C	C	T	novel	9_8605_BM	c.1183C>T	p.Leu395Phe	p.L395F	227	219	8	0.0352423	207	207	0	MODERATE
Nkpd1	chr7	19523105	19523105	+	Missense_Mutation	SNP	G	G	C	novel	3_8602_PB_06_01_21	c.808G>C	p.Glu270Gln	p.E270Q	67	60	7	0.104478	77	77	0	MODERATE
Insc	chr7	114804536	114804548	+	Frame_Shift_Del	DEL	GGGAATCTGTTCG	GGGAATCTGTTCG	-	novel	12_8612_11_21_20	c.638_650del	p.Gly213AlafsTer2	p.G213Afs*2	92	64	28	0.304348	120	120	0	HIGH
Nkpd1	chr7	19523105	19523105	+	Missense_Mutation	SNP	G	G	C	novel	4_8602_BM	c.808G>C	p.Glu270Gln	p.E270Q	73	64	9	0.123288	77	77	0	MODERATE
Bcar1	chr8	111713673	111713673	+	Missense_Mutation	SNP	C	C	T	novel	12_8612_11_21_20	c.1688G>A	p.Gly563Asp	p.G563D	67	48	19	0.283582	65	65	0	MODERATE
Cacna1f	chrX	7634559	7634559	+	Missense_Mutation	SNP	G	G	A	novel	12_8612_11_21_20	c.5639G>A	p.Arg1880His	p.R1880H	49	41	8	0.163265	28	28	0	MODERATE
Nol9	chr4	152058353	152058353	+	Missense_Mutation	SNP	G	G	C	novel	3_8602_PB_06_01_21	c.2023G>C	p.Gly675Arg	p.G675R	55	35	20	0.363636	67	67	0	MODERATE
Tbc1d25	chrX	8155226	8155227	+	In_Frame_Ins	INS	-	-	ATC	novel	12_8612_11_21_20	c.1705_1707dup	p.Asp569dup	p.D569dup	54	17	37	0.685185	46	46	0	MODERATE
Ar	chrX	98150946	98150946	+	Missense_Mutation	SNP	G	G	C	novel	12_8612_11_21_20	c.1165G>C	p.Gly389Arg	p.G389R	43	20	23	0.534884	25	25	0	MODERATE
Morf4l2	chrX	136733655	136733655	+	Missense_Mutation	SNP	C	C	A	novel	12_8612_11_21_20	c.823G>T	p.Asp275Tyr	p.D275Y	65	21	44	0.676923	52	52	0	MODERATE
Zswim8	chr14	20723197	20723197	+	Missense_Mutation	SNP	C	C	T	novel	13_8613_PB_1_22_21	c.5354C>T	p.Ala1785Val	p.A1785V	239	230	9	0.0376569	163	163	0	MODERATE
Nol9	chr4	152058353	152058353	+	Missense_Mutation	SNP	G	G	C	novel	4_8602_BM	c.2023G>C	p.Gly675Arg	p.G675R	72	49	23	0.319444	67	67	0	MODERATE
Zswim8	chr14	20723197	20723197	+	Missense_Mutation	SNP	C	C	T	novel	3_8602_PB_06_01_21	c.5354C>T	p.Ala1785Val	p.A1785V	182	174	8	0.043956	163	163	0	MODERATE
Mgst3	chr1	167372617	167372617	+	Silent	SNP	G	G	C	novel	3_8602_PB_06_01_21	c.348C>G	p.Ala116%3D	p.A116%3D	47	29	18	0.382979	41	41	0	LOW
Hc	chr2	35018127	35018127	+	Silent	SNP	G	G	A	novel	3_8602_PB_06_01_21	c.2832C>T	p.Ala944%3D	p.A944%3D	81	52	29	0.358025	99	99	0	LOW
Zswim8	chr14	20723197	20723197	+	Missense_Mutation	SNP	C	C	T	novel	4_8602_BM	c.5354C>T	p.Ala1785Val	p.A1785V	217	209	8	0.0368664	163	163	0	MODERATE
Zswim8	chr14	20723197	20723197	+	Missense_Mutation	SNP	C	C	T	novel	5_8603_PB_11_21_20	c.5354C>T	p.Ala1785Val	p.A1785V	181	175	6	0.0331492	163	163	0	MODERATE
Olfr1280	chr2	111315845	111315845	+	Missense_Mutation	SNP	G	G	A	novel	13_8613_PB_1_22_21	c.365G>A	p.Arg122Gln	p.R122Q	442	419	23	0.0520362	420	420	0	MODERATE
Nras	chr3	103060270	103060270	+	Missense_Mutation	SNP	C	C	A	novel	11_8611_PB_11_21_20	c.181C>A	p.Gln61Lys	p.Q61K	62	35	27	0.435484	64	64	0	MODERATE
Nras	chr3	103058956	103058956	+	Missense_Mutation	SNP	G	G	T	novel	15_8613_BM	c.35G>T	p.Gly12Val	p.G12V	263	28	235	0.893536	189	189	0	MODERATE
Bpifa1	chr2	154143826	154143826	+	Silent	SNP	G	G	A	novel	3_8602_PB_06_01_21	c.60G>A	p.Gln20%3D	p.Q20%3D	47	32	15	0.319149	55	55	0	LOW
Zswim8	chr14	20723197	20723197	+	Missense_Mutation	SNP	C	C	T	novel	9_8605_BM	c.5354C>T	p.Ala1785Val	p.A1785V	254	245	9	0.0354331	163	163	0	MODERATE
Npr1	chr3	90462172	90462172	+	Silent	SNP	G	G	C	novel	3_8602_PB_06_01_21	c.1245C>G	p.Ala415%3D	p.A415%3D	98	62	36	0.367347	95	95	0	LOW
Gpsm2	chr3	108701810	108701810	+	Silent	SNP	C	C	G	novel	3_8602_PB_06_01_21	c.492G>C	p.Pro164%3D	p.P164%3D	75	69	6	0.08	107	107	0	LOW
Snx7	chr3	117839996	117839996	+	Silent	SNP	G	G	T	novel	3_8602_PB_06_01_21	c.388C>A	p.Arg130%3D	p.R130%3D	59	39	20	0.338983	62	62	0	LOW
Nup214	chr2	32033232	32033232	+	Missense_Mutation	SNP	C	C	A	novel	12_8612_11_21_20	c.3772C>A	p.Gln1258Lys	p.Q1258K	48	45	3	0.0625	62	62	0	MODERATE
Slc39a8	chr3	135849190	135849190	+	Intron	SNP	C	C	G	novel	3_8602_PB_06_01_21	c.382+12C>G			43	40	3	0.0697674	91	91	0	MODIFIER
Zfp979	chr4	147613981	147613981	+	Missense_Mutation	SNP	G	G	T	novel	13_8613_PB_1_22_21	c.270C>A	p.Phe90Leu	p.F90L	549	447	102	0.185792	455	455	0	MODERATE
Mysm1	chr4	94967939	94967939	+	Silent	SNP	G	G	A	novel	3_8602_PB_06_01_21	c.420C>T	p.Ile140%3D	p.I140%3D	197	191	6	0.0304569	171	171	0	LOW
Rab3b	chr4	108940741	108940741	+	Silent	SNP	C	C	T	novel	3_8602_PB_06_01_21	c.588C>T	p.Ser196%3D	p.S196%3D	103	96	7	0.0679612	96	96	0	LOW
Mast2	chr4	116316013	116316013	+	Silent	SNP	C	C	T	novel	3_8602_PB_06_01_21	c.1614G>A	p.Arg538%3D	p.R538%3D	46	43	3	0.0652174	68	68	0	LOW
Gm13083	chr4	143615284	143615284	+	Silent	SNP	G	G	C	novel	3_8602_PB_06_01_21	c.282G>C	p.Leu94%3D	p.L94%3D	369	181	188	0.509485	390	390	0	LOW
Gm15731	chr5	8046187	8046187	+	Intron	SNP	C	C	G	novel	3_8602_PB_06_01_21	n.129-4088G>C			208	114	94	0.451923	169	169	0	MODIFIER
Olfr1033	chr2	86041773	86041773	+	Missense_Mutation	SNP	A	A	T	novel	17_8620_BM	c.457A>T	p.Thr153Ser	p.T153S	411	279	132	0.321168	329	329	0	MODERATE
Svop	chr5	114063000	114063000	+	Intron	SNP	G	G	C	novel	3_8602_PB_06_01_21	c.381+25C>G			17	11	6	0.352941	15	15	0	MODIFIER
Tspan12	chr6	21795753	21795753	+	Intron	SNP	C	C	G	novel	3_8602_PB_06_01_21	c.469-32G>C			51	37	14	0.27451	62	62	0	MODIFIER
Add2	chr6	86109831	86109831	+	Silent	SNP	G	G	C	novel	3_8602_PB_06_01_21	c.1716G>C	p.Val572%3D	p.V572%3D	28	13	15	0.535714	34	34	0	LOW
Olfr1340	chr4	118726795	118726795	+	Missense_Mutation	SNP	G	G	C	novel	7_8604_BM	c.547G>C	p.Glu183Gln	p.E183Q	247	236	11	0.0445344	187	187	0	MODERATE
Kmt2a	chr9	44842610	44842610	+	Missense_Mutation	SNP	G	G	A	novel	14_8613_PB_3_2_21	c.3932C>T	p.Thr1311Ile	p.T1311I	81	67	14	0.17284	56	56	0	MODERATE
Chit1	chr1	134149395	134149396	+	Frame_Shift_Ins	INS	-	-	GT	novel	14_8613_PB_3_2_21	c.935_936insGT	p.His313TyrfsTer19	p.H313Yfs*19	86	78	8	0.0930233	64	64	0	HIGH
Tead1	chr7	112906752	112906752	+	3'UTR	SNP	G	G	A	novel	3_8602_PB_06_01_21	c.*8092G>A			106	100	6	0.0566038	127	127	0	MODIFIER
Dock1	chr7	135158615	135158615	+	Intron	SNP	G	G	C	novel	3_8602_PB_06_01_21	c.4997+9G>C			32	18	14	0.4375	29	29	0	MODIFIER
Dse	chr10	34153085	34153085	+	Missense_Mutation	SNP	C	C	A	novel	14_8613_PB_3_2_21	c.2008G>T	p.Asp670Tyr	p.D670Y	85	75	10	0.117647	93	93	0	MODERATE
Ift20	chr11	78540034	78540034	+	Missense_Mutation	SNP	G	G	A	novel	14_8613_PB_3_2_21	c.202G>A	p.Glu68Lys	p.E68K	132	118	14	0.106061	123	123	0	MODERATE
P2ry13	chr3	59210200	59210200	+	Missense_Mutation	SNP	G	G	T	novel	14_8613_PB_3_2_21	c.156C>A	p.Phe52Leu	p.F52L	74	64	10	0.135135	69	69	0	MODERATE
Zswim4	chr8	84223654	84223655	+	Intron	INS	-	-	G	novel	3_8602_PB_06_01_21	c.1909+16dup			36	14	22	0.611111	34	34	0	MODIFIER
P2ry13	chr3	59210200	59210200	+	Missense_Mutation	SNP	G	G	T	novel	13_8613_PB_1_22_21	c.156C>A	p.Phe52Leu	p.F52L	82	78	4	0.0487805	69	69	0	MODERATE
Pappa2	chr1	158848358	158848358	+	Missense_Mutation	SNP	G	G	C	novel	3_8602_PB_06_01_21	c.2817C>G	p.Asn939Lys	p.N939K	55	49	6	0.109091	56	56	0	MODERATE
Barx2	chr9	31858922	31858922	+	Silent	SNP	G	G	A	novel	3_8602_PB_06_01_21	c.309C>T	p.Ala103%3D	p.A103%3D	33	15	18	0.545455	49	49	0	LOW
Parl	chr16	20293383	20293383	+	Missense_Mutation	SNP	C	C	T	novel	12_8612_11_21_20	c.476G>A	p.Ser159Asn	p.S159N	144	139	5	0.0347222	147	147	0	MODERATE
Adam6b	chr12	113490747	113490747	+	Missense_Mutation	SNP	C	C	T	novel	14_8613_PB_3_2_21	c.1183C>T	p.Leu395Phe	p.L395F	208	188	20	0.0961538	207	207	0	MODERATE
Pcdhb5	chr18	37322156	37322156	+	Missense_Mutation	SNP	G	G	A	novel	16_8617_BM	c.1588G>A	p.Val530Met	p.V530M	345	334	11	0.0318841	379	379	0	MODERATE
Dach2	chrX	113298426	113298426	+	5'UTR	SNP	C	C	A	novel	3_8602_PB_06_01_21	c.-1C>A			18	15	3	0.166667	26	26	0	MODIFIER
Epb41l2	chr10	25491225	25491225	+	Intron	SNP	G	G	C	novel	4_8602_BM	c.1782+2132G>C			108	102	6	0.0555556	90	90	0	MODIFIER
Tbc1d15	chr10	115212830	115212831	+	Intron	INS	-	-	A	novel	4_8602_BM	c.1184-24dup			20	15	5	0.25	20	20	0	MODIFIER
Pdha2	chr3	141210857	141210857	+	Missense_Mutation	SNP	C	C	G	novel	4_8602_BM	c.889G>C	p.Asp297His	p.D297H	183	178	5	0.0273224	161	161	0	MODERATE
Slfn8	chr11	83004404	83004404	+	Silent	SNP	G	G	A	novel	4_8602_BM	c.1575C>T	p.Thr525%3D	p.T525%3D	273	261	12	0.043956	288	288	0	LOW
Cntnap1	chr11	101182234	101182234	+	Silent	SNP	C	C	A	novel	4_8602_BM	c.1663C>A	p.Arg555%3D	p.R555%3D	238	233	5	0.0210084	242	242	0	LOW
Phb	chr11	95675214	95675214	+	Missense_Mutation	SNP	C	C	G	novel	3_8602_PB_06_01_21	c.323C>G	p.Thr108Ser	p.T108S	212	62	150	0.707547	221	221	0	MODERATE
Bcl11b	chr12	107915766	107915766	+	Silent	SNP	C	C	G	novel	4_8602_BM	c.2289G>C	p.Gly763%3D	p.G763%3D	50	30	20	0.4	40	40	0	LOW
Phb	chr11	95675214	95675214	+	Missense_Mutation	SNP	C	C	G	novel	4_8602_BM	c.323C>G	p.Thr108Ser	p.T108S	204	45	159	0.779412	221	221	0	MODERATE
4921517D22Rik	chr13	59690510	59690510	+	Silent	SNP	G	G	A	novel	4_8602_BM	c.507C>T	p.Ser169%3D	p.S169%3D	70	64	6	0.0857143	67	67	0	LOW
Adgrv1	chr13	81437746	81437746	+	Intron	SNP	C	C	T	novel	4_8602_BM	c.13639-41G>A			71	65	6	0.084507	78	78	0	MODIFIER
Naip5	chr13	100223218	100223218	+	Silent	SNP	A	A	G	novel	4_8602_BM	c.1509T>C	p.Tyr503%3D	p.Y503%3D	436	418	18	0.0412844	447	447	0	LOW
Zswim8	chr14	20723197	20723197	+	Missense_Mutation	SNP	C	C	T	novel	14_8613_PB_3_2_21	c.5354C>T	p.Ala1785Val	p.A1785V	189	172	17	0.0899471	163	163	0	MODERATE
Olfr1229	chr2	89282399	89282399	+	Missense_Mutation	SNP	C	C	T	novel	14_8613_PB_3_2_21	c.733G>A	p.Val245Ile	p.V245I	131	119	12	0.0916031	129	129	0	MODERATE
Ppil2	chr16	17089419	17089419	+	Intron	SNP	C	C	G	novel	4_8602_BM	c.1332+9G>C			174	167	7	0.0402299	146	146	0	MODIFIER
Pex16	chr2	92379274	92379274	+	Missense_Mutation	SNP	C	C	A	novel	14_8613_PB_3_2_21	c.826C>A	p.Arg276Ser	p.R276S	115	100	15	0.130435	115	115	0	MODERATE
Olfr1280	chr2	111315845	111315845	+	Missense_Mutation	SNP	G	G	A	novel	14_8613_PB_3_2_21	c.365G>A	p.Arg122Gln	p.R122Q	478	425	53	0.110879	420	420	0	MODERATE
Ift80	chr3	68917988	68917988	+	Missense_Mutation	SNP	G	G	C	novel	14_8613_PB_3_2_21	c.1633C>G	p.Leu545Val	p.L545V	95	85	10	0.105263	82	82	0	MODERATE
Mmut	chr17	40951720	40951720	+	Intron	SNP	C	C	G	novel	4_8602_BM	c.1327-35C>G			87	47	40	0.45977	72	72	0	MODIFIER
Pkhd1l1	chr15	44500140	44500141	+	Frame_Shift_Ins	INS	-	-	C	novel	16_8617_BM	c.1955_1956insC	p.Glu652AspfsTer6	p.E652Dfs*6	72	68	4	0.0555556	54	54	0	HIGH
Pde6a	chr18	61221069	61221069	+	Silent	SNP	C	C	T	novel	4_8602_BM	c.465C>T	p.Asn155%3D	p.N155%3D	80	76	4	0.05	81	81	0	LOW
Olfr1440	chr19	12394396	12394396	+	Silent	SNP	G	G	A	novel	4_8602_BM	c.132G>A	p.Leu44%3D	p.L44%3D	155	148	7	0.0451613	192	192	0	LOW
Manba	chr3	135549287	135549287	+	Missense_Mutation	SNP	G	G	A	novel	14_8613_PB_3_2_21	c.1405G>A	p.Val469Ile	p.V469I	131	113	18	0.137405	153	153	0	MODERATE
Adh1	chr3	138282643	138282643	+	Missense_Mutation	SNP	G	G	A	novel	14_8613_PB_3_2_21	c.376G>A	p.Glu126Lys	p.E126K	185	166	19	0.102703	185	185	0	MODERATE
Ptar1	chr19	23724758	23724771	+	3'UTR	DEL	TGAGATATACTTAC	TGAGATATACTTAC	-	novel	4_8602_BM	c.*4360_*4373del			99	92	7	0.0707071	85	85	0	MODIFIER
Lipk	chr19	34043171	34043171	+	Intron	SNP	G	G	A	novel	4_8602_BM	c.972+51G>A			81	73	8	0.0987654	74	74	0	MODIFIER
Ccin	chr4	43984420	43984420	+	Missense_Mutation	SNP	G	G	A	novel	14_8613_PB_3_2_21	c.826G>A	p.Ala276Thr	p.A276T	118	108	10	0.0847458	102	102	0	MODERATE
Usp24	chr4	106368796	106368796	+	Missense_Mutation	SNP	G	G	A	novel	14_8613_PB_3_2_21	c.2033G>A	p.Arg678Gln	p.R678Q	109	98	11	0.100917	84	84	0	MODERATE
Zfp979	chr4	147613981	147613981	+	Missense_Mutation	SNP	G	G	T	novel	14_8613_PB_3_2_21	c.270C>A	p.Phe90Leu	p.F90L	520	419	101	0.194231	455	455	0	MODERATE
Rnf148	chr6	23654353	23654353	+	Missense_Mutation	SNP	C	C	A	novel	14_8613_PB_3_2_21	c.643G>T	p.Val215Phe	p.V215F	121	105	16	0.132231	109	109	0	MODERATE
Ghrl	chr6	113719426	113719426	+	Missense_Mutation	SNP	G	G	T	novel	14_8613_PB_3_2_21	c.4C>A	p.Leu2Met	p.L2M	50	42	8	0.16	34	34	0	MODERATE
Vmn2r51	chr7	10102486	10102487	+	Frame_Shift_Ins	INS	-	-	T	novel	14_8613_PB_3_2_21	c.366dup	p.Gln123ThrfsTer6	p.Q123Tfs*6	260	226	34	0.130769	243	240	3	HIGH
Ahnak	chr19	9004987	9004987	+	Missense_Mutation	SNP	A	A	G	novel	12_8612_11_21_20	c.3634A>G	p.Met1212Val	p.M1212V	181	173	8	0.0441989	194	194	0	MODERATE
Ahnak	chr19	9004996	9004996	+	Missense_Mutation	SNP	A	A	T	novel	12_8612_11_21_20	c.3643A>T	p.Thr1215Ser	p.T1215S	185	176	9	0.0486486	194	194	0	MODERATE
Insc	chr7	114804536	114804548	+	Frame_Shift_Del	DEL	GGGAATCTGTTCG	GGGAATCTGTTCG	-	novel	14_8613_PB_3_2_21	c.638_650del	p.Gly213AlafsTer2	p.G213Afs*2	115	105	10	0.0869565	122	122	0	HIGH
Neu4	chr1	94022649	94022649	+	Intron	SNP	G	G	C	novel	4_8602_BM	c.271-44G>C			61	32	29	0.47541	57	57	0	MODIFIER
Tbc1d25	chrX	8155226	8155227	+	In_Frame_Ins	INS	-	-	ATC	novel	14_8613_PB_3_2_21	c.1705_1707dup	p.Asp569dup	p.D569dup	44	38	6	0.136364	46	46	0	MODERATE
Ar	chrX	98150946	98150946	+	Missense_Mutation	SNP	G	G	C	novel	14_8613_PB_3_2_21	c.1165G>C	p.Gly389Arg	p.G389R	54	42	12	0.222222	25	25	0	MODERATE
Morf4l2	chrX	136733655	136733655	+	Missense_Mutation	SNP	C	C	A	novel	14_8613_PB_3_2_21	c.823G>T	p.Asp275Tyr	p.D275Y	63	57	6	0.0952381	52	52	0	MODERATE
Mmp25	chr17	23631480	23631480	+	Missense_Mutation	SNP	C	C	T	novel	15_8613_BM	c.1184G>A	p.Arg395His	p.R395H	71	46	25	0.352113	58	58	0	MODERATE
Ppp1r12b	chr1	134834381	134834382	+	Intron	INS	-	-	TTGA	novel	4_8602_BM	c.2472+53_2472+54insTCAA			122	113	9	0.0737705	114	114	0	MODIFIER
Tcirg1	chr19	3904217	3904217	+	Missense_Mutation	SNP	T	T	C	novel	15_8613_BM	c.196A>G	p.Thr66Ala	p.T66A	138	87	51	0.369565	117	117	0	MODERATE
Ncf2	chr1	152827350	152827351	+	Intron	INS	-	-	T	novel	4_8602_BM	c.670-68_670-67insT			48	43	5	0.104167	58	58	0	MODIFIER
Mgst3	chr1	167372617	167372617	+	Silent	SNP	G	G	C	novel	4_8602_BM	c.348C>G	p.Ala116%3D	p.A116%3D	43	25	18	0.418605	41	41	0	LOW
Hc	chr2	35018127	35018127	+	Silent	SNP	G	G	A	novel	4_8602_BM	c.2832C>T	p.Ala944%3D	p.A944%3D	92	51	41	0.445652	99	99	0	LOW
Bpifa1	chr2	154143826	154143826	+	Silent	SNP	G	G	A	novel	4_8602_BM	c.60G>A	p.Gln20%3D	p.Q20%3D	52	30	22	0.423077	55	55	0	LOW
Npr1	chr3	90462172	90462172	+	Silent	SNP	G	G	C	novel	4_8602_BM	c.1245C>G	p.Ala415%3D	p.A415%3D	92	57	35	0.380435	95	95	0	LOW
Gpsm2	chr3	108701810	108701810	+	Silent	SNP	C	C	G	novel	4_8602_BM	c.492G>C	p.Pro164%3D	p.P164%3D	118	109	9	0.0762712	107	107	0	LOW
Snx7	chr3	117839996	117839996	+	Silent	SNP	G	G	T	novel	4_8602_BM	c.388C>A	p.Arg130%3D	p.R130%3D	72	47	25	0.347222	62	62	0	LOW
Rpf1	chr3	146508110	146508110	+	Intron	SNP	T	T	A	novel	4_8602_BM	c.699+32A>T			84	80	4	0.047619	84	84	0	MODIFIER
Gm136	chr4	34750884	34750884	+	Intron	SNP	T	T	G	novel	4_8602_BM	c.351+37A>C			104	99	5	0.0480769	121	121	0	MODIFIER
Mysm1	chr4	94967939	94967939	+	Silent	SNP	G	G	A	novel	4_8602_BM	c.420C>T	p.Ile140%3D	p.I140%3D	187	179	8	0.0427807	171	171	0	LOW
Gm13083	chr4	143615284	143615284	+	Silent	SNP	G	G	C	novel	4_8602_BM	c.282G>C	p.Leu94%3D	p.L94%3D	368	198	170	0.461957	390	390	0	LOW
Gm15731	chr5	8046187	8046187	+	Intron	SNP	C	C	G	novel	4_8602_BM	n.129-4088G>C			142	83	59	0.415493	169	169	0	MODIFIER
Tspan12	chr6	21795753	21795753	+	Intron	SNP	C	C	G	novel	4_8602_BM	c.469-32G>C			58	37	21	0.362069	62	62	0	MODIFIER
Gimap4	chr6	48686821	48686821	+	Intron	SNP	C	C	T	novel	4_8602_BM	c.-14-17C>T			73	68	5	0.0684932	54	54	0	MODIFIER
Add2	chr6	86109831	86109831	+	Silent	SNP	G	G	C	novel	4_8602_BM	c.1716G>C	p.Val572%3D	p.V572%3D	47	25	22	0.468085	34	34	0	LOW
Saxo2	chr7	82643846	82643846	+	Silent	SNP	T	T	G	novel	4_8602_BM	c.42A>C	p.Ser14%3D	p.S14%3D	57	53	4	0.0701754	64	64	0	LOW
Tead1	chr7	112906752	112906752	+	3'UTR	SNP	G	G	A	novel	4_8602_BM	c.*8092G>A			95	87	8	0.0842105	127	127	0	MODIFIER
Dock1	chr7	135158615	135158615	+	Intron	SNP	G	G	C	novel	4_8602_BM	c.4997+9G>C			45	20	25	0.555556	29	29	0	MODIFIER
Zswim4	chr8	84223654	84223655	+	Intron	INS	-	-	G	novel	4_8602_BM	c.1909+16dup			45	29	16	0.355556	34	34	0	MODIFIER
Ppp2cb	chr8	33615718	33615718	+	Missense_Mutation	SNP	G	G	A	novel	14_8613_PB_3_2_21	c.629G>A	p.Gly210Asp	p.G210D	165	161	4	0.0242424	144	144	0	MODERATE
Barx2	chr9	31858922	31858922	+	Silent	SNP	G	G	A	novel	4_8602_BM	c.309C>T	p.Ala103%3D	p.A103%3D	44	21	23	0.522727	49	49	0	LOW
Mcam	chr9	44139615	44139615	+	Intron	SNP	C	C	T	novel	4_8602_BM	c.1031-38C>T			115	111	4	0.0347826	99	99	0	MODIFIER
Ar	chrX	98150946	98150946	+	Missense_Mutation	SNP	G	G	C	novel	4_8602_BM	c.1165G>C	p.Gly389Arg	p.G389R	37	34	3	0.0810811	25	25	0	MODERATE
Slfn8	chr11	83004404	83004404	+	Silent	SNP	G	G	A	novel	5_8603_PB_11_21_20	c.1575C>T	p.Thr525%3D	p.T525%3D	266	252	14	0.0526316	288	288	0	LOW
Pramef12	chr4	144395823	144395823	+	Missense_Mutation	SNP	G	G	C	novel	3_8602_PB_06_01_21	c.150C>G	p.Asn50Lys	p.N50K	123	79	44	0.357724	139	139	0	MODERATE
4921517D22Rik	chr13	59690510	59690510	+	Silent	SNP	G	G	A	novel	5_8603_PB_11_21_20	c.507C>T	p.Ser169%3D	p.S169%3D	61	53	8	0.131148	67	67	0	LOW
Naip5	chr13	100223218	100223218	+	Silent	SNP	A	A	G	novel	5_8603_PB_11_21_20	c.1509T>C	p.Tyr503%3D	p.Y503%3D	417	400	17	0.0407674	447	447	0	LOW
Pramef12	chr4	144395823	144395823	+	Missense_Mutation	SNP	G	G	C	novel	4_8602_BM	c.150C>G	p.Asn50Lys	p.N50K	125	77	48	0.384	139	139	0	MODERATE
Slc11a2	chr15	100403356	100403356	+	Intron	SNP	G	G	A	novel	5_8603_PB_11_21_20	c.832-17C>T			92	88	4	0.0434783	107	107	0	MODIFIER
Ppil2	chr16	17089419	17089419	+	Intron	SNP	C	C	G	novel	5_8603_PB_11_21_20	c.1332+9G>C			153	142	11	0.0718954	146	146	0	MODIFIER
Kifc1	chr17	33882196	33882196	+	Silent	SNP	C	C	A	novel	5_8603_PB_11_21_20	c.1791G>T	p.Leu597%3D	p.L597%3D	194	187	7	0.0360825	206	206	0	LOW
Olfr1440	chr19	12394396	12394396	+	Silent	SNP	G	G	A	novel	5_8603_PB_11_21_20	c.132G>A	p.Leu44%3D	p.L44%3D	178	171	7	0.0393258	192	192	0	LOW
Slit1	chr19	41624465	41624465	+	Intron	SNP	C	C	T	novel	5_8603_PB_11_21_20	c.2582+33G>A			77	70	7	0.0909091	70	70	0	MODIFIER
Slamf6	chr1	171938422	171938422	+	Intron	SNP	G	G	A	novel	5_8603_PB_11_21_20	c.806-30G>A			107	52	55	0.514019	124	124	0	MODIFIER
Prkg2	chr5	98970027	98970027	+	Missense_Mutation	SNP	C	C	A	novel	12_8612_11_21_20	c.1454G>T	p.Arg485Met	p.R485M	132	128	4	0.030303	110	110	0	MODERATE
Prkn	chr17	11067258	11067258	+	Missense_Mutation	SNP	C	C	T	novel	10_8609_BM	c.137C>T	p.Ala46Val	p.A46V	84	80	4	0.047619	87	87	0	MODERATE
Gm136	chr4	34750884	34750884	+	Intron	SNP	T	T	G	novel	5_8603_PB_11_21_20	c.351+37A>C			92	88	4	0.0434783	121	121	0	MODIFIER
Mysm1	chr4	94967939	94967939	+	Silent	SNP	G	G	A	novel	5_8603_PB_11_21_20	c.420C>T	p.Ile140%3D	p.I140%3D	152	143	9	0.0592105	171	171	0	LOW
Sspo	chr6	48462385	48462385	+	Intron	SNP	G	G	A	novel	5_8603_PB_11_21_20	c.4930+36G>A			48	22	26	0.541667	53	53	0	MODIFIER
Gimap4	chr6	48686821	48686821	+	Intron	SNP	C	C	T	novel	5_8603_PB_11_21_20	c.-14-17C>T			71	65	6	0.084507	54	54	0	MODIFIER
Itpr2	chr6	146323087	146323087	+	Intron	SNP	G	G	A	novel	5_8603_PB_11_21_20	c.4380+24C>T			87	81	6	0.0689655	99	99	0	MODIFIER
Il16	chr7	83652607	83652607	+	Silent	SNP	G	G	A	novel	5_8603_PB_11_21_20	c.2400C>T	p.Ala800%3D	p.A800%3D	89	84	5	0.0561798	91	91	0	LOW
Ces4a	chr8	105142868	105142868	+	Silent	SNP	C	C	T	novel	5_8603_PB_11_21_20	c.670C>T	p.Leu224%3D	p.L224%3D	97	85	12	0.123711	101	101	0	LOW
Dach2	chrX	113298426	113298426	+	5'UTR	SNP	C	C	A	novel	5_8603_PB_11_21_20	c.-1C>A			30	26	4	0.133333	26	26	0	MODIFIER
Slfn8	chr11	83004404	83004404	+	Silent	SNP	G	G	A	novel	6_8603_BM	c.1575C>T	p.Thr525%3D	p.T525%3D	273	268	5	0.018315	288	288	0	LOW
Ptpn11	chr5	121167967	121167967	+	Missense_Mutation	SNP	C	C	A	novel	14_8613_PB_3_2_21	c.214G>T	p.Ala72Ser	p.A72S	79	73	6	0.0759494	72	72	0	MODERATE
Slamf6	chr1	171938422	171938422	+	Intron	SNP	G	G	A	novel	6_8603_BM	c.806-30G>A			111	61	50	0.45045	124	124	0	MODIFIER
Lrp1b	chr2	40701934	40701935	+	Intron	INS	-	-	T	novel	6_8603_BM	c.11396-44dup			20	9	11	0.55	22	22	0	MODIFIER
Sspo	chr6	48462385	48462385	+	Intron	SNP	G	G	A	novel	6_8603_BM	c.4930+36G>A			66	33	33	0.5	53	53	0	MODIFIER
Ptpn11	chr5	121143097	121143097	+	Missense_Mutation	SNP	G	G	A	novel	17_8620_BM	c.1517C>T	p.Ser506Leu	p.S506L	178	125	53	0.297753	140	140	0	MODERATE
Il16	chr7	83652607	83652607	+	Silent	SNP	G	G	A	novel	6_8603_BM	c.2400C>T	p.Ala800%3D	p.A800%3D	92	86	6	0.0652174	91	91	0	LOW
Ces4a	chr8	105142868	105142868	+	Silent	SNP	C	C	T	novel	6_8603_BM	c.670C>T	p.Leu224%3D	p.L224%3D	113	104	9	0.079646	101	101	0	LOW
Ptpn11	chr5	121168000	121168000	+	Missense_Mutation	SNP	C	C	T	novel	5_8603_PB_11_21_20	c.181G>A	p.Asp61Asn	p.D61N	63	35	28	0.444444	60	60	0	MODERATE
Ptpn11	chr5	121168000	121168000	+	Missense_Mutation	SNP	C	C	T	novel	6_8603_BM	c.181G>A	p.Asp61Asn	p.D61N	56	26	30	0.535714	60	60	0	MODERATE
Morf4l2	chrX	136733655	136733655	+	Missense_Mutation	SNP	C	C	A	novel	6_8603_BM	c.823G>T	p.Asp275Tyr	p.D275Y	55	52	3	0.0545455	52	52	0	MODERATE
Slfn8	chr11	83004404	83004404	+	Silent	SNP	G	G	A	novel	7_8604_BM	c.1575C>T	p.Thr525%3D	p.T525%3D	313	91	222	0.709265	288	288	0	LOW
Card14	chr11	119344666	119344666	+	Silent	SNP	C	C	T	novel	7_8604_BM	c.2925C>T	p.Asp975%3D	p.D975%3D	47	12	35	0.744681	42	42	0	LOW
4921517D22Rik	chr13	59690510	59690510	+	Silent	SNP	G	G	A	novel	7_8604_BM	c.507C>T	p.Ser169%3D	p.S169%3D	78	37	41	0.525641	67	67	0	LOW
Naip5	chr13	100223218	100223218	+	Silent	SNP	A	A	G	novel	7_8604_BM	c.1509T>C	p.Tyr503%3D	p.Y503%3D	466	173	293	0.628755	447	447	0	LOW
Tdh	chr14	63493785	63493785	+	Silent	SNP	G	G	A	novel	7_8604_BM	c.939C>T	p.Asp313%3D	p.D313%3D	49	46	3	0.0612245	38	38	0	LOW
Pxdn	chr12	29996476	29996476	+	Missense_Mutation	SNP	C	C	G	novel	3_8602_PB_06_01_21	c.1715C>G	p.Pro572Arg	p.P572R	129	94	35	0.271318	104	104	0	MODERATE
Azin1	chr15	38491702	38491702	+	Intron	SNP	G	G	A	novel	7_8604_BM	c.1021-12C>T			50	18	32	0.64	55	55	0	MODIFIER
Slc11a2	chr15	100403356	100403356	+	Intron	SNP	G	G	A	novel	7_8604_BM	c.832-17C>T			108	36	72	0.666667	107	107	0	MODIFIER
Spidr	chr16	15889620	15889620	+	3'UTR	SNP	C	C	T	novel	7_8604_BM	c.*10G>A			60	16	44	0.733333	74	74	0	MODIFIER
Ppil2	chr16	17089419	17089419	+	Intron	SNP	C	C	G	novel	7_8604_BM	c.1332+9G>C			180	59	121	0.672222	146	146	0	MODIFIER
Pxdn	chr12	29996476	29996476	+	Missense_Mutation	SNP	C	C	G	novel	4_8602_BM	c.1715C>G	p.Pro572Arg	p.P572R	103	72	31	0.300971	104	104	0	MODERATE
Kifc1	chr17	33882196	33882196	+	Silent	SNP	C	C	A	novel	7_8604_BM	c.1791G>T	p.Leu597%3D	p.L597%3D	261	179	82	0.314176	206	206	0	LOW
Tnfsf9	chr17	57103324	57103325	+	5'Flank	INS	-	-	C	novel	7_8604_BM				39	13	26	0.666667	37	36	1	MODIFIER
Zfp516	chr18	82957460	82957460	+	Intron	SNP	G	G	A	novel	7_8604_BM	c.1771+11G>A			31	12	19	0.612903	23	23	0	MODIFIER
Cd248	chr19	5068171	5068171	+	Silent	SNP	C	C	T	novel	7_8604_BM	c.46C>T	p.Leu16%3D	p.L16%3D	12	8	4	0.333333	10	10	0	LOW
Fads1	chr19	10184950	10184950	+	Silent	SNP	C	C	T	novel	7_8604_BM	c.237C>T	p.Ile79%3D	p.I79%3D	92	62	30	0.326087	99	99	0	LOW
Olfr1440	chr19	12394396	12394396	+	Silent	SNP	G	G	A	novel	7_8604_BM	c.132G>A	p.Leu44%3D	p.L44%3D	176	64	112	0.636364	192	192	0	LOW
Ptar1	chr19	23724758	23724771	+	3'UTR	DEL	TGAGATATACTTAC	TGAGATATACTTAC	-	novel	7_8604_BM	c.*4360_*4373del			75	24	51	0.68	85	85	0	MODIFIER
Dock8	chr19	25087754	25087755	+	Intron	INS	-	-	AC	novel	7_8604_BM	c.897+18_897+19insAC			63	30	33	0.52381	81	81	0	MODIFIER
Slit1	chr19	41624465	41624465	+	Intron	SNP	C	C	T	novel	7_8604_BM	c.2582+33G>A			79	25	54	0.683544	70	70	0	MODIFIER
Cwf19l1	chr19	44135694	44135695	+	Intron	INS	-	-	CCCCCCCG	novel	7_8604_BM	c.23+71_23+72insCGGGGGGG			18	15	3	0.166667	32	32	0	MODIFIER
Tbc1d25	chrX	8155226	8155227	+	In_Frame_Ins	INS	-	-	ATC	novel	15_8613_BM	c.1705_1707dup	p.Asp569dup	p.D569dup	47	43	4	0.0851064	46	46	0	MODERATE
Morf4l2	chrX	136733655	136733655	+	Missense_Mutation	SNP	C	C	A	novel	15_8613_BM	c.823G>T	p.Asp275Tyr	p.D275Y	44	40	4	0.0909091	52	52	0	MODERATE
Kmt2a	chr9	44842610	44842610	+	Missense_Mutation	SNP	G	G	A	novel	16_8617_BM	c.3932C>T	p.Thr1311Ile	p.T1311I	53	1	52	0.981132	56	56	0	MODERATE
Hspa12a	chr19	58828231	58828232	+	Intron	INS	-	-	ACACAAAT	novel	7_8604_BM	c.129+21_129+22insATTTGTGT			63	20	43	0.68254	52	52	0	MODIFIER
Sox13	chr1	133386778	133386779	+	Frame_Shift_Ins	INS	-	-	G	novel	16_8617_BM	c.987dup	p.Ser330GlnfsTer9	p.S330Qfs*9	42	0	42	1	38	38	0	HIGH
Ppp1r12b	chr1	134834381	134834382	+	Intron	INS	-	-	TTGA	novel	7_8604_BM	c.2472+53_2472+54insTCAA			82	30	52	0.634146	112	112	0	MODIFIER
Rec114	chr9	58741544	58741544	+	5'UTR	SNP	C	C	T	novel	6_8603_BM	c.-2G>A			55	52	3	0.0545455	58	58	0	MODIFIER
Reg4	chr3	98231181	98231181	+	Missense_Mutation	SNP	C	C	A	novel	13_8613_PB_1_22_21	c.196C>A	p.Leu66Met	p.L66M	48	25	23	0.479167	71	70	1	MODERATE
Cacna1s	chr1	136098512	136098513	+	Intron	INS	-	-	T	novel	7_8604_BM	c.3256-10dup			88	34	54	0.613636	81	80	1	MODIFIER
Ncf2	chr1	152827350	152827351	+	Intron	INS	-	-	T	novel	7_8604_BM	c.670-68_670-67insT			37	12	25	0.675676	58	58	0	MODIFIER
Chit1	chr1	134149395	134149396	+	Frame_Shift_Ins	INS	-	-	GT	novel	16_8617_BM	c.935_936insGT	p.His313TyrfsTer19	p.H313Yfs*19	60	0	60	1	64	64	0	HIGH
Reg4	chr3	98231181	98231181	+	Missense_Mutation	SNP	C	C	A	novel	14_8613_PB_3_2_21	c.196C>A	p.Leu66Met	p.L66M	53	32	21	0.396226	71	70	1	MODERATE
Reg4	chr3	98231181	98231181	+	Missense_Mutation	SNP	C	C	A	novel	17_8620_BM	c.196C>A	p.Leu66Met	p.L66M	59	36	23	0.389831	71	70	1	MODERATE
Dse	chr10	34153085	34153085	+	Missense_Mutation	SNP	C	C	A	novel	16_8617_BM	c.2008G>T	p.Asp670Tyr	p.D670Y	77	0	77	1	93	93	0	MODERATE
Ric8b	chr10	85015144	85015144	+	Missense_Mutation	SNP	G	G	A	novel	12_8612_11_21_20	c.1640G>A	p.Ser547Asn	p.S547N	81	77	4	0.0493827	85	85	0	MODERATE
Gabarap	chr11	69992701	69992702	+	Splice_Site	INS	-	-	AACACCATGAAGAAGACTTCTTTCTA	novel	16_8617_BM	c.288+1_288+2insAACACCATGAAGAAGACTTCTTTCTA		p.X96_splice	169	97	72	0.426036	138	138	0	HIGH
Ift20	chr11	78540034	78540034	+	Missense_Mutation	SNP	G	G	A	novel	16_8617_BM	c.202G>A	p.Glu68Lys	p.E68K	104	0	104	1	123	123	0	MODERATE
Adam6b	chr12	113490747	113490747	+	Missense_Mutation	SNP	C	C	T	novel	16_8617_BM	c.1183C>T	p.Leu395Phe	p.L395F	181	0	181	1	207	207	0	MODERATE
Robo3	chr9	37420920	37420920	+	Missense_Mutation	SNP	T	T	C	novel	12_8612_11_21_20	c.2747A>G	p.Gln916Arg	p.Q916R	33	29	4	0.121212	32	32	0	MODERATE
Zswim8	chr14	20723197	20723197	+	Missense_Mutation	SNP	C	C	T	novel	16_8617_BM	c.5354C>T	p.Ala1785Val	p.A1785V	154	0	154	1	163	163	0	MODERATE
Olfr1229	chr2	89282399	89282399	+	Missense_Mutation	SNP	C	C	T	novel	3_8602_PB_06_01_21	c.733G>A	p.Val245Ile	p.V245I	122	116	6	0.0491803	129	129	0	MODERATE
Olfr1229	chr2	89282399	89282399	+	Missense_Mutation	SNP	C	C	T	novel	5_8603_PB_11_21_20	c.733G>A	p.Val245Ile	p.V245I	149	143	6	0.0402685	129	129	0	MODERATE
Olfr1229	chr2	89282399	89282399	+	Missense_Mutation	SNP	C	C	T	novel	6_8603_BM	c.733G>A	p.Val245Ile	p.V245I	121	116	5	0.0413223	129	129	0	MODERATE
Olfr1229	chr2	89282399	89282399	+	Missense_Mutation	SNP	C	C	T	novel	16_8617_BM	c.733G>A	p.Val245Ile	p.V245I	85	0	85	1	129	129	0	MODERATE
Cacna1e	chr1	154450809	154450810	+	Intron	INS	-	-	AAAA	novel	7_8604_BM	c.3740+33_3740+36dup			28	7	21	0.75	28	28	0	MODIFIER
Pex16	chr2	92379274	92379274	+	Missense_Mutation	SNP	C	C	A	novel	11_8611_PB_11_21_20	c.826C>A	p.Arg276Ser	p.R276S	131	126	5	0.0381679	115	115	0	MODERATE
Pex16	chr2	92379274	92379274	+	Missense_Mutation	SNP	C	C	A	novel	16_8617_BM	c.826C>A	p.Arg276Ser	p.R276S	131	0	131	1	115	115	0	MODERATE
Pex16	chr2	92379274	92379274	+	Missense_Mutation	SNP	C	C	A	novel	13_8613_PB_1_22_21	c.826C>A	p.Arg276Ser	p.R276S	128	122	6	0.046875	115	115	0	MODERATE
Olfr1280	chr2	111315845	111315845	+	Missense_Mutation	SNP	G	G	A	novel	16_8617_BM	c.365G>A	p.Arg122Gln	p.R122Q	339	3	336	0.99115	420	420	0	MODERATE
Ift80	chr3	68917988	68917988	+	Missense_Mutation	SNP	G	G	C	novel	16_8617_BM	c.1633C>G	p.Leu545Val	p.L545V	80	0	80	1	82	82	0	MODERATE
Pex16	chr2	92379274	92379274	+	Missense_Mutation	SNP	C	C	A	novel	3_8602_PB_06_01_21	c.826C>A	p.Arg276Ser	p.R276S	116	112	4	0.0344828	115	115	0	MODERATE
Pex16	chr2	92379274	92379274	+	Missense_Mutation	SNP	C	C	A	novel	4_8602_BM	c.826C>A	p.Arg276Ser	p.R276S	139	134	5	0.0359712	115	115	0	MODERATE
Pex16	chr2	92379274	92379274	+	Missense_Mutation	SNP	C	C	A	novel	5_8603_PB_11_21_20	c.826C>A	p.Arg276Ser	p.R276S	128	123	5	0.0390625	115	115	0	MODERATE
Manba	chr3	135549287	135549287	+	Missense_Mutation	SNP	G	G	A	novel	16_8617_BM	c.1405G>A	p.Val469Ile	p.V469I	130	1	129	0.992308	153	153	0	MODERATE
Adh1	chr3	138282643	138282643	+	Missense_Mutation	SNP	G	G	A	novel	16_8617_BM	c.376G>A	p.Glu126Lys	p.E126K	138	1	137	0.992754	185	185	0	MODERATE
Ccin	chr4	43984420	43984420	+	Missense_Mutation	SNP	G	G	A	novel	16_8617_BM	c.826G>A	p.Ala276Thr	p.A276T	88	0	88	1	102	102	0	MODERATE
Usp24	chr4	106368796	106368796	+	Missense_Mutation	SNP	G	G	A	novel	16_8617_BM	c.2033G>A	p.Arg678Gln	p.R678Q	126	0	126	1	84	84	0	MODERATE
Gm3409	chr5	146539575	146539575	+	Missense_Mutation	SNP	C	C	G	novel	16_8617_BM	c.535C>G	p.Leu179Val	p.L179V	110	0	110	1	204	204	0	MODERATE
Rnf148	chr6	23654353	23654353	+	Missense_Mutation	SNP	C	C	A	novel	16_8617_BM	c.643G>T	p.Val215Phe	p.V215F	90	1	89	0.988889	109	109	0	MODERATE
Olfr1280	chr2	111315845	111315845	+	Missense_Mutation	SNP	G	G	A	novel	15_8613_BM	c.365G>A	p.Arg122Gln	p.R122Q	467	457	10	0.0214133	420	420	0	MODERATE
Rps3	chr7	99481706	99481706	+	Missense_Mutation	SNP	G	G	A	novel	15_8613_BM	c.341C>T	p.Ala114Val	p.A114V	88	84	4	0.0454545	78	78	0	MODERATE
Ghrl	chr6	113719426	113719426	+	Missense_Mutation	SNP	G	G	T	novel	16_8617_BM	c.4C>A	p.Leu2Met	p.L2M	33	1	32	0.969697	34	34	0	MODERATE
Olfr1280	chr2	111315845	111315845	+	Missense_Mutation	SNP	G	G	A	novel	4_8602_BM	c.365G>A	p.Arg122Gln	p.R122Q	423	406	17	0.0401891	420	420	0	MODERATE
Olfr1280	chr2	111315845	111315845	+	Missense_Mutation	SNP	G	G	A	novel	5_8603_PB_11_21_20	c.365G>A	p.Arg122Gln	p.R122Q	424	406	18	0.0424528	420	420	0	MODERATE
Vmn2r51	chr7	10102486	10102487	+	Frame_Shift_Ins	INS	-	-	T	novel	16_8617_BM	c.366dup	p.Gln123ThrfsTer6	p.Q123Tfs*6	185	1	184	0.994595	243	240	3	HIGH
Fcgbp	chr7	28106274	28106274	+	Missense_Mutation	SNP	C	C	T	novel	16_8617_BM	c.5977C>T	p.Arg1993Trp	p.R1993W	80	0	80	1	98	97	1	MODERATE
Gm5114	chr7	39408019	39408019	+	Missense_Mutation	SNP	A	A	C	novel	16_8617_BM	c.2175T>G	p.Ser725Arg	p.S725R	113	56	57	0.504425	286	286	0	MODERATE
Gm5114	chr7	39408104	39408104	+	Missense_Mutation	SNP	G	G	C	novel	16_8617_BM	c.2090C>G	p.Pro697Arg	p.P697R	260	131	129	0.496154	231	231	0	MODERATE
Gm5114	chr7	39408524	39408524	+	Missense_Mutation	SNP	T	T	A	novel	16_8617_BM	c.1670A>T	p.Lys557Met	p.K557M	76	43	33	0.434211	205	204	1	MODERATE
Fmo9	chr1	166663665	166663665	+	Intron	SNP	C	C	A	novel	7_8604_BM	c.1257-14G>T			100	73	27	0.27	72	72	0	MODIFIER
Rrh	chr3	129810630	129810630	+	Frame_Shift_Del	DEL	A	A	-	novel	12_8612_11_21_20	c.795del	p.Phe265LeufsTer14	p.F265Lfs*14	102	93	9	0.0882353	123	123	0	HIGH
Ttn	chr2	76724349	76724349	+	Intron	SNP	C	C	T	novel	7_8604_BM	c.86947+25G>A			138	130	8	0.057971	108	108	0	MODIFIER
Fer1l4	chr2	156048882	156048882	+	Silent	SNP	G	G	A	novel	7_8604_BM	c.615C>T	p.Pro205%3D	p.P205%3D	102	94	8	0.0784314	77	77	0	LOW
Rtel1	chr2	181322349	181322349	+	Missense_Mutation	SNP	G	G	T	novel	12_8612_11_21_20	c.140G>T	p.Gly47Val	p.G47V	27	24	3	0.111111	39	39	0	MODERATE
Atp1a1	chr3	101590741	101590741	+	Intron	SNP	T	T	G	novel	7_8604_BM	c.755-26A>C			64	44	20	0.3125	34	34	0	MODIFIER
Eps8l3	chr3	107891209	107891209	+	Intron	SNP	A	A	T	novel	7_8604_BM	c.1456-46A>T			84	25	59	0.702381	41	41	0	MODIFIER
Slc39a8	chr3	135849190	135849190	+	Intron	SNP	C	C	G	novel	7_8604_BM	c.382+12C>G			81	26	55	0.679012	91	91	0	MODIFIER
Rpf1	chr3	146508110	146508110	+	Intron	SNP	T	T	A	novel	7_8604_BM	c.699+32A>T			79	53	26	0.329114	84	84	0	MODIFIER
Gm136	chr4	34750884	34750884	+	Intron	SNP	T	T	G	novel	7_8604_BM	c.351+37A>C			103	45	58	0.563107	121	121	0	MODIFIER
Ift80	chr3	68917988	68917988	+	Missense_Mutation	SNP	G	G	C	novel	3_8602_PB_06_01_21	c.1633C>G	p.Leu545Val	p.L545V	109	105	4	0.0366972	82	82	0	MODERATE
Mysm1	chr4	94967939	94967939	+	Silent	SNP	G	G	A	novel	7_8604_BM	c.420C>T	p.Ile140%3D	p.I140%3D	174	55	119	0.683908	171	171	0	LOW
Rab3b	chr4	108940741	108940741	+	Silent	SNP	C	C	T	novel	7_8604_BM	c.588C>T	p.Ser196%3D	p.S196%3D	113	38	75	0.663717	96	96	0	LOW
Gm5114	chr7	39411082	39411082	+	Missense_Mutation	SNP	G	G	T	novel	16_8617_BM	c.342C>A	p.Asp114Glu	p.D114E	218	3	215	0.986239	206	205	1	MODERATE
Poln	chr5	34014211	34014211	+	Intron	SNP	C	C	T	novel	7_8604_BM	c.2311+32G>A			42	29	13	0.309524	36	36	0	MODIFIER
Gimap4	chr6	48686821	48686821	+	Intron	SNP	C	C	T	novel	7_8604_BM	c.-14-17C>T			58	14	44	0.758621	54	54	0	MODIFIER
Zfp93	chr7	24275056	24275056	+	Silent	SNP	C	C	T	novel	7_8604_BM	c.465C>T	p.His155%3D	p.H155%3D	179	138	41	0.22905	167	167	0	LOW
Insc	chr7	114804536	114804548	+	Frame_Shift_Del	DEL	GGGAATCTGTTCG	GGGAATCTGTTCG	-	novel	16_8617_BM	c.638_650del	p.Gly213AlafsTer2	p.G213Afs*2	105	1	104	0.990476	122	122	0	HIGH
Bcar1	chr8	111713673	111713673	+	Missense_Mutation	SNP	C	C	T	novel	16_8617_BM	c.1688G>A	p.Gly563Asp	p.G563D	55	30	25	0.454545	65	65	0	MODERATE
Tbc1d25	chrX	8155226	8155227	+	In_Frame_Ins	INS	-	-	ATC	novel	16_8617_BM	c.1705_1707dup	p.Asp569dup	p.D569dup	71	0	71	1	46	46	0	MODERATE
Ar	chrX	98150946	98150946	+	Missense_Mutation	SNP	G	G	C	novel	16_8617_BM	c.1165G>C	p.Gly389Arg	p.G389R	72	2	70	0.972222	25	25	0	MODERATE
Morf4l2	chrX	136733655	136733655	+	Missense_Mutation	SNP	C	C	A	novel	16_8617_BM	c.823G>T	p.Asp275Tyr	p.D275Y	104	0	104	1	52	52	0	MODERATE
Kmt2a	chr9	44842610	44842610	+	Missense_Mutation	SNP	G	G	A	novel	17_8620_BM	c.3932C>T	p.Thr1311Ile	p.T1311I	101	94	7	0.0693069	56	56	0	MODERATE
Chit1	chr1	134149395	134149396	+	Frame_Shift_Ins	INS	-	-	GT	novel	17_8620_BM	c.935_936insGT	p.His313TyrfsTer19	p.H313Yfs*19	87	76	11	0.126437	64	64	0	HIGH
Manba	chr3	135549287	135549287	+	Missense_Mutation	SNP	G	G	A	novel	10_8609_BM	c.1405G>A	p.Val469Ile	p.V469I	146	141	5	0.0342466	153	153	0	MODERATE
Manba	chr3	135549287	135549287	+	Missense_Mutation	SNP	G	G	A	novel	11_8611_PB_11_21_20	c.1405G>A	p.Val469Ile	p.V469I	122	117	5	0.0409836	153	153	0	MODERATE
Manba	chr3	135549287	135549287	+	Missense_Mutation	SNP	G	G	A	novel	13_8613_PB_1_22_21	c.1405G>A	p.Val469Ile	p.V469I	140	133	7	0.05	153	153	0	MODERATE
Dse	chr10	34153085	34153085	+	Missense_Mutation	SNP	C	C	A	novel	17_8620_BM	c.2008G>T	p.Asp670Tyr	p.D670Y	92	87	5	0.0543478	93	93	0	MODERATE
Gm5114	chr7	39408508	39408508	+	Silent	SNP	T	T	A	novel	7_8604_BM	c.1686A>T	p.Leu562%3D	p.L562%3D	181	91	90	0.497238	205	205	0	LOW
Manba	chr3	135549287	135549287	+	Missense_Mutation	SNP	G	G	A	novel	3_8602_PB_06_01_21	c.1405G>A	p.Val469Ile	p.V469I	172	164	8	0.0465116	153	153	0	MODERATE
Manba	chr3	135549287	135549287	+	Missense_Mutation	SNP	G	G	A	novel	5_8603_PB_11_21_20	c.1405G>A	p.Val469Ile	p.V469I	135	130	5	0.037037	153	153	0	MODERATE
Manba	chr3	135549287	135549287	+	Missense_Mutation	SNP	G	G	A	novel	6_8603_BM	c.1405G>A	p.Val469Ile	p.V469I	115	111	4	0.0347826	153	153	0	MODERATE
Ift20	chr11	78540034	78540034	+	Missense_Mutation	SNP	G	G	A	novel	17_8620_BM	c.202G>A	p.Glu68Lys	p.E68K	109	95	14	0.12844	123	123	0	MODERATE
Adam6b	chr12	113490747	113490747	+	Missense_Mutation	SNP	C	C	T	novel	17_8620_BM	c.1183C>T	p.Leu395Phe	p.L395F	223	205	18	0.0807175	207	207	0	MODERATE
Manba	chr3	135549287	135549287	+	Missense_Mutation	SNP	G	G	A	novel	9_8605_BM	c.1405G>A	p.Val469Ile	p.V469I	148	143	5	0.0337838	153	153	0	MODERATE
Adh1	chr3	138282643	138282643	+	Missense_Mutation	SNP	G	G	A	novel	10_8609_BM	c.376G>A	p.Glu126Lys	p.E126K	166	160	6	0.0361446	185	185	0	MODERATE
Adh1	chr3	138282643	138282643	+	Missense_Mutation	SNP	G	G	A	novel	11_8611_PB_11_21_20	c.376G>A	p.Glu126Lys	p.E126K	180	171	9	0.05	185	185	0	MODERATE
Zswim8	chr14	20723197	20723197	+	Missense_Mutation	SNP	C	C	T	novel	17_8620_BM	c.5354C>T	p.Ala1785Val	p.A1785V	214	192	22	0.102804	163	163	0	MODERATE
Adh1	chr3	138282643	138282643	+	Missense_Mutation	SNP	G	G	A	novel	15_8613_BM	c.376G>A	p.Glu126Lys	p.E126K	210	204	6	0.0285714	185	185	0	MODERATE
Saa3	chr7	46712596	46712596	+	Missense_Mutation	SNP	C	C	A	novel	16_8617_BM	c.223G>T	p.Val75Phe	p.V75F	156	140	16	0.102564	147	147	0	MODERATE
Adh1	chr3	138282643	138282643	+	Missense_Mutation	SNP	G	G	A	novel	3_8602_PB_06_01_21	c.376G>A	p.Glu126Lys	p.E126K	193	186	7	0.0362694	185	185	0	MODERATE
Adh1	chr3	138282643	138282643	+	Missense_Mutation	SNP	G	G	A	novel	4_8602_BM	c.376G>A	p.Glu126Lys	p.E126K	126	120	6	0.047619	185	185	0	MODERATE
Adh1	chr3	138282643	138282643	+	Missense_Mutation	SNP	G	G	A	novel	6_8603_BM	c.376G>A	p.Glu126Lys	p.E126K	166	160	6	0.0361446	185	185	0	MODERATE
Gm5114	chr7	39411442	39411442	+	Intron	DEL	A	A	-	novel	7_8604_BM	c.8-26del			100	48	52	0.52	139	139	0	MODIFIER
Adh1	chr3	138282643	138282643	+	Missense_Mutation	SNP	G	G	A	novel	9_8605_BM	c.376G>A	p.Glu126Lys	p.E126K	167	161	6	0.0359281	185	185	0	MODERATE
Scg5	chr2	113788825	113788825	+	Missense_Mutation	SNP	C	C	T	novel	5_8603_PB_11_21_20	c.400G>A	p.Ala134Thr	p.A134T	153	72	81	0.529412	136	136	0	MODERATE
Scg5	chr2	113788825	113788825	+	Missense_Mutation	SNP	C	C	T	novel	6_8603_BM	c.400G>A	p.Ala134Thr	p.A134T	131	70	61	0.465649	136	136	0	MODERATE
Scn11a	chr9	119790068	119790068	+	Missense_Mutation	SNP	C	C	T	novel	3_8602_PB_06_01_21	c.2207G>A	p.Arg736Gln	p.R736Q	97	89	8	0.0824742	132	132	0	MODERATE
Scn11a	chr9	119790068	119790068	+	Missense_Mutation	SNP	C	C	T	novel	4_8602_BM	c.2207G>A	p.Arg736Gln	p.R736Q	139	131	8	0.057554	132	132	0	MODERATE
Scn1a	chr2	66319397	66319397	+	Missense_Mutation	SNP	C	C	A	novel	12_8612_11_21_20	c.2935G>T	p.Gly979Trp	p.G979W	177	172	5	0.0282486	206	206	0	MODERATE
Olfr1229	chr2	89282399	89282399	+	Missense_Mutation	SNP	C	C	T	novel	17_8620_BM	c.733G>A	p.Val245Ile	p.V245I	127	113	14	0.110236	129	129	0	MODERATE
Ccin	chr4	43984420	43984420	+	Missense_Mutation	SNP	G	G	A	novel	11_8611_PB_11_21_20	c.826G>A	p.Ala276Thr	p.A276T	108	103	5	0.0462963	102	102	0	MODERATE
Pex16	chr2	92379274	92379274	+	Missense_Mutation	SNP	C	C	A	novel	17_8620_BM	c.826C>A	p.Arg276Ser	p.R276S	155	134	21	0.135484	115	115	0	MODERATE
Olfr1280	chr2	111315845	111315845	+	Missense_Mutation	SNP	G	G	A	novel	17_8620_BM	c.365G>A	p.Arg122Gln	p.R122Q	432	388	44	0.101852	420	420	0	MODERATE
Ift80	chr3	68917988	68917988	+	Missense_Mutation	SNP	G	G	C	novel	17_8620_BM	c.1633C>G	p.Leu545Val	p.L545V	95	84	11	0.115789	82	82	0	MODERATE
Ccin	chr4	43984420	43984420	+	Missense_Mutation	SNP	G	G	A	novel	5_8603_PB_11_21_20	c.826G>A	p.Ala276Thr	p.A276T	101	96	5	0.049505	102	102	0	MODERATE
Senp5	chr16	31983613	31983613	+	Missense_Mutation	SNP	C	C	A	novel	12_8612_11_21_20	c.1620G>T	p.Arg540Ser	p.R540S	165	160	5	0.030303	195	194	1	MODERATE
Manba	chr3	135549287	135549287	+	Missense_Mutation	SNP	G	G	A	novel	17_8620_BM	c.1405G>A	p.Val469Ile	p.V469I	113	105	8	0.0707965	153	153	0	MODERATE
Adh1	chr3	138282643	138282643	+	Missense_Mutation	SNP	G	G	A	novel	17_8620_BM	c.376G>A	p.Glu126Lys	p.E126K	156	136	20	0.128205	185	185	0	MODERATE
Psip1	chr4	83459877	83459877	+	Missense_Mutation	SNP	C	C	T	novel	3_8602_PB_06_01_21	c.1381G>A	p.Gly461Arg	p.G461R	112	108	4	0.0357143	103	103	0	MODERATE
Adamts17	chr7	67002614	67002614	+	Intron	SNP	C	C	G	novel	7_8604_BM	c.1316+16C>G			59	17	42	0.711864	44	44	0	MODIFIER
Saxo2	chr7	82643846	82643846	+	Silent	SNP	T	T	G	novel	7_8604_BM	c.42A>C	p.Ser14%3D	p.S14%3D	39	12	27	0.692308	64	64	0	LOW
Serpinb6b	chr13	32978253	32978253	+	Missense_Mutation	SNP	G	G	A	novel	12_8612_11_21_20	c.1034G>A	p.Cys345Tyr	p.C345Y	104	100	4	0.0384615	119	119	0	MODERATE
Serpinb9e	chr13	33257780	33257780	+	Missense_Mutation	SNP	C	C	A	novel	12_8612_11_21_20	c.694C>A	p.Leu232Ile	p.L232I	216	211	5	0.0231481	238	237	1	MODERATE
Tead1	chr7	112906752	112906752	+	3'UTR	SNP	G	G	A	novel	7_8604_BM	c.*8092G>A			117	44	73	0.623932	127	127	0	MODIFIER
Crlf1	chr8	70501175	70501175	+	Silent	SNP	C	C	T	novel	7_8604_BM	c.930C>T	p.Tyr310%3D	p.Y310%3D	53	37	16	0.301887	41	41	0	LOW
Tom1	chr8	75069055	75069055	+	Intron	SNP	T	T	A	novel	7_8604_BM	c.1357-41T>A			48	31	17	0.354167	51	51	0	MODIFIER
Ccin	chr4	43984420	43984420	+	Missense_Mutation	SNP	G	G	A	novel	17_8620_BM	c.826G>A	p.Ala276Thr	p.A276T	98	88	10	0.102041	102	102	0	MODERATE
Usp24	chr4	106368796	106368796	+	Missense_Mutation	SNP	G	G	A	novel	17_8620_BM	c.2033G>A	p.Arg678Gln	p.R678Q	130	116	14	0.107692	84	84	0	MODERATE
Usp24	chr4	106368796	106368796	+	Missense_Mutation	SNP	G	G	A	novel	13_8613_PB_1_22_21	c.2033G>A	p.Arg678Gln	p.R678Q	111	107	4	0.036036	84	84	0	MODERATE
Mcam	chr9	44139615	44139615	+	Intron	SNP	C	C	T	novel	7_8604_BM	c.1031-38C>T			123	77	46	0.373984	99	99	0	MODIFIER
Sh3bgrl2	chr9	83548426	83548426	+	5'UTR	SNP	C	C	T	novel	13_8613_PB_1_22_21	c.-33C>T			104	91	13	0.125	83	83	0	MODIFIER
Sh3bgrl2	chr9	83548426	83548426	+	5'UTR	SNP	C	C	T	novel	14_8613_PB_3_2_21	c.-33C>T			85	74	11	0.129412	83	83	0	MODIFIER
Map2k5	chr9	63377125	63377125	+	Splice_Region	SNP	G	G	A	novel	7_8604_BM	c.133C>T	p.Leu45%3D	p.L45%3D	80	23	57	0.7125	76	76	0	LOW
Cyb561d2	chr9	107540404	107540404	+	Intron	SNP	A	A	T	novel	7_8604_BM	c.166-19T>A			35	11	24	0.685714	37	37	0	MODIFIER
Rnf148	chr6	23654353	23654353	+	Missense_Mutation	SNP	C	C	A	novel	17_8620_BM	c.643G>T	p.Val215Phe	p.V215F	116	102	14	0.12069	109	109	0	MODERATE
Usp24	chr4	106368796	106368796	+	Missense_Mutation	SNP	G	G	A	novel	5_8603_PB_11_21_20	c.2033G>A	p.Arg678Gln	p.R678Q	97	93	4	0.0412371	84	84	0	MODERATE
Dach2	chrX	113298426	113298426	+	5'UTR	SNP	C	C	A	novel	7_8604_BM	c.-1C>A			31	6	25	0.806452	26	26	0	MODIFIER
Vmn2r51	chr7	10102486	10102487	+	Frame_Shift_Ins	INS	-	-	T	novel	17_8620_BM	c.366dup	p.Gln123ThrfsTer6	p.Q123Tfs*6	246	232	14	0.0569106	243	240	3	HIGH
Plxnc1	chr10	94794764	94794765	+	Intron	INS	-	-	G	novel	8_8605_PB_01_22_20	c.4405-39dup			110	66	44	0.4	122	121	1	MODIFIER
Fcgbp	chr7	28106274	28106274	+	Missense_Mutation	SNP	C	C	T	novel	17_8620_BM	c.5977C>T	p.Arg1993Trp	p.R1993W	104	91	13	0.125	98	97	1	MODERATE
Slfn8	chr11	83004404	83004404	+	Silent	SNP	G	G	A	novel	8_8605_PB_01_22_20	c.1575C>T	p.Thr525%3D	p.T525%3D	282	251	31	0.109929	288	288	0	LOW
Card14	chr11	119344666	119344666	+	Silent	SNP	C	C	T	novel	8_8605_PB_01_22_20	c.2925C>T	p.Asp975%3D	p.D975%3D	28	25	3	0.107143	42	42	0	LOW
4921517D22Rik	chr13	59690510	59690510	+	Silent	SNP	G	G	A	novel	8_8605_PB_01_22_20	c.507C>T	p.Ser169%3D	p.S169%3D	67	57	10	0.149254	67	67	0	LOW
Naip5	chr13	100223218	100223218	+	Silent	SNP	A	A	G	novel	8_8605_PB_01_22_20	c.1509T>C	p.Tyr503%3D	p.Y503%3D	486	429	57	0.117284	447	447	0	LOW
Insc	chr7	114804536	114804548	+	Frame_Shift_Del	DEL	GGGAATCTGTTCG	GGGAATCTGTTCG	-	novel	17_8620_BM	c.638_650del	p.Gly213AlafsTer2	p.G213Afs*2	135	122	13	0.0962963	122	122	0	HIGH
Tbc1d25	chrX	8155226	8155227	+	In_Frame_Ins	INS	-	-	ATC	novel	17_8620_BM	c.1705_1707dup	p.Asp569dup	p.D569dup	52	46	6	0.115385	46	46	0	MODERATE
Ar	chrX	98150946	98150946	+	Missense_Mutation	SNP	G	G	C	novel	17_8620_BM	c.1165G>C	p.Gly389Arg	p.G389R	51	44	7	0.137255	25	25	0	MODERATE
Azin1	chr15	38491702	38491702	+	Intron	SNP	G	G	A	novel	8_8605_PB_01_22_20	c.1021-12C>T			44	40	4	0.0909091	55	55	0	MODIFIER
Slc11a2	chr15	100403356	100403356	+	Intron	SNP	G	G	A	novel	8_8605_PB_01_22_20	c.832-17C>T			93	79	14	0.150538	107	107	0	MODIFIER
Spidr	chr16	15889620	15889620	+	3'UTR	SNP	C	C	T	novel	8_8605_PB_01_22_20	c.*10G>A			61	52	9	0.147541	74	74	0	MODIFIER
Ppil2	chr16	17089419	17089419	+	Intron	SNP	C	C	G	novel	8_8605_PB_01_22_20	c.1332+9G>C			145	119	26	0.17931	146	146	0	MODIFIER
Kifc1	chr17	33882196	33882196	+	Silent	SNP	C	C	A	novel	8_8605_PB_01_22_20	c.1791G>T	p.Leu597%3D	p.L597%3D	233	223	10	0.0429185	206	206	0	LOW
Morf4l2	chrX	136733655	136733655	+	Missense_Mutation	SNP	C	C	A	novel	17_8620_BM	c.823G>T	p.Asp275Tyr	p.D275Y	64	58	6	0.09375	52	52	0	MODERATE
Zfp516	chr18	82957460	82957460	+	Intron	SNP	G	G	A	novel	8_8605_PB_01_22_20	c.1771+11G>A			26	22	4	0.153846	23	23	0	MODIFIER
Cd248	chr19	5068171	5068171	+	Silent	SNP	C	C	T	novel	8_8605_PB_01_22_20	c.46C>T	p.Leu16%3D	p.L16%3D	19	15	4	0.210526	10	10	0	LOW
Fads1	chr19	10184950	10184950	+	Silent	SNP	C	C	T	novel	8_8605_PB_01_22_20	c.237C>T	p.Ile79%3D	p.I79%3D	78	71	7	0.0897436	99	99	0	LOW
Olfr1440	chr19	12394396	12394396	+	Silent	SNP	G	G	A	novel	8_8605_PB_01_22_20	c.132G>A	p.Leu44%3D	p.L44%3D	143	126	17	0.118881	192	192	0	LOW
Aldh1a7	chr19	20719336	20719336	+	Intron	SNP	C	C	T	novel	8_8605_PB_01_22_20	c.313-21G>A			37	33	4	0.108108	40	40	0	MODIFIER
Sipa1l2	chr8	125447675	125447675	+	Missense_Mutation	SNP	C	C	T	novel	15_8613_BM	c.3863G>A	p.Arg1288Lys	p.R1288K	85	48	37	0.435294	63	63	0	MODERATE
Sipa1l2	chr8	125447675	125447675	+	Missense_Mutation	SNP	C	C	T	novel	5_8603_PB_11_21_20	c.3863G>A	p.Arg1288Lys	p.R1288K	64	43	21	0.328125	63	63	0	MODERATE
Ptar1	chr19	23724758	23724771	+	3'UTR	DEL	TGAGATATACTTAC	TGAGATATACTTAC	-	novel	8_8605_PB_01_22_20	c.*4360_*4373del			86	78	8	0.0930233	85	85	0	MODIFIER
Sipa1l2	chr8	125447675	125447675	+	Missense_Mutation	SNP	C	C	T	novel	6_8603_BM	c.3863G>A	p.Arg1288Lys	p.R1288K	67	29	38	0.567164	63	63	0	MODERATE
Myo1b	chr1	51776211	51776211	+	Missense_Mutation	SNP	G	G	C	novel	3_8602_PB_06_01_21	c.1975C>G	p.Pro659Ala	p.P659A	74	70	4	0.0540541	69	69	0	MODERATE
Zfp979	chr4	147613981	147613981	+	Missense_Mutation	SNP	G	G	T	novel	15_8613_BM	c.270C>A	p.Phe90Leu	p.F90L	498	482	16	0.0321285	455	455	0	MODERATE
Dse	chr10	34153085	34153085	+	Missense_Mutation	SNP	C	C	A	novel	3_8602_PB_06_01_21	c.2008G>T	p.Asp670Tyr	p.D670Y	100	94	6	0.06	93	93	0	MODERATE
Obscn	chr11	58999376	58999376	+	Missense_Mutation	SNP	G	G	C	novel	3_8602_PB_06_01_21	c.22329C>G	p.Asp7443Glu	p.D7443E	22	12	10	0.454545	38	38	0	MODERATE
Ift20	chr11	78540034	78540034	+	Missense_Mutation	SNP	G	G	A	novel	3_8602_PB_06_01_21	c.202G>A	p.Glu68Lys	p.E68K	119	113	6	0.0504202	123	123	0	MODERATE
Polr2b	chr5	77326573	77326573	+	Missense_Mutation	SNP	C	C	T	novel	16_8617_BM	c.1256C>T	p.Ala419Val	p.A419V	129	124	5	0.0387597	123	123	0	MODERATE
Vmn2r88	chr14	51416769	51416769	+	Missense_Mutation	SNP	C	C	T	novel	3_8602_PB_06_01_21	c.1607C>T	p.Thr536Ile	p.T536I	659	560	99	0.150228	791	791	0	MODERATE
Slc4a8	chr15	100807342	100807342	+	Missense_Mutation	SNP	T	T	A	novel	12_8612_11_21_20	c.2584T>A	p.Ser862Thr	p.S862T	92	87	5	0.0543478	89	89	0	MODERATE
Slc4a8	chr15	100807342	100807342	+	Missense_Mutation	SNP	T	T	A	novel	14_8613_PB_3_2_21	c.2584T>A	p.Ser862Thr	p.S862T	112	107	5	0.0446429	89	89	0	MODERATE
Sema5b	chr16	35651640	35651640	+	Missense_Mutation	SNP	G	G	C	novel	3_8602_PB_06_01_21	c.1467G>C	p.Arg489Ser	p.R489S	38	33	5	0.131579	51	51	0	MODERATE
Gm3409	chr5	146539575	146539575	+	Missense_Mutation	SNP	C	C	G	novel	13_8613_PB_1_22_21	c.535C>G	p.Leu179Val	p.L179V	206	199	7	0.0339806	204	204	0	MODERATE
Gm3409	chr5	146539575	146539575	+	Missense_Mutation	SNP	C	C	G	novel	14_8613_PB_3_2_21	c.535C>G	p.Leu179Val	p.L179V	179	171	8	0.0446927	204	204	0	MODERATE
Gm3409	chr5	146539575	146539575	+	Missense_Mutation	SNP	C	C	G	novel	15_8613_BM	c.535C>G	p.Leu179Val	p.L179V	233	227	6	0.0257511	204	204	0	MODERATE
Slx4ip	chr2	136905593	136905593	+	Missense_Mutation	SNP	C	C	T	novel	4_8602_BM	c.20C>T	p.Ala7Val	p.A7V	71	67	4	0.056338	85	85	0	MODERATE
Gm3409	chr5	146539575	146539575	+	Missense_Mutation	SNP	C	C	G	novel	17_8620_BM	c.535C>G	p.Leu179Val	p.L179V	206	197	9	0.0436893	204	204	0	MODERATE
Olfr1280	chr2	111315845	111315845	+	Missense_Mutation	SNP	G	G	A	novel	3_8602_PB_06_01_21	c.365G>A	p.Arg122Gln	p.R122Q	437	409	28	0.0640732	420	420	0	MODERATE
Ccin	chr4	43984420	43984420	+	Missense_Mutation	SNP	G	G	A	novel	3_8602_PB_06_01_21	c.826G>A	p.Ala276Thr	p.A276T	79	71	8	0.101266	102	102	0	MODERATE
Smok4a	chr17	13526232	13526232	+	RNA	SNP	C	C	G	novel	7_8604_BM	n.546C>G			314	307	7	0.022293	316	316	0	MODIFIER
Rnf148	chr6	23654353	23654353	+	Missense_Mutation	SNP	C	C	A	novel	15_8613_BM	c.643G>T	p.Val215Phe	p.V215F	127	123	4	0.0314961	109	109	0	MODERATE
Snapc4	chr2	26370839	26370839	+	Missense_Mutation	SNP	C	C	A	novel	12_8612_11_21_20	c.1367G>T	p.Trp456Leu	p.W456L	145	141	4	0.0275862	197	196	1	MODERATE
Snn	chr16	11073229	11073229	+	3'UTR	SNP	G	G	A	novel	11_8611_PB_11_21_20	c.*644G>A			93	57	36	0.387097	67	66	1	MODIFIER
Snn	chr16	11073229	11073229	+	3'UTR	SNP	G	G	A	novel	12_8612_11_21_20	c.*644G>A			78	54	24	0.307692	67	66	1	MODIFIER
Insc	chr7	114804536	114804548	+	Frame_Shift_Del	DEL	GGGAATCTGTTCG	GGGAATCTGTTCG	-	novel	3_8602_PB_06_01_21	c.638_650del	p.Gly213AlafsTer2	p.G213Afs*2	125	118	7	0.056	122	122	0	HIGH
mt-Nd1	chrM	3177	3177	+	Missense_Mutation	SNP	G	G	C	novel	3_8602_PB_06_01_21	c.427G>C	p.Glu143Gln	p.E143Q	661	618	43	0.065053	1115	1114	1	MODERATE
Morf4l2	chrX	136733655	136733655	+	Missense_Mutation	SNP	C	C	A	novel	3_8602_PB_06_01_21	c.823G>T	p.Asp275Tyr	p.D275Y	58	52	6	0.103448	52	52	0	MODERATE
Srgap3	chr6	112754614	112754614	+	Missense_Mutation	SNP	T	T	C	novel	12_8612_11_21_20	c.1496A>G	p.Tyr499Cys	p.Y499C	119	115	4	0.0336134	152	152	0	MODERATE
Srrm1	chr4	135340551	135340551	+	Missense_Mutation	SNP	C	C	T	novel	5_8603_PB_11_21_20	c.986G>A	p.Arg329Gln	p.R329Q	82	43	39	0.47561	100	100	0	MODERATE
Srrm1	chr4	135340551	135340551	+	Missense_Mutation	SNP	C	C	T	novel	6_8603_BM	c.986G>A	p.Arg329Gln	p.R329Q	104	63	41	0.394231	100	100	0	MODERATE
Myo1b	chr1	51776211	51776211	+	Missense_Mutation	SNP	G	G	C	novel	4_8602_BM	c.1975C>G	p.Pro659Ala	p.P659A	69	63	6	0.0869565	69	69	0	MODERATE
Obscn	chr11	58999376	58999376	+	Missense_Mutation	SNP	G	G	C	novel	4_8602_BM	c.22329C>G	p.Asp7443Glu	p.D7443E	35	21	14	0.4	38	38	0	MODERATE
Stat5b	chr11	100801407	100801407	+	Missense_Mutation	SNP	C	C	T	novel	11_8611_PB_11_21_20	c.550G>A	p.Ala184Thr	p.A184T	112	67	45	0.401786	124	124	0	MODERATE
Vmn2r88	chr14	51416769	51416769	+	Missense_Mutation	SNP	C	C	T	novel	4_8602_BM	c.1607C>T	p.Thr536Ile	p.T536I	783	625	158	0.201788	791	791	0	MODERATE
Vmn2r51	chr7	10102486	10102487	+	Frame_Shift_Ins	INS	-	-	T	novel	10_8609_BM	c.366dup	p.Gln123ThrfsTer6	p.Q123Tfs*6	261	248	13	0.0498084	242	239	3	HIGH
Vmn2r51	chr7	10102486	10102487	+	Frame_Shift_Ins	INS	-	-	T	novel	11_8611_PB_11_21_20	c.366dup	p.Gln123ThrfsTer6	p.Q123Tfs*6	297	283	14	0.047138	243	240	3	HIGH
Sema5b	chr16	35651640	35651640	+	Missense_Mutation	SNP	G	G	C	novel	4_8602_BM	c.1467G>C	p.Arg489Ser	p.R489S	37	33	4	0.108108	51	51	0	MODERATE
Vmn2r51	chr7	10102486	10102487	+	Frame_Shift_Ins	INS	-	-	T	novel	13_8613_PB_1_22_21	c.366dup	p.Gln123ThrfsTer6	p.Q123Tfs*6	285	271	14	0.0491228	243	240	3	HIGH
Vmn2r51	chr7	10102486	10102487	+	Frame_Shift_Ins	INS	-	-	T	novel	4_8602_BM	c.366dup	p.Gln123ThrfsTer6	p.Q123Tfs*6	284	270	14	0.0492958	243	240	3	HIGH
Olfr1229	chr2	89282399	89282399	+	Missense_Mutation	SNP	C	C	T	novel	4_8602_BM	c.733G>A	p.Val245Ile	p.V245I	137	130	7	0.0510949	129	129	0	MODERATE
Ccin	chr4	43984420	43984420	+	Missense_Mutation	SNP	G	G	A	novel	4_8602_BM	c.826G>A	p.Ala276Thr	p.A276T	100	92	8	0.08	102	102	0	MODERATE
Usp24	chr4	106368796	106368796	+	Missense_Mutation	SNP	G	G	A	novel	4_8602_BM	c.2033G>A	p.Arg678Gln	p.R678Q	100	94	6	0.06	84	84	0	MODERATE
Taok2	chr7	126872255	126872255	+	Missense_Mutation	SNP	G	G	A	novel	12_8612_11_21_20	c.1751C>T	p.Ala584Val	p.A584V	67	63	4	0.0597015	69	69	0	MODERATE
Rnf148	chr6	23654353	23654353	+	Missense_Mutation	SNP	C	C	A	novel	4_8602_BM	c.643G>T	p.Val215Phe	p.V215F	95	89	6	0.0631579	109	109	0	MODERATE
Ghrl	chr6	113719426	113719426	+	Missense_Mutation	SNP	G	G	T	novel	4_8602_BM	c.4C>A	p.Leu2Met	p.L2M	34	30	4	0.117647	34	34	0	MODERATE
Ppp1r12b	chr1	134834381	134834382	+	Intron	INS	-	-	TTGA	novel	8_8605_PB_01_22_20	c.2472+53_2472+54insTCAA			107	98	9	0.0841121	114	114	0	MODIFIER
Cacna1s	chr1	136098512	136098513	+	Intron	INS	-	-	T	novel	8_8605_PB_01_22_20	c.3256-10dup			87	74	13	0.149425	81	80	1	MODIFIER
Insc	chr7	114804536	114804548	+	Frame_Shift_Del	DEL	GGGAATCTGTTCG	GGGAATCTGTTCG	-	novel	4_8602_BM	c.638_650del	p.Gly213AlafsTer2	p.G213Afs*2	130	123	7	0.0538462	122	122	0	HIGH
mt-Nd1	chrM	3177	3177	+	Missense_Mutation	SNP	G	G	C	novel	4_8602_BM	c.427G>C	p.Glu143Gln	p.E143Q	1134	1059	75	0.0661376	714	714	0	MODERATE
Cacna1f	chrX	7634559	7634559	+	Missense_Mutation	SNP	G	G	A	novel	4_8602_BM	c.5639G>A	p.Arg1880His	p.R1880H	41	37	4	0.097561	28	28	0	MODERATE
Tbc1d25	chrX	8155226	8155227	+	In_Frame_Ins	INS	-	-	ATC	novel	4_8602_BM	c.1705_1707dup	p.Asp569dup	p.D569dup	48	41	7	0.145833	46	46	0	MODERATE
Morf4l2	chrX	136733655	136733655	+	Missense_Mutation	SNP	C	C	A	novel	4_8602_BM	c.823G>T	p.Asp275Tyr	p.D275Y	63	59	4	0.0634921	52	52	0	MODERATE
Kmt2a	chr9	44842610	44842610	+	Missense_Mutation	SNP	G	G	A	novel	5_8603_PB_11_21_20	c.3932C>T	p.Thr1311Ile	p.T1311I	75	71	4	0.0533333	56	56	0	MODERATE
Ncf2	chr1	152827350	152827351	+	Intron	INS	-	-	T	novel	8_8605_PB_01_22_20	c.670-68_670-67insT			46	40	6	0.130435	58	58	0	MODIFIER
Chit1	chr1	134149395	134149396	+	Frame_Shift_Ins	INS	-	-	GT	novel	5_8603_PB_11_21_20	c.935_936insGT	p.His313TyrfsTer19	p.H313Yfs*19	81	76	5	0.0617284	64	64	0	HIGH
Tenm3	chr8	48342328	48342328	+	Missense_Mutation	SNP	C	C	T	novel	15_8613_BM	c.1763G>A	p.Gly588Glu	p.G588E	107	66	41	0.383178	83	83	0	MODERATE
Adam6b	chr12	113490747	113490747	+	Missense_Mutation	SNP	C	C	T	novel	5_8603_PB_11_21_20	c.1183C>T	p.Leu395Phe	p.L395F	178	169	9	0.0505618	207	207	0	MODERATE
Cacna1e	chr1	154450809	154450810	+	Intron	INS	-	-	AAAA	novel	8_8605_PB_01_22_20	c.3740+33_3740+36dup			37	34	3	0.0810811	28	28	0	MODIFIER
Ift80	chr3	68917988	68917988	+	Missense_Mutation	SNP	G	G	C	novel	5_8603_PB_11_21_20	c.1633C>G	p.Leu545Val	p.L545V	76	70	6	0.0789474	82	82	0	MODERATE
Adh1	chr3	138282643	138282643	+	Missense_Mutation	SNP	G	G	A	novel	5_8603_PB_11_21_20	c.376G>A	p.Glu126Lys	p.E126K	156	147	9	0.0576923	185	185	0	MODERATE
Vmn2r51	chr7	10102486	10102487	+	Frame_Shift_Ins	INS	-	-	T	novel	5_8603_PB_11_21_20	c.366dup	p.Gln123ThrfsTer6	p.Q123Tfs*6	257	242	15	0.0583658	243	240	3	HIGH
Thra	chr11	98768259	98768259	+	Missense_Mutation	SNP	A	A	G	novel	12_8612_11_21_20	c.1213A>G	p.Met405Val	p.M405V	60	56	4	0.0666667	57	57	0	MODERATE
Fmo9	chr1	166663665	166663665	+	Intron	SNP	C	C	A	novel	8_8605_PB_01_22_20	c.1257-14G>T			86	80	6	0.0697674	72	72	0	MODIFIER
Eps8l3	chr3	107891209	107891209	+	Intron	SNP	A	A	T	novel	8_8605_PB_01_22_20	c.1456-46A>T			69	61	8	0.115942	41	41	0	MODIFIER
Slc39a8	chr3	135849190	135849190	+	Intron	SNP	C	C	G	novel	8_8605_PB_01_22_20	c.382+12C>G			82	76	6	0.0731707	91	91	0	MODIFIER
Rpf1	chr3	146508110	146508110	+	Intron	SNP	T	T	A	novel	8_8605_PB_01_22_20	c.699+32A>T			87	82	5	0.0574713	84	84	0	MODIFIER
Gm136	chr4	34750884	34750884	+	Intron	SNP	T	T	G	novel	8_8605_PB_01_22_20	c.351+37A>C			116	98	18	0.155172	121	121	0	MODIFIER
Mysm1	chr4	94967939	94967939	+	Silent	SNP	G	G	A	novel	8_8605_PB_01_22_20	c.420C>T	p.Ile140%3D	p.I140%3D	211	184	27	0.127962	171	171	0	LOW
Morf4l2	chrX	136733655	136733655	+	Missense_Mutation	SNP	C	C	A	novel	5_8603_PB_11_21_20	c.823G>T	p.Asp275Tyr	p.D275Y	51	47	4	0.0784314	52	52	0	MODERATE
Thsd4	chr9	60511047	60511047	+	5'Flank	SNP	C	C	T	novel	12_8612_11_21_20				14	11	3	0.214286	34	34	0	MODIFIER
Rab3b	chr4	108940741	108940741	+	Silent	SNP	C	C	T	novel	8_8605_PB_01_22_20	c.588C>T	p.Ser196%3D	p.S196%3D	115	100	15	0.130435	96	96	0	LOW
Thsd4	chr9	60511047	60511047	+	5'Flank	SNP	C	C	T	novel	16_8617_BM				29	18	11	0.37931	34	34	0	MODIFIER
Gimap4	chr6	48686821	48686821	+	Intron	SNP	C	C	T	novel	8_8605_PB_01_22_20	c.-14-17C>T			68	63	5	0.0735294	54	54	0	MODIFIER
Thsd4	chr9	60511047	60511047	+	5'Flank	SNP	C	C	T	novel	7_8604_BM				24	15	9	0.375	34	34	0	MODIFIER
Top3a	chr11	60753918	60753918	+	Missense_Mutation	SNP	C	C	T	novel	12_8612_11_21_20	c.959G>A	p.Ser320Asn	p.S320N	83	71	12	0.144578	111	111	0	MODERATE
Top3a	chr11	60753918	60753918	+	Missense_Mutation	SNP	C	C	T	novel	10_8609_BM	c.959G>A	p.Ser320Asn	p.S320N	130	126	4	0.0307692	111	111	0	MODERATE
Gm5114	chr7	39408508	39408508	+	Silent	SNP	T	T	A	novel	8_8605_PB_01_22_20	c.1686A>T	p.Leu562%3D	p.L562%3D	244	227	17	0.0696721	207	207	0	LOW
Top3a	chr11	60753918	60753918	+	Missense_Mutation	SNP	C	C	T	novel	17_8620_BM	c.959G>A	p.Ser320Asn	p.S320N	126	122	4	0.031746	111	111	0	MODERATE
Top3a	chr11	60753918	60753918	+	Missense_Mutation	SNP	C	C	T	novel	8_8605_PB_01_22_20	c.959G>A	p.Ser320Asn	p.S320N	128	124	4	0.03125	111	111	0	MODERATE
Top3a	chr11	60753918	60753918	+	Missense_Mutation	SNP	C	C	T	novel	16_8617_BM	c.959G>A	p.Ser320Asn	p.S320N	119	60	59	0.495798	111	111	0	MODERATE
Top3a	chr11	60753918	60753918	+	Missense_Mutation	SNP	C	C	T	novel	7_8604_BM	c.959G>A	p.Ser320Asn	p.S320N	147	104	43	0.292517	111	111	0	MODERATE
Adamts17	chr7	67002614	67002614	+	Intron	SNP	C	C	G	novel	8_8605_PB_01_22_20	c.1316+16C>G			48	42	6	0.125	44	44	0	MODIFIER
Saxo2	chr7	82643846	82643846	+	Silent	SNP	T	T	G	novel	8_8605_PB_01_22_20	c.42A>C	p.Ser14%3D	p.S14%3D	72	60	12	0.166667	64	64	0	LOW
Tead1	chr7	112906752	112906752	+	3'UTR	SNP	G	G	A	novel	8_8605_PB_01_22_20	c.*8092G>A			136	121	15	0.110294	127	127	0	MODIFIER
Tom1	chr8	75069055	75069055	+	Intron	SNP	T	T	A	novel	8_8605_PB_01_22_20	c.1357-41T>A			60	52	8	0.133333	51	51	0	MODIFIER
Mcam	chr9	44139615	44139615	+	Intron	SNP	C	C	T	novel	8_8605_PB_01_22_20	c.1031-38C>T			128	119	9	0.0703125	99	99	0	MODIFIER
Map2k5	chr9	63377125	63377125	+	Splice_Region	SNP	G	G	A	novel	8_8605_PB_01_22_20	c.133C>T	p.Leu45%3D	p.L45%3D	69	57	12	0.173913	76	76	0	LOW
Cyb561d2	chr9	107540404	107540404	+	Intron	SNP	A	A	T	novel	8_8605_PB_01_22_20	c.166-19T>A			37	32	5	0.135135	37	37	0	MODIFIER
Dach2	chrX	113298426	113298426	+	5'UTR	SNP	C	C	A	novel	8_8605_PB_01_22_20	c.-1C>A			22	18	4	0.181818	26	26	0	MODIFIER
Plxnc1	chr10	94794764	94794765	+	Intron	INS	-	-	G	novel	9_8605_BM	c.4405-39dup			94	47	47	0.5	122	121	1	MODIFIER
Slfn8	chr11	83004404	83004404	+	Silent	SNP	G	G	A	novel	9_8605_BM	c.1575C>T	p.Thr525%3D	p.T525%3D	255	236	19	0.0745098	288	288	0	LOW
Card14	chr11	119344666	119344666	+	Silent	SNP	C	C	T	novel	9_8605_BM	c.2925C>T	p.Asp975%3D	p.D975%3D	48	44	4	0.0833333	42	42	0	LOW
4921517D22Rik	chr13	59690510	59690510	+	Silent	SNP	G	G	A	novel	9_8605_BM	c.507C>T	p.Ser169%3D	p.S169%3D	63	59	4	0.0634921	67	67	0	LOW
Naip5	chr13	100223218	100223218	+	Silent	SNP	A	A	G	novel	9_8605_BM	c.1509T>C	p.Tyr503%3D	p.Y503%3D	519	485	34	0.0655106	447	447	0	LOW
Azin1	chr15	38491702	38491702	+	Intron	SNP	G	G	A	novel	9_8605_BM	c.1021-12C>T			63	59	4	0.0634921	55	55	0	MODIFIER
Slc11a2	chr15	100403356	100403356	+	Intron	SNP	G	G	A	novel	9_8605_BM	c.832-17C>T			114	106	8	0.0701754	107	107	0	MODIFIER
Spidr	chr16	15889620	15889620	+	3'UTR	SNP	C	C	T	novel	9_8605_BM	c.*10G>A			64	58	6	0.09375	74	74	0	MODIFIER
Ppil2	chr16	17089419	17089419	+	Intron	SNP	C	C	G	novel	9_8605_BM	c.1332+9G>C			184	177	7	0.0380435	146	146	0	MODIFIER
Trnt1	chr6	106779364	106779364	+	Missense_Mutation	SNP	G	G	A	novel	16_8617_BM	c.1235G>A	p.Arg412His	p.R412H	82	77	5	0.0609756	78	78	0	MODERATE
Mib1	chr18	10804663	10804663	+	Intron	SNP	C	C	T	novel	9_8605_BM	c.2666-24C>T			84	75	9	0.107143	66	66	0	MODIFIER
Fads1	chr19	10184950	10184950	+	Silent	SNP	C	C	T	novel	9_8605_BM	c.237C>T	p.Ile79%3D	p.I79%3D	92	87	5	0.0543478	99	99	0	LOW
Olfr1440	chr19	12394396	12394396	+	Silent	SNP	G	G	A	novel	9_8605_BM	c.132G>A	p.Leu44%3D	p.L44%3D	159	155	4	0.0251572	192	192	0	LOW
Slit1	chr19	41624465	41624465	+	Intron	SNP	C	C	T	novel	9_8605_BM	c.2582+33G>A			82	78	4	0.0487805	70	70	0	MODIFIER
Kmt2a	chr9	44842610	44842610	+	Missense_Mutation	SNP	G	G	A	novel	7_8604_BM	c.3932C>T	p.Thr1311Ile	p.T1311I	54	15	39	0.722222	56	56	0	MODERATE
Sox13	chr1	133386778	133386779	+	Frame_Shift_Ins	INS	-	-	G	novel	7_8604_BM	c.987dup	p.Ser330GlnfsTer9	p.S330Qfs*9	32	8	24	0.75	37	37	0	HIGH
Chit1	chr1	134149395	134149396	+	Frame_Shift_Ins	INS	-	-	GT	novel	7_8604_BM	c.935_936insGT	p.His313TyrfsTer19	p.H313Yfs*19	66	26	40	0.606061	64	64	0	HIGH
Gm4884	chr7	41043806	41043806	+	Missense_Mutation	SNP	C	C	G	novel	4_8602_BM	c.1198C>G	p.Arg400Gly	p.R400G	223	218	5	0.0224215	201	201	0	MODERATE
Dse	chr10	34153085	34153085	+	Missense_Mutation	SNP	C	C	A	novel	7_8604_BM	c.2008G>T	p.Asp670Tyr	p.D670Y	86	34	52	0.604651	93	93	0	MODERATE
Ift20	chr11	78540034	78540034	+	Missense_Mutation	SNP	G	G	A	novel	7_8604_BM	c.202G>A	p.Glu68Lys	p.E68K	118	31	87	0.737288	123	123	0	MODERATE
Adam6b	chr12	113490747	113490747	+	Missense_Mutation	SNP	C	C	T	novel	7_8604_BM	c.1183C>T	p.Leu395Phe	p.L395F	238	69	169	0.710084	207	207	0	MODERATE
Zswim8	chr14	20723197	20723197	+	Missense_Mutation	SNP	C	C	T	novel	7_8604_BM	c.5354C>T	p.Ala1785Val	p.A1785V	232	79	153	0.659483	163	163	0	MODERATE
Gm5592	chr7	41288080	41288080	+	Missense_Mutation	SNP	C	C	T	novel	17_8620_BM	c.785C>T	p.Thr262Ile	p.T262I	207	201	6	0.0289855	158	158	0	MODERATE
Tyr	chr7	87492890	87492890	+	Missense_Mutation	SNP	C	C	T	novel	6_8603_BM	c.461G>A	p.Gly154Asp	p.G154D	82	74	8	0.097561	93	93	0	MODERATE
Olfr1229	chr2	89282399	89282399	+	Missense_Mutation	SNP	C	C	T	novel	7_8604_BM	c.733G>A	p.Val245Ile	p.V245I	134	61	73	0.544776	129	129	0	MODERATE
Pex16	chr2	92379274	92379274	+	Missense_Mutation	SNP	C	C	A	novel	7_8604_BM	c.826C>A	p.Arg276Ser	p.R276S	142	33	109	0.767606	115	115	0	MODERATE
Olfr1280	chr2	111315845	111315845	+	Missense_Mutation	SNP	G	G	A	novel	7_8604_BM	c.365G>A	p.Arg122Gln	p.R122Q	457	154	303	0.66302	420	420	0	MODERATE
Ift80	chr3	68917988	68917988	+	Missense_Mutation	SNP	G	G	C	novel	7_8604_BM	c.1633C>G	p.Leu545Val	p.L545V	100	35	65	0.65	82	82	0	MODERATE
Ppp1r12b	chr1	134834381	134834382	+	Intron	INS	-	-	TTGA	novel	9_8605_BM	c.2472+53_2472+54insTCAA			145	140	5	0.0344828	114	114	0	MODIFIER
Manba	chr3	135549287	135549287	+	Missense_Mutation	SNP	G	G	A	novel	7_8604_BM	c.1405G>A	p.Val469Ile	p.V469I	128	35	93	0.726562	153	153	0	MODERATE
Adh1	chr3	138282643	138282643	+	Missense_Mutation	SNP	G	G	A	novel	7_8604_BM	c.376G>A	p.Glu126Lys	p.E126K	180	61	119	0.661111	185	185	0	MODERATE
Ccin	chr4	43984420	43984420	+	Missense_Mutation	SNP	G	G	A	novel	7_8604_BM	c.826G>A	p.Ala276Thr	p.A276T	121	31	90	0.743802	102	102	0	MODERATE
Ugt2b36	chr5	87066409	87066409	+	Missense_Mutation	SNP	C	C	A	novel	3_8602_PB_06_01_21	c.1375G>T	p.Asp459Tyr	p.D459Y	220	129	91	0.413636	199	199	0	MODERATE
Usp24	chr4	106368796	106368796	+	Missense_Mutation	SNP	G	G	A	novel	7_8604_BM	c.2033G>A	p.Arg678Gln	p.R678Q	124	38	86	0.693548	84	84	0	MODERATE
Ugt2b36	chr5	87066409	87066409	+	Missense_Mutation	SNP	C	C	A	novel	4_8602_BM	c.1375G>T	p.Asp459Tyr	p.D459Y	217	114	103	0.474654	199	199	0	MODERATE
Gm3409	chr5	146539575	146539575	+	Missense_Mutation	SNP	C	C	G	novel	7_8604_BM	c.535C>G	p.Leu179Val	p.L179V	169	80	89	0.526627	204	204	0	MODERATE
Rnf148	chr6	23654353	23654353	+	Missense_Mutation	SNP	C	C	A	novel	7_8604_BM	c.643G>T	p.Val215Phe	p.V215F	111	34	77	0.693694	109	109	0	MODERATE
Insc	chr7	114804536	114804548	+	Frame_Shift_Del	DEL	GGGAATCTGTTCG	GGGAATCTGTTCG	-	novel	10_8609_BM	c.638_650del	p.Gly213AlafsTer2	p.G213Afs*2	143	138	5	0.034965	122	122	0	HIGH
Insc	chr7	114804536	114804548	+	Frame_Shift_Del	DEL	GGGAATCTGTTCG	GGGAATCTGTTCG	-	novel	11_8611_PB_11_21_20	c.638_650del	p.Gly213AlafsTer2	p.G213Afs*2	157	151	6	0.0382166	122	122	0	HIGH
Ghrl	chr6	113719426	113719426	+	Missense_Mutation	SNP	G	G	T	novel	7_8604_BM	c.4C>A	p.Leu2Met	p.L2M	47	14	33	0.702128	34	34	0	MODERATE
Insc	chr7	114804536	114804548	+	Frame_Shift_Del	DEL	GGGAATCTGTTCG	GGGAATCTGTTCG	-	novel	15_8613_BM	c.638_650del	p.Gly213AlafsTer2	p.G213Afs*2	174	170	4	0.0229885	122	122	0	HIGH
Vmn2r51	chr7	10102486	10102487	+	Frame_Shift_Ins	INS	-	-	T	novel	7_8604_BM	c.366dup	p.Gln123ThrfsTer6	p.Q123Tfs*6	221	73	148	0.669683	243	240	3	HIGH
Fcgbp	chr7	28106274	28106274	+	Missense_Mutation	SNP	C	C	T	novel	7_8604_BM	c.5977C>T	p.Arg1993Trp	p.R1993W	88	26	62	0.704545	98	97	1	MODERATE
Insc	chr7	114804536	114804548	+	Frame_Shift_Del	DEL	GGGAATCTGTTCG	GGGAATCTGTTCG	-	novel	5_8603_PB_11_21_20	c.638_650del	p.Gly213AlafsTer2	p.G213Afs*2	124	119	5	0.0403226	119	119	0	HIGH
Insc	chr7	114804536	114804548	+	Frame_Shift_Del	DEL	GGGAATCTGTTCG	GGGAATCTGTTCG	-	novel	9_8605_BM	c.638_650del	p.Gly213AlafsTer2	p.G213Afs*2	136	132	4	0.0294118	122	122	0	HIGH
Gm5114	chr7	39408104	39408104	+	Missense_Mutation	SNP	G	G	C	novel	7_8604_BM	c.2090C>G	p.Pro697Arg	p.P697R	283	179	104	0.367491	231	231	0	MODERATE
Gm5114	chr7	39408524	39408524	+	Missense_Mutation	SNP	T	T	A	novel	7_8604_BM	c.1670A>T	p.Lys557Met	p.K557M	151	115	36	0.238411	205	204	1	MODERATE
Insc	chr7	114804536	114804548	+	Frame_Shift_Del	DEL	GGGAATCTGTTCG	GGGAATCTGTTCG	-	novel	7_8604_BM	c.638_650del	p.Gly213AlafsTer2	p.G213Afs*2	107	44	63	0.588785	122	122	0	HIGH
Bcar1	chr8	111713673	111713673	+	Missense_Mutation	SNP	C	C	T	novel	7_8604_BM	c.1688G>A	p.Gly563Asp	p.G563D	65	43	22	0.338462	65	65	0	MODERATE
Tbc1d25	chrX	8155226	8155227	+	In_Frame_Ins	INS	-	-	ATC	novel	7_8604_BM	c.1705_1707dup	p.Asp569dup	p.D569dup	86	18	68	0.790698	46	46	0	MODERATE
Ar	chrX	98150946	98150946	+	Missense_Mutation	SNP	G	G	C	novel	7_8604_BM	c.1165G>C	p.Gly389Arg	p.G389R	64	14	50	0.78125	25	25	0	MODERATE
Morf4l2	chrX	136733655	136733655	+	Missense_Mutation	SNP	C	C	A	novel	7_8604_BM	c.823G>T	p.Asp275Tyr	p.D275Y	80	19	61	0.7625	52	52	0	MODERATE
Kmt2a	chr9	44842610	44842610	+	Missense_Mutation	SNP	G	G	A	novel	8_8605_PB_01_22_20	c.3932C>T	p.Thr1311Ile	p.T1311I	84	76	8	0.0952381	56	56	0	MODERATE
Chit1	chr1	134149395	134149396	+	Frame_Shift_Ins	INS	-	-	GT	novel	8_8605_PB_01_22_20	c.935_936insGT	p.His313TyrfsTer19	p.H313Yfs*19	78	74	4	0.0512821	64	64	0	HIGH
Dse	chr10	34153085	34153085	+	Missense_Mutation	SNP	C	C	A	novel	8_8605_PB_01_22_20	c.2008G>T	p.Asp670Tyr	p.D670Y	89	79	10	0.11236	93	93	0	MODERATE
Ift20	chr11	78540034	78540034	+	Missense_Mutation	SNP	G	G	A	novel	8_8605_PB_01_22_20	c.202G>A	p.Glu68Lys	p.E68K	118	105	13	0.110169	123	123	0	MODERATE
Adam6b	chr12	113490747	113490747	+	Missense_Mutation	SNP	C	C	T	novel	8_8605_PB_01_22_20	c.1183C>T	p.Leu395Phe	p.L395F	232	217	15	0.0646552	207	207	0	MODERATE
Zswim8	chr14	20723197	20723197	+	Missense_Mutation	SNP	C	C	T	novel	8_8605_PB_01_22_20	c.5354C>T	p.Ala1785Val	p.A1785V	215	197	18	0.0837209	163	163	0	MODERATE
Olfr1229	chr2	89282399	89282399	+	Missense_Mutation	SNP	C	C	T	novel	8_8605_PB_01_22_20	c.733G>A	p.Val245Ile	p.V245I	139	130	9	0.0647482	129	129	0	MODERATE
Pex16	chr2	92379274	92379274	+	Missense_Mutation	SNP	C	C	A	novel	8_8605_PB_01_22_20	c.826C>A	p.Arg276Ser	p.R276S	151	123	28	0.18543	115	115	0	MODERATE
Olfr1280	chr2	111315845	111315845	+	Missense_Mutation	SNP	G	G	A	novel	8_8605_PB_01_22_20	c.365G>A	p.Arg122Gln	p.R122Q	521	462	59	0.113244	420	420	0	MODERATE
Ift80	chr3	68917988	68917988	+	Missense_Mutation	SNP	G	G	C	novel	8_8605_PB_01_22_20	c.1633C>G	p.Leu545Val	p.L545V	105	89	16	0.152381	82	82	0	MODERATE
Manba	chr3	135549287	135549287	+	Missense_Mutation	SNP	G	G	A	novel	8_8605_PB_01_22_20	c.1405G>A	p.Val469Ile	p.V469I	158	143	15	0.0949367	153	153	0	MODERATE
Adh1	chr3	138282643	138282643	+	Missense_Mutation	SNP	G	G	A	novel	8_8605_PB_01_22_20	c.376G>A	p.Glu126Lys	p.E126K	182	162	20	0.10989	185	185	0	MODERATE
Ccin	chr4	43984420	43984420	+	Missense_Mutation	SNP	G	G	A	novel	8_8605_PB_01_22_20	c.826G>A	p.Ala276Thr	p.A276T	115	100	15	0.130435	102	102	0	MODERATE
Usp24	chr4	106368796	106368796	+	Missense_Mutation	SNP	G	G	A	novel	8_8605_PB_01_22_20	c.2033G>A	p.Arg678Gln	p.R678Q	140	124	16	0.114286	84	84	0	MODERATE
Gm3409	chr5	146539575	146539575	+	Missense_Mutation	SNP	C	C	G	novel	8_8605_PB_01_22_20	c.535C>G	p.Leu179Val	p.L179V	178	162	16	0.0898876	204	204	0	MODERATE
Wnk4	chr11	101263982	101263982	+	Missense_Mutation	SNP	C	C	G	novel	4_8602_BM	c.996C>G	p.Ser332Arg	p.S332R	54	49	5	0.0925926	29	29	0	MODERATE
Rnf148	chr6	23654353	23654353	+	Missense_Mutation	SNP	C	C	A	novel	8_8605_PB_01_22_20	c.643G>T	p.Val215Phe	p.V215F	137	111	26	0.189781	109	109	0	MODERATE
Slc39a8	chr3	135849190	135849190	+	Intron	SNP	C	C	G	novel	9_8605_BM	c.382+12C>G			77	73	4	0.0519481	90	90	0	MODIFIER
Vmn2r51	chr7	10102486	10102487	+	Frame_Shift_Ins	INS	-	-	T	novel	8_8605_PB_01_22_20	c.366dup	p.Gln123ThrfsTer6	p.Q123Tfs*6	319	270	49	0.153605	243	240	3	HIGH
Gm136	chr4	34750884	34750884	+	Intron	SNP	T	T	G	novel	9_8605_BM	c.351+37A>C			121	114	7	0.0578512	121	121	0	MODIFIER
Rab3b	chr4	108940741	108940741	+	Silent	SNP	C	C	T	novel	9_8605_BM	c.588C>T	p.Ser196%3D	p.S196%3D	103	98	5	0.0485437	96	96	0	LOW
Xpo5	chr17	46229314	46229314	+	Missense_Mutation	SNP	C	C	T	novel	12_8612_11_21_20	c.2063C>T	p.Ala688Val	p.A688V	123	105	18	0.146341	167	167	0	MODERATE
Insc	chr7	114804536	114804548	+	Frame_Shift_Del	DEL	GGGAATCTGTTCG	GGGAATCTGTTCG	-	novel	8_8605_PB_01_22_20	c.638_650del	p.Gly213AlafsTer2	p.G213Afs*2	147	131	16	0.108844	122	122	0	HIGH
Tbc1d25	chrX	8155226	8155227	+	In_Frame_Ins	INS	-	-	ATC	novel	8_8605_PB_01_22_20	c.1705_1707dup	p.Asp569dup	p.D569dup	56	43	13	0.232143	46	46	0	MODERATE
Ar	chrX	98150946	98150946	+	Missense_Mutation	SNP	G	G	C	novel	8_8605_PB_01_22_20	c.1165G>C	p.Gly389Arg	p.G389R	42	31	11	0.261905	25	25	0	MODERATE
Morf4l2	chrX	136733655	136733655	+	Missense_Mutation	SNP	C	C	A	novel	8_8605_PB_01_22_20	c.823G>T	p.Asp275Tyr	p.D275Y	56	49	7	0.125	52	52	0	MODERATE
Dse	chr10	34153085	34153085	+	Missense_Mutation	SNP	C	C	A	novel	9_8605_BM	c.2008G>T	p.Asp670Tyr	p.D670Y	111	103	8	0.0720721	93	93	0	MODERATE
Olfr1229	chr2	89282399	89282399	+	Missense_Mutation	SNP	C	C	T	novel	9_8605_BM	c.733G>A	p.Val245Ile	p.V245I	155	146	9	0.0580645	129	129	0	MODERATE
Pex16	chr2	92379274	92379274	+	Missense_Mutation	SNP	C	C	A	novel	9_8605_BM	c.826C>A	p.Arg276Ser	p.R276S	137	124	13	0.0948905	115	115	0	MODERATE
Olfr1280	chr2	111315845	111315845	+	Missense_Mutation	SNP	G	G	A	novel	9_8605_BM	c.365G>A	p.Arg122Gln	p.R122Q	490	463	27	0.055102	420	420	0	MODERATE
Ift80	chr3	68917988	68917988	+	Missense_Mutation	SNP	G	G	C	novel	9_8605_BM	c.1633C>G	p.Leu545Val	p.L545V	82	75	7	0.0853659	82	82	0	MODERATE
Ccin	chr4	43984420	43984420	+	Missense_Mutation	SNP	G	G	A	novel	9_8605_BM	c.826G>A	p.Ala276Thr	p.A276T	130	120	10	0.0769231	102	102	0	MODERATE
Usp24	chr4	106368796	106368796	+	Missense_Mutation	SNP	G	G	A	novel	9_8605_BM	c.2033G>A	p.Arg678Gln	p.R678Q	116	110	6	0.0517241	84	84	0	MODERATE
Zfhx3	chr8	108950918	108950918	+	Missense_Mutation	SNP	G	G	C	novel	4_8602_BM	c.8599G>C	p.Ala2867Pro	p.A2867P	83	79	4	0.0481928	93	93	0	MODERATE
Gm5114	chr7	39408508	39408508	+	Silent	SNP	T	T	A	novel	9_8605_BM	c.1686A>T	p.Leu562%3D	p.L562%3D	221	211	10	0.0452489	207	207	0	LOW
Gm3409	chr5	146539575	146539575	+	Missense_Mutation	SNP	C	C	G	novel	9_8605_BM	c.535C>G	p.Leu179Val	p.L179V	197	187	10	0.0507614	204	204	0	MODERATE
Rnf148	chr6	23654353	23654353	+	Missense_Mutation	SNP	C	C	A	novel	9_8605_BM	c.643G>T	p.Val215Phe	p.V215F	113	107	6	0.0530973	109	109	0	MODERATE
Vmn2r51	chr7	10102486	10102487	+	Frame_Shift_Ins	INS	-	-	T	novel	9_8605_BM	c.366dup	p.Gln123ThrfsTer6	p.Q123Tfs*6	202	190	12	0.0594059	243	240	3	HIGH
Adamts17	chr7	67002614	67002614	+	Intron	SNP	C	C	G	novel	9_8605_BM	c.1316+16C>G			53	50	3	0.0566038	44	44	0	MODIFIER
Saxo2	chr7	82643846	82643846	+	Silent	SNP	T	T	G	novel	9_8605_BM	c.42A>C	p.Ser14%3D	p.S14%3D	50	44	6	0.12	64	64	0	LOW
Zfp804b	chr5	6772598	6772598	+	Missense_Mutation	SNP	T	T	G	novel	15_8613_BM	c.464A>C	p.Lys155Thr	p.K155T	122	68	54	0.442623	97	97	0	MODERATE
Map2k5	chr9	63377125	63377125	+	Splice_Region	SNP	G	G	A	novel	9_8605_BM	c.133C>T	p.Leu45%3D	p.L45%3D	78	71	7	0.0897436	76	76	0	LOW
Tbc1d25	chrX	8155226	8155227	+	In_Frame_Ins	INS	-	-	ATC	novel	9_8605_BM	c.1705_1707dup	p.Asp569dup	p.D569dup	65	57	8	0.123077	46	46	0	MODERATE
Morf4l2	chrX	136733655	136733655	+	Missense_Mutation	SNP	C	C	A	novel	9_8605_BM	c.823G>T	p.Asp275Tyr	p.D275Y	54	49	5	0.0925926	52	52	0	MODERATE

## Sheet: Table S2B_2nd 5AZA Exp. WES
Hugo_Symbol	Chromosome	Start_Position	End_Position	Strand	Variant_Classification	Variant_Type	Reference_Allele	Tumor_Seq_Allele1	Tumor_Seq_Allele2	dbSNP_RS	Tumor_Sample_Barcode	HGVSc	HGVSp	HGVSp_Short	t_depth	t_ref_count	t_alt_count	n_depth	n_ref_count	n_alt_count	IMPACT
Gabrg2	chr11	41912602	41912602	+	Intron	SNP	G	G	T	novel	54_8615_BM	c.1150-11C>A			128	84	44	155	155	0	MODIFIER
Meikin	chr11	54401371	54401371	+	Intron	SNP	A	A	C	rs585726971	54_8615_BM	c.795+1482A>C			392	357	35	410	410	0	MODIFIER
Top3a	chr11	60753918	60753918	+	Missense_Mutation	SNP	C	C	T	novel	54_8615_BM	c.959G>A	p.Ser320Asn	p.S320N	150	141	9	144	144	0	MODERATE
Ift20	chr11	78540034	78540034	+	Missense_Mutation	SNP	G	G	A	novel	54_8615_BM	c.202G>A	p.Glu68Lys	p.E68K	110	93	17	139	139	0	MODERATE
Slfn8	chr11	83004404	83004404	+	Silent	SNP	G	G	A	novel	54_8615_BM	c.1575C>T	p.Thr525%3D	p.T525%3D	288	245	43	323	323	0	LOW
Card14	chr11	119344666	119344666	+	Silent	SNP	C	C	T	novel	54_8615_BM	c.2925C>T	p.Asp975%3D	p.D975%3D	37	34	3	41	41	0	LOW
Adam6b	chr12	113490747	113490747	+	Missense_Mutation	SNP	C	C	T	novel	54_8615_BM	c.1183C>T	p.Leu395Phe	p.L395F	232	200	32	291	291	0	MODERATE
4921517D22Rik	chr13	59690510	59690510	+	Silent	SNP	G	G	A	novel	54_8615_BM	c.507C>T	p.Ser169%3D	p.S169%3D	63	52	11	65	65	0	LOW
Naip5	chr13	100223218	100223218	+	Silent	SNP	A	A	G	novel	54_8615_BM	c.1509T>C	p.Tyr503%3D	p.Y503%3D	497	428	69	606	606	0	LOW
Zswim8	chr14	20723197	20723197	+	Missense_Mutation	SNP	C	C	T	novel	54_8615_BM	c.5354C>T	p.Ala1785Val	p.A1785V	224	196	28	243	243	0	MODERATE
Azin1	chr15	38491702	38491702	+	Intron	SNP	G	G	A	novel	54_8615_BM	c.1021-12C>T			66	55	11	54	54	0	MODIFIER
Slc11a2	chr15	100403356	100403356	+	Intron	SNP	G	G	A	novel	54_8615_BM	c.832-17C>T			116	98	18	119	119	0	MODIFIER
Spidr	chr16	15889620	15889620	+	3'UTR	SNP	C	C	T	novel	54_8615_BM	c.*10G>A			72	67	5	63	63	0	MODIFIER
Ppil2	chr16	17089419	17089419	+	Intron	SNP	C	C	G	novel	54_8615_BM	c.1332+9G>C			173	151	22	192	192	0	MODIFIER
Kifc1	chr17	33882196	33882196	+	Silent	SNP	C	C	A	novel	54_8615_BM	c.1791G>T	p.Leu597%3D	p.L597%3D	273	254	19	288	288	0	LOW
Zfp516	chr18	82957460	82957460	+	Intron	SNP	G	G	A	novel	54_8615_BM	c.1771+11G>A			31	25	6	36	36	0	MODIFIER
Cd248	chr19	5068171	5068171	+	Silent	SNP	C	C	T	novel	54_8615_BM	c.46C>T	p.Leu16%3D	p.L16%3D	16	13	3	14	14	0	LOW
Olfr1440	chr19	12394396	12394396	+	Silent	SNP	G	G	A	novel	54_8615_BM	c.132G>A	p.Leu44%3D	p.L44%3D	200	179	21	204	204	0	LOW
Aldh1a7	chr19	20719336	20719336	+	Intron	SNP	C	C	T	novel	54_8615_BM	c.313-21G>A			29	24	5	36	36	0	MODIFIER
Ptar1	chr19	23724758	23724771	+	3'UTR	DEL	TGAGATATACTTAC	TGAGATATACTTAC	-	novel	54_8615_BM	c.*4360_*4373del			98	81	17	119	119	0	MODIFIER
Dock8	chr19	25087754	25087755	+	Intron	INS	-	-	AC	novel	54_8615_BM	c.897+18_897+19insAC			104	95	9	93	93	0	MODIFIER
Vldlr	chr19	27243734	27243734	+	Intron	DEL	C	C	-	rs387400206	54_8615_BM	c.1823-24del			113	99	14	98	98	0	MODIFIER
Slit1	chr19	41624465	41624465	+	Intron	SNP	C	C	T	novel	54_8615_BM	c.2582+33G>A			83	73	10	90	90	0	MODIFIER
Scd4	chr19	44339059	44339059	+	Silent	SNP	C	C	T	rs36542761	54_8615_BM	c.573C>T	p.Gly191%3D	p.G191%3D	191	157	34	169	169	0	LOW
Arl3	chr19	46543443	46543444	+	Intron	INS	-	-	C	rs215325707	54_8615_BM	c.315+38dup			53	48	5	84	84	0	MODIFIER
Sfxn2	chr19	46592268	46592269	+	Intron	INS	-	-	GAT	rs245600283	54_8615_BM	c.822-31_822-30insATG			94	80	14	99	98	1	MODIFIER
Sorcs3	chr19	48487371	48487372	+	Intron	INS	-	-	C	rs236341512	54_8615_BM	c.687-15dup			116	105	11	100	100	0	MODIFIER
Dclre1a	chr19	56542789	56542789	+	Intron	SNP	C	C	A	rs227433877	54_8615_BM	c.2147-23G>T			54	49	5	52	52	0	MODIFIER
Ablim1	chr19	57068810	57068811	+	Intron	INS	-	-	C	rs256022047	54_8615_BM	c.1251+49dup			61	53	8	69	69	0	MODIFIER
Atrnl1	chr19	58131243	58131243	+	3'UTR	SNP	C	C	T	rs3703751	54_8615_BM	c.*29C>T			70	64	6	74	74	0	MODIFIER
Hspa12a	chr19	58828231	58828232	+	Intron	INS	-	-	ACACAAAT	novel	54_8615_BM	c.129+21_129+22insATTTGTGT			86	76	10	109	109	0	MODIFIER
Myo1b	chr1	51766869	51766869	+	Missense_Mutation	SNP	G	G	A	novel	54_8615_BM	c.2509C>T	p.Arg837Cys	p.R837C	187	171	16	166	166	0	MODERATE
Slco4c1	chr1	96837606	96837606	+	Splice_Region	SNP	G	G	A	rs30798871	54_8615_BM	c.1126-8C>T			65	55	10	62	62	0	LOW
Nifk	chr1	118321880	118321881	+	5'UTR	INS	-	-	G	rs256399718	54_8615_BM	c.-10dup			52	43	9	62	62	0	MODIFIER
Ccdc93	chr1	121462175	121462175	+	Intron	SNP	T	T	C	rs251392476	54_8615_BM	c.751-58T>C			113	97	16	118	117	1	MODIFIER
Ccdc93	chr1	121462190	121462190	+	Intron	SNP	T	T	C	rs31256125	54_8615_BM	c.751-43T>C			122	102	20	138	137	1	MODIFIER
Ikbke	chr1	131259965	131259965	+	Intron	SNP	T	T	G	rs31425035	54_8615_BM	c.1742+41A>C			95	87	8	114	114	0	MODIFIER
Srgap2	chr1	131294988	131294989	+	Intron	INS	-	-	A	rs220191324	54_8615_BM	c.2507+1331dup			133	114	19	131	131	0	MODIFIER
Chit1	chr1	134149395	134149396	+	Frame_Shift_Ins	INS	-	-	GT	novel	54_8615_BM	c.935_936insGT	p.His313TyrfsTer19	p.H313Yfs*19	88	80	8	94	94	0	HIGH
Ppp1r12b	chr1	134834381	134834382	+	Intron	INS	-	-	TTGA	novel	54_8615_BM	c.2472+53_2472+54insTCAA			125	109	16	125	125	0	MODIFIER
Lgr6	chr1	134990589	134990589	+	Intron	SNP	T	T	C	rs51535904	54_8615_BM	c.1648+16A>G			81	68	13	79	79	0	MODIFIER
Cacna1s	chr1	136098512	136098513	+	Intron	INS	-	-	T	novel	54_8615_BM	c.3256-10dup			120	97	23	126	121	5	MODIFIER
Gm4788	chr1	139774002	139774002	+	Missense_Mutation	SNP	G	G	A	rs584519152	54_8615_BM	c.373C>T	p.Leu125Phe	p.L125F	268	238	30	273	273	0	MODERATE
Trmt1l	chr1	151454962	151454962	+	Intron	SNP	C	C	T	rs48658691	54_8615_BM	c.1745-16C>T			38	28	10	46	46	0	MODIFIER
Ncf2	chr1	152827350	152827351	+	Intron	INS	-	-	T	novel	54_8615_BM	c.670-68_670-67insT			59	47	12	68	68	0	MODIFIER
Npl	chr1	153512501	153512502	+	Intron	DEL	CC	CC	-	rs242382995	54_8615_BM	c.738+44_738+45del			81	73	8	83	82	1	MODIFIER
Npl	chr1	153518983	153518984	+	Intron	INS	-	-	T	rs230009390	54_8615_BM	c.365-9_365-8insA			67	59	8	95	95	0	MODIFIER
Rgsl1	chr1	153822272	153822272	+	Intron	SNP	T	T	C	rs226432506	54_8615_BM	c.1494+37A>G			105	88	17	110	110	0	MODIFIER
Xpr1	chr1	155290254	155290255	+	In_Frame_Ins	INS	-	-	GTT	rs248516866	54_8615_BM	c.1745_1746insAAC	p.Thr582dup	p.T582dup	98	84	14	113	113	0	MODERATE
Rasal2	chr1	157163829	157163829	+	Missense_Mutation	SNP	C	C	T	novel	54_8615_BM	c.1880G>A	p.Arg627His	p.R627H	151	142	9	177	177	0	MODERATE
Cdc42bpa	chr1	180040936	180040940	+	Intron	DEL	TCTTC	TCTTC	-	novel	54_8615_BM	c.599+788_599+792del			45	35	10	53	53	0	MODIFIER
Olfr1087	chr2	86690589	86690589	+	Missense_Mutation	SNP	G	G	A	novel	54_8615_BM	c.385C>T	p.Pro129Ser	p.P129S	258	168	90	284	284	0	MODERATE
Olfr1229	chr2	89282399	89282399	+	Missense_Mutation	SNP	C	C	T	novel	54_8615_BM	c.733G>A	p.Val245Ile	p.V245I	153	134	19	140	140	0	MODERATE
Pex16	chr2	92379274	92379274	+	Missense_Mutation	SNP	C	C	A	novel	54_8615_BM	c.826C>A	p.Arg276Ser	p.R276S	140	119	21	141	141	0	MODERATE
Olfr1280	chr2	111315845	111315845	+	Missense_Mutation	SNP	G	G	A	novel	54_8615_BM	c.365G>A	p.Arg122Gln	p.R122Q	569	484	85	584	584	0	MODERATE
Ryr3	chr2	112641532	112641533	+	Intron	INS	-	-	C	novel	54_8615_BM	c.13665+20dup			39	25	14	48	47	1	MODIFIER
Zscan29	chr2	121169282	121169282	+	Missense_Mutation	SNP	T	T	A	novel	54_8615_BM	c.437A>T	p.Lys146Met	p.K146M	149	139	10	175	174	1	MODERATE
Fam110a	chr2	151970388	151970388	+	Frame_Shift_Del	DEL	C	C	-	novel	54_8615_BM	c.461del	p.Arg154GlnfsTer39	p.R154Qfs*39	71	66	5	97	97	0	HIGH
Fam110a	chr2	151970389	151970389	+	Silent	SNP	G	G	T	novel	54_8615_BM	c.460C>A	p.Arg154%3D	p.R154%3D	72	66	6	97	97	0	LOW
Cdk5rap1	chr2	154348625	154348625	+	Intron	SNP	G	G	T	novel	54_8615_BM	c.1389+26C>A			80	51	29	81	79	2	MODIFIER
Usp13	chr3	32911641	32911641	+	Missense_Mutation	SNP	A	A	C	novel	54_8615_BM	c.1772A>C	p.Asp591Ala	p.D591A	201	197	4	221	221	0	MODERATE
Ift80	chr3	68917988	68917988	+	Missense_Mutation	SNP	G	G	C	novel	54_8615_BM	c.1633C>G	p.Leu545Val	p.L545V	75	66	9	87	87	0	MODERATE
Atp1a1	chr3	101590741	101590741	+	Intron	SNP	T	T	G	novel	54_8615_BM	c.755-26A>C			52	43	9	66	66	0	MODIFIER
Eps8l3	chr3	107891209	107891209	+	Intron	SNP	A	A	T	novel	54_8615_BM	c.1456-46A>T			68	60	8	67	67	0	MODIFIER
Manba	chr3	135549287	135549287	+	Missense_Mutation	SNP	G	G	A	novel	54_8615_BM	c.1405G>A	p.Val469Ile	p.V469I	132	110	22	170	170	0	MODERATE
Slc39a8	chr3	135849190	135849190	+	Intron	SNP	C	C	G	novel	54_8615_BM	c.382+12C>G			80	65	15	96	96	0	MODIFIER
Adh1	chr3	138282643	138282643	+	Missense_Mutation	SNP	G	G	A	novel	54_8615_BM	c.376G>A	p.Glu126Lys	p.E126K	207	178	29	201	201	0	MODERATE
Rpf1	chr3	146508110	146508110	+	Intron	SNP	T	T	A	novel	54_8615_BM	c.699+32A>T			94	89	5	99	99	0	MODIFIER
Gm136	chr4	34750884	34750884	+	Intron	SNP	T	T	G	novel	54_8615_BM	c.351+37A>C			127	116	11	133	133	0	MODIFIER
Ccin	chr4	43984420	43984420	+	Missense_Mutation	SNP	G	G	A	novel	54_8615_BM	c.826G>A	p.Ala276Thr	p.A276T	123	105	18	140	139	1	MODERATE
Mysm1	chr4	94967939	94967939	+	Silent	SNP	G	G	A	novel	54_8615_BM	c.420C>T	p.Ile140%3D	p.I140%3D	188	167	21	189	189	0	LOW
Usp24	chr4	106368796	106368796	+	Missense_Mutation	SNP	G	G	A	novel	54_8615_BM	c.2033G>A	p.Arg678Gln	p.R678Q	123	101	22	141	141	0	MODERATE
Rab3b	chr4	108940741	108940741	+	Silent	SNP	C	C	T	novel	54_8615_BM	c.588C>T	p.Ser196%3D	p.S196%3D	123	103	20	132	132	0	LOW
Gm13083	chr4	143617556	143617556	+	Missense_Mutation	SNP	T	T	A	novel	54_8615_BM	c.1425T>A	p.Ser475Arg	p.S475R	291	278	13	332	332	0	MODERATE
Poln	chr5	34014211	34014211	+	Intron	SNP	C	C	T	novel	54_8615_BM	c.2311+32G>A			44	41	3	51	51	0	MODIFIER
Polr2b	chr5	77326573	77326573	+	Missense_Mutation	SNP	C	C	T	novel	54_8615_BM	c.1256C>T	p.Ala419Val	p.A419V	117	111	6	143	143	0	MODERATE
Ccdc60	chr5	116180852	116180852	+	Missense_Mutation	SNP	G	G	A	novel	54_8615_BM	c.404C>T	p.Thr135Met	p.T135M	79	49	30	77	77	0	MODERATE
Gnb2	chr5	137529884	137529884	+	Missense_Mutation	SNP	C	C	T	novel	54_8615_BM	c.229G>A	p.Gly77Arg	p.G77R	129	80	49	153	153	0	MODERATE
Gm3409	chr5	146539575	146539575	+	Missense_Mutation	SNP	C	C	G	novel	54_8615_BM	c.535C>G	p.Leu179Val	p.L179V	197	179	18	236	236	0	MODERATE
Rnf148	chr6	23654353	23654353	+	Missense_Mutation	SNP	C	C	A	novel	54_8615_BM	c.643G>T	p.Val215Phe	p.V215F	116	98	18	162	162	0	MODERATE
Gimap4	chr6	48686821	48686821	+	Intron	SNP	C	C	T	novel	54_8615_BM	c.-14-17C>T			73	65	8	65	65	0	MODIFIER
Ghrl	chr6	113719426	113719426	+	Missense_Mutation	SNP	G	G	T	novel	54_8615_BM	c.4C>A	p.Leu2Met	p.L2M	55	46	9	54	54	0	MODERATE
Etv6	chr6	134248533	134248534	+	Frame_Shift_Ins	INS	-	-	G	novel	54_8615_BM	c.727dup	p.Glu243GlyfsTer3	p.E243Gfs*3	81	51	30	101	100	1	HIGH
Vmn2r51	chr7	10102486	10102487	+	Frame_Shift_Ins	INS	-	-	T	novel	54_8615_BM	c.366dup	p.Gln123ThrfsTer6	p.Q123Tfs*6	305	258	47	304	302	2	HIGH
Nlrp5	chr7	23435876	23435876	+	Silent	SNP	T	T	C	rs32353648	54_8615_BM	c.2991T>C	p.Cys997%3D	p.C997%3D	197	181	16	248	248	0	LOW
Fcgbp	chr7	28106274	28106274	+	Missense_Mutation	SNP	C	C	T	novel	54_8615_BM	c.5977C>T	p.Arg1993Trp	p.R1993W	99	92	7	117	117	0	MODERATE
Zfp536	chr7	37473941	37473941	+	Silent	SNP	A	A	C	rs31213431	54_8615_BM	c.735T>G	p.Ala245%3D	p.A245%3D	94	76	18	105	105	0	LOW
1600014C10Rik	chr7	38194976	38194976	+	3'UTR	SNP	G	G	A	rs6219308	54_8615_BM	c.*6G>A			36	32	4	33	33	0	MODIFIER
Gm5591	chr7	38519531	38519531	+	Missense_Mutation	SNP	C	C	G	rs581677590	54_8615_BM	c.1917G>C	p.Glu639Asp	p.E639D	266	242	24	337	337	0	MODERATE
Gm5591	chr7	38519535	38519535	+	Missense_Mutation	SNP	T	T	C	rs585408870	54_8615_BM	c.1913A>G	p.Lys638Arg	p.K638R	258	234	24	320	320	0	MODERATE
Gm5591	chr7	38519554	38519554	+	Missense_Mutation	SNP	C	C	G	rs582600966	54_8615_BM	c.1894G>C	p.Val632Leu	p.V632L	226	205	21	291	291	0	MODERATE
Gm16387	chr7	39262171	39262171	+	RNA	SNP	G	G	C	rs256597181	54_8615_BM	n.188C>G			109	91	18	114	113	1	MODIFIER
Gm16387	chr7	39262204	39262204	+	RNA	SNP	G	G	A	rs226492084	54_8615_BM	n.155C>T			111	94	17	115	115	0	MODIFIER
Gm16387	chr7	39262239	39262239	+	RNA	SNP	G	G	A	rs587487934	54_8615_BM	n.120C>T			114	93	21	115	115	0	MODIFIER
Gm16387	chr7	39262246	39262246	+	RNA	SNP	G	G	A	rs1135288364	54_8615_BM	n.113C>T			112	92	20	114	114	0	MODIFIER
Gm16387	chr7	39262254	39262254	+	RNA	SNP	G	G	A	rs220332918	54_8615_BM	n.105C>T			118	98	20	113	113	0	MODIFIER
Gm16387	chr7	39262266	39262266	+	RNA	SNP	T	T	C	rs50264218	54_8615_BM	n.93A>G			124	103	21	113	113	0	MODIFIER
Gm16387	chr7	39262334	39262334	+	RNA	SNP	T	T	G	rs581098669	54_8615_BM	n.25A>C			82	66	16	80	79	1	MODIFIER
Gm16387	chr7	39262344	39262344	+	RNA	SNP	T	T	C	rs224952896	54_8615_BM	n.15A>G			78	63	15	72	72	0	MODIFIER
Gm16387	chr7	39262352	39262352	+	RNA	SNP	T	T	G	rs244250982	54_8615_BM	n.7A>C			73	60	13	71	71	0	MODIFIER
Gm16387	chr7	39262359	39262359	+	5'Flank	SNP	A	A	T	rs211735138	54_8615_BM				65	54	11	73	73	0	MODIFIER
Gm5114	chr7	39408104	39408104	+	Missense_Mutation	SNP	G	G	C	novel	54_8615_BM	c.2090C>G	p.Pro697Arg	p.P697R	314	281	33	342	342	0	MODERATE
Gm5114	chr7	39408508	39408508	+	Silent	SNP	T	T	A	novel	54_8615_BM	c.1686A>T	p.Leu562%3D	p.L562%3D	254	229	25	301	300	1	LOW
Gm5114	chr7	39408524	39408524	+	Missense_Mutation	SNP	T	T	A	novel	54_8615_BM	c.1670A>T	p.Lys557Met	p.K557M	254	243	11	291	290	1	MODERATE
Gm5114	chr7	39410824	39410824	+	Silent	SNP	T	T	C	rs48011848	54_8615_BM	c.600A>G	p.Leu200%3D	p.L200%3D	215	204	11	288	288	0	LOW
Gm5592	chr7	41289467	41289467	+	Missense_Mutation	SNP	T	T	G	novel	54_8615_BM	c.2172T>G	p.Ser724Arg	p.S724R	386	368	18	421	418	3	MODERATE
Adamts17	chr7	67002614	67002614	+	Intron	SNP	C	C	G	novel	54_8615_BM	c.1316+16C>G			65	59	6	66	65	1	MODIFIER
Saxo2	chr7	82643846	82643846	+	Silent	SNP	T	T	G	novel	54_8615_BM	c.42A>C	p.Ser14%3D	p.S14%3D	62	53	9	52	52	0	LOW
Tead1	chr7	112906752	112906752	+	3'UTR	SNP	G	G	A	novel	54_8615_BM	c.*8092G>A			120	110	10	155	155	0	MODIFIER
Insc	chr7	114804536	114804548	+	Frame_Shift_Del	DEL	GGGAATCTGTTCG	GGGAATCTGTTCG	-	novel	54_8615_BM	c.638_650del	p.Gly213AlafsTer2	p.G213Afs*2	175	163	12	184	184	0	HIGH
Crlf1	chr8	70501175	70501175	+	Silent	SNP	C	C	T	novel	54_8615_BM	c.930C>T	p.Tyr310%3D	p.Y310%3D	56	53	3	72	72	0	LOW
Bcar1	chr8	111713673	111713673	+	Missense_Mutation	SNP	C	C	T	novel	54_8615_BM	c.1688G>A	p.Gly563Asp	p.G563D	86	81	5	94	94	0	MODERATE
Mcam	chr9	44139615	44139615	+	Intron	SNP	C	C	T	novel	54_8615_BM	c.1031-38C>T			108	98	10	127	127	0	MODIFIER
Kmt2a	chr9	44842610	44842610	+	Missense_Mutation	SNP	G	G	A	novel	54_8615_BM	c.3932C>T	p.Thr1311Ile	p.T1311I	89	76	13	112	112	0	MODERATE
Map2k5	chr9	63377125	63377125	+	Splice_Region	SNP	G	G	A	novel	54_8615_BM	c.133C>T	p.Leu45%3D	p.L45%3D	78	62	16	94	94	0	LOW
Cacna1f	chrX	7634559	7634559	+	Missense_Mutation	SNP	G	G	A	novel	54_8615_BM	c.5639G>A	p.Arg1880His	p.R1880H	48	43	5	34	34	0	MODERATE
Tbc1d25	chrX	8155226	8155227	+	In_Frame_Ins	INS	-	-	ATC	novel	54_8615_BM	c.1705_1707dup	p.Asp569dup	p.D569dup	59	46	13	59	59	0	MODERATE
Ar	chrX	98150946	98150946	+	Missense_Mutation	SNP	G	G	C	novel	54_8615_BM	c.1165G>C	p.Gly389Arg	p.G389R	53	38	15	54	54	0	MODERATE
Dach2	chrX	113298426	113298426	+	5'UTR	SNP	C	C	A	novel	54_8615_BM	c.-1C>A			22	16	6	22	22	0	MODIFIER
Ros1	chr10	52077947	52077947	+	Silent	SNP	C	C	T	novel	55_8623_Spleen	c.5658G>A	p.Lys1886%3D	p.K1886%3D	51	5	46	62	59	3	LOW
Zwint	chr10	72657037	72657037	+	Intron	SNP	C	C	T	novel	55_8623_Spleen	c.499-9C>T			57	8	49	79	75	4	MODIFIER
Obscn	chr11	59112670	59112670	+	Silent	SNP	G	G	A	novel	55_8623_Spleen	c.3801C>T	p.Asp1267%3D	p.D1267%3D	365	197	168	312	303	9	LOW
Dnah9	chr11	66027019	66027019	+	Missense_Mutation	SNP	G	G	A	novel	55_8623_Spleen	c.6808C>T	p.Arg2270Cys	p.R2270C	173	94	79	146	141	5	MODERATE
Chd3	chr11	69363723	69363723	+	Missense_Mutation	SNP	C	C	A	novel	55_8623_Spleen	c.562G>T	p.Ala188Ser	p.A188S	108	58	50	107	103	4	MODERATE
Heatr9	chr11	83518406	83518407	+	Intron	INS	-	-	C	novel	55_8623_Spleen	c.492+27dup			68	15	53	94	89	5	MODIFIER
Hoxb7	chr11	96289494	96289494	+	Missense_Mutation	SNP	C	C	T	novel	55_8623_Spleen	c.518C>T	p.Thr173Met	p.T173M	87	10	77	76	73	3	MODERATE
Erbb2	chr11	98422082	98422082	+	Missense_Mutation	SNP	G	G	A	novel	55_8623_Spleen	c.470G>A	p.Arg157His	p.R157H	61	41	20	56	54	2	MODERATE
Wdr37	chr13	8837043	8837043	+	Intron	SNP	A	A	T	novel	55_8623_Spleen	c.727-20T>A			68	6	62	80	78	2	MODIFIER
Hfe	chr13	23710640	23710640	+	Silent	SNP	C	C	T	novel	55_8623_Spleen	c.75G>A	p.Gln25%3D	p.Q25%3D	74	8	66	79	75	4	LOW
Traj53	chr14	54167588	54167588	+	3'Flank	SNP	T	T	G	novel	55_8623_Spleen				104	61	43	101	97	4	MODIFIER
Parn	chr16	13664776	13664776	+	Intron	SNP	C	C	A	novel	55_8623_Spleen	c.246-39G>T			176	83	93	206	197	9	MODIFIER
Kalrn	chr16	33992945	33992945	+	Silent	SNP	C	C	T	novel	55_8623_Spleen	c.7407G>A	p.Arg2469%3D	p.R2469%3D	160	156	4	117	117	0	LOW
Tigit	chr16	43659536	43659536	+	Missense_Mutation	SNP	A	A	T	novel	55_8623_Spleen	c.395T>A	p.Val132Glu	p.V132E	84	54	30	94	93	1	MODERATE
Svil	chr18	5086800	5086800	+	Splice_Region	SNP	T	T	G	novel	55_8623_Spleen	c.3709+4T>G			132	115	17	138	138	0	LOW
Lama3	chr18	12419982	12419982	+	Intron	DEL	G	G	-	novel	55_8623_Spleen	c.1396+56del			91	46	45	83	80	3	MODIFIER
Piezo2	chr18	63020633	63020633	+	Missense_Mutation	SNP	G	G	A	novel	55_8623_Spleen	c.7640C>T	p.Ser2547Phe	p.S2547F	104	13	91	104	99	5	MODERATE
Prex2	chr1	11065761	11065761	+	Intron	SNP	C	C	A	novel	55_8623_Spleen	c.190-33C>A			51	5	46	57	53	4	MODIFIER
Cntnap5b	chr1	100141145	100141146	+	Intron	INS	-	-	T	novel	55_8623_Spleen	c.1060-20dup			129	72	57	120	115	5	MODIFIER
Slc30a10	chr1	185455022	185455022	+	5'UTR	DEL	C	C	-	novel	55_8623_Spleen	c.-35del			20	1	19	7	7	0	MODIFIER
Kctd3	chr1	189000297	189000297	+	Silent	SNP	G	G	A	novel	55_8623_Spleen	c.213C>T	p.Phe71%3D	p.F71%3D	53	27	26	72	71	1	LOW
Scn9a	chr2	66540559	66540559	+	Missense_Mutation	SNP	C	C	T	novel	55_8623_Spleen	c.1676G>A	p.Arg559Gln	p.R559Q	102	88	14	115	114	1	MODERATE
Mga	chr2	119958332	119958332	+	Missense_Mutation	SNP	C	C	T	novel	55_8623_Spleen	c.7301C>T	p.Ser2434Phe	p.S2434F	144	74	70	123	121	2	MODERATE
Procr	chr2	155753325	155753326	+	Intron	INS	-	-	A	novel	55_8623_Spleen	c.68-20_68-19insA			92	48	44	50	48	2	MODIFIER
Rbpjl	chr2	164410362	164410362	+	Missense_Mutation	SNP	G	G	T	novel	55_8623_Spleen	c.716G>T	p.Ser239Ile	p.S239I	73	33	40	80	77	3	MODERATE
Mrpl24	chr3	87922937	87922937	+	Missense_Mutation	SNP	A	A	C	novel	55_8623_Spleen	c.386A>C	p.Lys129Thr	p.K129T	89	70	19	102	102	0	MODERATE
Aknad1	chr3	108782021	108782021	+	Silent	SNP	A	A	G	novel	55_8623_Spleen	c.1998A>G	p.Gln666%3D	p.Q666%3D	134	129	5	105	105	0	LOW
Cyp2u1	chr3	131291206	131291206	+	Missense_Mutation	SNP	C	C	T	novel	55_8623_Spleen	c.1516G>A	p.Glu506Lys	p.E506K	90	6	84	91	87	4	MODERATE
C77080	chr4	129222824	129222824	+	Silent	SNP	T	T	G	novel	55_8623_Spleen	c.2181A>C	p.Pro727%3D	p.P727%3D	25	21	4	30	27	3	LOW
Zfp988	chr4	147324810	147324810	+	5'UTR	SNP	G	G	T	novel	55_8623_Spleen	c.-38G>T			348	227	121	367	358	9	MODIFIER
Kit	chr5	75640766	75640767	+	In_Frame_Ins	INS	-	-	CCAGGG	novel	55_8623_Spleen	c.1726_1727insAGGGCC	p.Asp575_Pro576insGlnGly	p.D575_P576insQG	158	153	5	144	144	0	MODERATE
Tfip11	chr5	112337327	112337327	+	Missense_Mutation	SNP	G	G	A	novel	55_8623_Spleen	c.2503G>A	p.Asp835Asn	p.D835N	86	45	41	96	95	1	MODERATE
Ppp1r3a	chr6	14755159	14755159	+	Missense_Mutation	SNP	C	C	T	novel	55_8623_Spleen	c.88G>A	p.Glu30Lys	p.E30K	115	13	102	106	100	6	MODERATE
Tfpt	chr7	3620487	3620487	+	Intron	SNP	G	G	A	novel	55_8623_Spleen	c.661-13C>T			90	19	71	76	73	3	MODIFIER
Nup98	chr7	102183517	102183517	+	Silent	SNP	C	C	T	novel	55_8623_Spleen	c.1032G>A	p.Gly344%3D	p.G344%3D	81	55	26	35	35	0	LOW
Nup98	chr7	102183568	102183568	+	Silent	SNP	T	T	A	novel	55_8623_Spleen	c.981A>T	p.Pro327%3D	p.P327%3D	106	68	38	53	52	1	LOW
Nup98	chr7	102183571	102183571	+	Silent	SNP	T	T	C	novel	55_8623_Spleen	c.978A>G	p.Gln326%3D	p.Q326%3D	106	68	38	53	53	0	LOW
Nup98	chr7	102184863	102184863	+	Silent	SNP	A	A	G	novel	55_8623_Spleen	c.891T>C	p.Asn297%3D	p.N297%3D	173	104	69	90	87	3	LOW
Nup98	chr7	102184867	102184867	+	Missense_Mutation	SNP	G	G	T	novel	55_8623_Spleen	c.887C>A	p.Pro296Gln	p.P296Q	173	102	71	87	83	4	MODERATE
Ubqln5	chr7	104128315	104128315	+	Missense_Mutation	SNP	T	T	C	novel	55_8623_Spleen	c.1301A>G	p.Gln434Arg	p.Q434R	120	12	108	105	102	3	MODERATE
Cldn23	chr8	35826328	35826328	+	Missense_Mutation	SNP	C	C	G	novel	55_8623_Spleen	c.5G>C	p.Arg2Pro	p.R2P	67	31	36	69	68	1	MODERATE
Cbl	chr9	44164257	44164258	+	Frame_Shift_Ins	INS	-	-	TT	novel	55_8623_Spleen	c.1090-1_1090insAA	p.Glu364LysfsTer27	p.E364Kfs*27	112	54	58	101	98	3	HIGH
Cbl	chr9	44164258	44164259	+	Splice_Site	INS	-	-	CCTCT	novel	55_8623_Spleen	c.1090-2_1090-1insAGAGG		p.X364_splice	112	54	58	101	98	3	HIGH
Cbl	chr9	44173312	44173313	+	Frame_Shift_Ins	INS	-	-	TC	novel	55_8623_Spleen	c.523_524dup	p.Asp175GlufsTer24	p.D175Efs*24	89	69	20	66	66	0	HIGH
Dpagt1	chr9	44332871	44332871	+	Missense_Mutation	SNP	C	C	T	novel	55_8623_Spleen	c.1067C>T	p.Ala356Val	p.A356V	170	95	75	118	113	5	MODERATE
Zc3h12c	chr9	52115463	52115463	+	Silent	SNP	C	C	T	novel	55_8623_Spleen	c.2655G>A	p.Thr885%3D	p.T885%3D	95	49	46	96	94	2	LOW
Tbc1d2b	chr9	90226116	90226116	+	Missense_Mutation	SNP	C	C	T	novel	55_8623_Spleen	c.1381G>A	p.Ala461Thr	p.A461T	54	5	49	58	57	1	MODERATE
Col7a1	chr9	108970560	108970560	+	Intron	SNP	A	A	G	novel	55_8623_Spleen	c.5514+14A>G			127	69	58	123	119	4	MODIFIER
Ctnnb1	chr9	120950583	120950583	+	Nonsense_Mutation	SNP	G	G	A	novel	55_8623_Spleen	c.75G>A	p.Trp25Ter	p.W25*	97	55	42	97	95	2	HIGH
Mid1	chrX	169978540	169978540	+	Intron	SNP	G	G	A	novel	55_8623_Spleen	c.864+1511G>A			11	2	9	53	53	0	MODIFIER
Mid1	chrX	169978702	169978702	+	Intron	SNP	A	A	G	novel	55_8623_Spleen	c.864+1673A>G			71	12	59	137	135	2	MODIFIER
Dse	chr10	34153085	34153085	+	Missense_Mutation	SNP	C	C	A	novel	56_8627_BM	c.2008G>T	p.Asp670Tyr	p.D670Y	101	22	79	140	138	2	MODERATE
Meikin	chr11	54401371	54401371	+	Intron	SNP	A	A	C	rs585726971	56_8627_BM	c.795+1482A>C			590	372	218	410	410	0	MODIFIER
Chd3	chr11	69363723	69363723	+	Missense_Mutation	SNP	C	C	A	novel	56_8627_BM	c.562G>T	p.Ala188Ser	p.A188S	101	92	9	115	115	0	MODERATE
Gabarap	chr11	69992701	69992702	+	Splice_Site	INS	-	-	AACACCATGAAGAAGACTTCTTTCTA	novel	56_8627_BM	c.288+1_288+2insAACACCATGAAGAAGACTTCTTTCTA		p.X96_splice	201	144	57	148	148	0	HIGH
Gabarap	chr11	69992705	69992706	+	Splice_Region	INS	-	-	TTGCCTACAGTGATGAAAGCGTCTATGGTCTGTGAAGCTGCT	novel	56_8627_BM	c.288+5_288+6insTTGCCTACAGTGATGAAAGCGTCTATGGTCTGTGAAGCTGCT			183	142	41	145	145	0	LOW
Serpinf2	chr11	75437474	75437474	+	Missense_Mutation	SNP	C	C	T	novel	56_8627_BM	c.247G>A	p.Ala83Thr	p.A83T	53	50	3	66	66	0	MODERATE
Ift20	chr11	78540034	78540034	+	Missense_Mutation	SNP	G	G	A	novel	56_8627_BM	c.202G>A	p.Glu68Lys	p.E68K	127	22	105	139	139	0	MODERATE
Slfn8	chr11	83004404	83004404	+	Silent	SNP	G	G	A	novel	56_8627_BM	c.1575C>T	p.Thr525%3D	p.T525%3D	315	52	263	323	323	0	LOW
Card14	chr11	119344666	119344666	+	Silent	SNP	C	C	T	novel	56_8627_BM	c.2925C>T	p.Asp975%3D	p.D975%3D	36	8	28	41	41	0	LOW
Lratd1	chr12	14150131	14150131	+	Silent	SNP	G	G	A	novel	56_8627_BM	c.594C>T	p.Gly198%3D	p.G198%3D	66	58	8	66	66	0	LOW
Adam6b	chr12	113490747	113490747	+	Missense_Mutation	SNP	C	C	T	novel	56_8627_BM	c.1183C>T	p.Leu395Phe	p.L395F	250	41	209	291	291	0	MODERATE
Ptpdc1	chr13	48585983	48585983	+	Missense_Mutation	SNP	T	T	A	novel	56_8627_BM	c.1788A>T	p.Leu596Phe	p.L596F	114	106	8	138	138	0	MODERATE
4921517D22Rik	chr13	59690510	59690510	+	Silent	SNP	G	G	A	novel	56_8627_BM	c.507C>T	p.Ser169%3D	p.S169%3D	69	11	58	65	65	0	LOW
Ptch1	chr13	63524985	63524985	+	Silent	SNP	G	G	A	novel	56_8627_BM	c.2805C>T	p.Val935%3D	p.V935%3D	49	41	8	63	63	0	LOW
Adcy2	chr13	68668447	68668448	+	Intron	INS	-	-	G	novel	56_8627_BM	c.2396+22dup			36	27	9	42	41	1	MODIFIER
Naip5	chr13	100223218	100223218	+	Silent	SNP	A	A	G	novel	56_8627_BM	c.1509T>C	p.Tyr503%3D	p.Y503%3D	523	104	419	606	606	0	LOW
Zswim8	chr14	20723197	20723197	+	Missense_Mutation	SNP	C	C	T	novel	56_8627_BM	c.5354C>T	p.Ala1785Val	p.A1785V	215	35	180	243	243	0	MODERATE
Trav15-1-dv6-1	chr14	53560244	53560245	+	In_Frame_Ins	INS	-	-	CCG	novel	56_8627_BM	c.349_350insCCG	p.Leu117delinsProVal	p.L117delinsPV	201	192	9	192	192	0	MODERATE
Tdh	chr14	63493785	63493785	+	Silent	SNP	G	G	A	novel	56_8627_BM	c.939C>T	p.Asp313%3D	p.D313%3D	43	31	12	48	48	0	LOW
Agxt2	chr15	10373942	10373942	+	Intron	SNP	G	G	A	novel	56_8627_BM	c.359+74G>A			123	65	58	113	113	0	MODIFIER
Azin1	chr15	38491702	38491702	+	Intron	SNP	G	G	A	novel	56_8627_BM	c.1021-12C>T			55	11	44	54	54	0	MODIFIER
Slc11a2	chr15	100403356	100403356	+	Intron	SNP	G	G	A	novel	56_8627_BM	c.832-17C>T			110	18	92	119	119	0	MODIFIER
Parn	chr16	13664776	13664776	+	Intron	SNP	C	C	A	novel	56_8627_BM	c.246-39G>T			163	150	13	164	163	1	MODIFIER
Spidr	chr16	15889620	15889620	+	3'UTR	SNP	C	C	T	novel	56_8627_BM	c.*10G>A			63	14	49	63	63	0	MODIFIER
Ppil2	chr16	17089419	17089419	+	Intron	SNP	C	C	G	novel	56_8627_BM	c.1332+9G>C			158	24	134	192	192	0	MODIFIER
Pdpk1	chr17	24093488	24093500	+	Intron	DEL	GTGGTGTGTGGTG	GTGGTGTGTGGTG	-	novel	56_8627_BM	c.863+40_863+52del			80	70	10	94	94	0	MODIFIER
Zbtb12	chr17	34896648	34896652	+	3'UTR	DEL	GGCCC	GGCCC	-	novel	56_8627_BM	c.*31_*35del			50	33	17	39	38	1	MODIFIER
Acsbg2	chr17	56862782	56862782	+	Intron	SNP	C	C	A	novel	56_8627_BM	c.495+89G>T			15	5	10	12	12	0	MODIFIER
Tnfsf9	chr17	57103324	57103325	+	5'Flank	INS	-	-	C	novel	56_8627_BM				39	14	25	36	36	0	MODIFIER
Fhod3	chr18	25056372	25056372	+	Missense_Mutation	SNP	C	C	T	novel	56_8627_BM	c.1870C>T	p.Arg624Trp	p.R624W	100	94	6	108	108	0	MODERATE
Pcdha1	chr18	36932137	36932137	+	Missense_Mutation	SNP	A	A	C	novel	56_8627_BM	c.1853A>C	p.Asn618Thr	p.N618T	194	169	25	223	221	2	MODERATE
Pde6a	chr18	61221069	61221069	+	Silent	SNP	C	C	T	novel	56_8627_BM	c.465C>T	p.Asn155%3D	p.N155%3D	119	65	54	95	95	0	LOW
Dcc	chr18	71679588	71679588	+	Splice_Region	DEL	A	A	-	rs228402564	56_8627_BM	c.1141-7del			46	30	16	40	40	0	LOW
Cd248	chr19	5068171	5068171	+	Silent	SNP	C	C	T	novel	56_8627_BM	c.46C>T	p.Leu16%3D	p.L16%3D	10	2	8	14	14	0	LOW
Olfr1440	chr19	12394396	12394396	+	Silent	SNP	G	G	A	novel	56_8627_BM	c.132G>A	p.Leu44%3D	p.L44%3D	171	20	151	204	204	0	LOW
Aldh1a7	chr19	20719336	20719336	+	Intron	SNP	C	C	T	novel	56_8627_BM	c.313-21G>A			28	5	23	36	36	0	MODIFIER
Gda	chr19	21397468	21397468	+	Intron	DEL	C	C	-	rs386904960	56_8627_BM	c.1266+39del			65	6	59	40	40	0	MODIFIER
Ptar1	chr19	23724758	23724771	+	3'UTR	DEL	TGAGATATACTTAC	TGAGATATACTTAC	-	novel	56_8627_BM	c.*4360_*4373del			119	24	95	119	119	0	MODIFIER
Dock8	chr19	25087754	25087755	+	Intron	INS	-	-	AC	novel	56_8627_BM	c.897+18_897+19insAC			88	25	63	92	92	0	MODIFIER
Dock8	chr19	25183658	25183658	+	Intron	SNP	T	T	C	rs30349254	56_8627_BM	c.5493+35T>C			64	13	51	67	67	0	MODIFIER
Vldlr	chr19	27243734	27243734	+	Intron	DEL	C	C	-	rs387400206	56_8627_BM	c.1823-24del			108	15	93	98	98	0	MODIFIER
Slit1	chr19	41624465	41624465	+	Intron	SNP	C	C	T	novel	56_8627_BM	c.2582+33G>A			69	12	57	90	90	0	MODIFIER
Loxl4	chr19	42605194	42605195	+	Intron	INS	-	-	G	rs243553225	56_8627_BM	c.704+51dup			87	15	72	76	76	0	MODIFIER
Cwf19l1	chr19	44135694	44135695	+	Intron	INS	-	-	CCCCCCCG	novel	56_8627_BM	c.23+71_23+72insCGGGGGGG			25	11	14	43	43	0	MODIFIER
Scd4	chr19	44339059	44339059	+	Silent	SNP	C	C	T	rs36542761	56_8627_BM	c.573C>T	p.Gly191%3D	p.G191%3D	222	37	185	169	169	0	LOW
Sec31b	chr19	44531672	44531673	+	Intron	INS	-	-	CC	novel	56_8627_BM	c.1134+8_1134+9insGG			34	13	21	127	127	0	MODIFIER
Arl3	chr19	46543443	46543444	+	Intron	INS	-	-	C	rs215325707	56_8627_BM	c.315+38dup			59	13	46	84	84	0	MODIFIER
Sfxn2	chr19	46592268	46592269	+	Intron	INS	-	-	GAT	rs245600283	56_8627_BM	c.822-31_822-30insATG			94	14	80	99	98	1	MODIFIER
Sorcs3	chr19	48487371	48487372	+	Intron	INS	-	-	C	rs236341512	56_8627_BM	c.687-15dup			128	23	105	100	100	0	MODIFIER
Nrap	chr19	56371807	56371807	+	Intron	SNP	T	T	G	rs239969700	56_8627_BM	c.1419+16A>C			40	12	28	71	69	2	MODIFIER
Dclre1a	chr19	56542789	56542789	+	Intron	SNP	C	C	A	rs227433877	56_8627_BM	c.2147-23G>T			72	8	64	55	55	0	MODIFIER
Ablim1	chr19	57068810	57068811	+	Intron	INS	-	-	C	rs256022047	56_8627_BM	c.1251+49dup			52	12	40	69	69	0	MODIFIER
Atrnl1	chr19	58131243	58131243	+	3'UTR	SNP	C	C	T	rs3703751	56_8627_BM	c.*29C>T			52	8	44	74	74	0	MODIFIER
Hspa12a	chr19	58828231	58828232	+	Intron	INS	-	-	ACACAAAT	novel	56_8627_BM	c.129+21_129+22insATTTGTGT			68	23	45	109	109	0	MODIFIER
Slco4c1	chr1	96837606	96837606	+	Splice_Region	SNP	G	G	A	rs30798871	56_8627_BM	c.1126-8C>T			51	9	42	61	61	0	LOW
Slco6c1	chr1	97065988	97065988	+	Intron	DEL	A	A	-	rs217734738	56_8627_BM	c.1984+45del			40	9	31	47	47	0	MODIFIER
Nifk	chr1	118321880	118321881	+	5'UTR	INS	-	-	G	rs256399718	56_8627_BM	c.-10dup			70	9	61	62	62	0	MODIFIER
Ccdc93	chr1	121462175	121462175	+	Intron	SNP	T	T	C	rs251392476	56_8627_BM	c.751-58T>C			127	20	107	118	117	1	MODIFIER
Ccdc93	chr1	121462190	121462190	+	Intron	SNP	T	T	C	rs31256125	56_8627_BM	c.751-43T>C			138	19	119	138	137	1	MODIFIER
Ikbke	chr1	131259965	131259965	+	Intron	SNP	T	T	G	rs31425035	56_8627_BM	c.1742+41A>C			111	19	92	114	114	0	MODIFIER
Srgap2	chr1	131294988	131294989	+	Intron	INS	-	-	A	rs220191324	56_8627_BM	c.2507+1331dup			147	26	121	131	131	0	MODIFIER
Sox13	chr1	133382696	133382696	+	3'UTR	SNP	G	G	A	rs3166366	56_8627_BM	c.*955C>T			68	12	56	75	75	0	MODIFIER
Sox13	chr1	133386778	133386779	+	Frame_Shift_Ins	INS	-	-	G	novel	56_8627_BM	c.987dup	p.Ser330GlnfsTer9	p.S330Qfs*9	31	5	26	40	40	0	HIGH
Chit1	chr1	134149395	134149396	+	Frame_Shift_Ins	INS	-	-	GT	novel	56_8627_BM	c.935_936insGT	p.His313TyrfsTer19	p.H313Yfs*19	68	18	50	94	94	0	HIGH
Ppp1r12b	chr1	134834381	134834382	+	Intron	INS	-	-	TTGA	novel	56_8627_BM	c.2472+53_2472+54insTCAA			118	25	93	125	125	0	MODIFIER
Lgr6	chr1	134990589	134990589	+	Intron	SNP	T	T	C	rs51535904	56_8627_BM	c.1648+16A>G			57	10	47	79	79	0	MODIFIER
Cacna1s	chr1	136098512	136098513	+	Intron	INS	-	-	T	novel	56_8627_BM	c.3256-10dup			117	20	97	126	121	5	MODIFIER
Nr5a2	chr1	136945084	136945085	+	Splice_Region	INS	-	-	A	rs252165343	56_8627_BM	c.266-8dup			68	15	53	73	73	0	LOW
Gm4788	chr1	139774002	139774002	+	Missense_Mutation	SNP	G	G	A	rs584519152	56_8627_BM	c.373C>T	p.Leu125Phe	p.L125F	218	143	75	273	273	0	MODERATE
Gm4788	chr1	139774509	139774509	+	Missense_Mutation	SNP	A	A	G	rs586924051	56_8627_BM	c.236T>C	p.Val79Ala	p.V79A	53	37	16	194	194	0	MODERATE
Cfhr2	chr1	139831155	139831155	+	Missense_Mutation	SNP	T	T	G	rs582980905	56_8627_BM	c.156A>C	p.Arg52Ser	p.R52S	69	26	43	134	134	0	MODERATE
Cfhr2	chr1	139831174	139831174	+	Missense_Mutation	SNP	T	T	C	rs13476139	56_8627_BM	c.137A>G	p.Lys46Arg	p.K46R	69	26	43	136	136	0	MODERATE
Hmcn1	chr1	150806528	150806538	+	Intron	DEL	AGAAAGAAAAG	AGAAAGAAAAG	-	novel	56_8627_BM	c.1286-26_1286-16del			30	10	20	34	34	0	MODIFIER
Trmt1l	chr1	151454962	151454962	+	Intron	SNP	C	C	T	rs48658691	56_8627_BM	c.1745-16C>T			48	5	43	46	46	0	MODIFIER
Ncf2	chr1	152827350	152827351	+	Intron	INS	-	-	T	novel	56_8627_BM	c.670-68_670-67insT			82	16	66	68	68	0	MODIFIER
E330020D12Rik	chr1	153408506	153408506	+	5'Flank	SNP	G	G	C	rs265298536	56_8627_BM				28	7	21	51	51	0	MODIFIER
Npl	chr1	153512501	153512502	+	Intron	DEL	CC	CC	-	rs242382995	56_8627_BM	c.738+44_738+45del			77	31	46	83	83	0	MODIFIER
Npl	chr1	153518983	153518984	+	Intron	INS	-	-	T	rs230009390	56_8627_BM	c.365-9_365-8insA			87	14	73	95	95	0	MODIFIER
Rgs16	chr1	153741615	153741616	+	Splice_Region	DEL	CA	CA	-	novel	56_8627_BM	c.156-3_156-2del			29	6	23	33	33	0	LOW
Rgsl1	chr1	153822272	153822272	+	Intron	SNP	T	T	C	rs226432506	56_8627_BM	c.1494+37A>G			115	23	92	110	110	0	MODIFIER
Teddm1b	chr1	153875160	153875160	+	Silent	SNP	C	C	T	rs37164624	56_8627_BM	c.714C>T	p.Asn238%3D	p.N238%3D	109	38	71	248	248	0	LOW
Cacna1e	chr1	154450809	154450810	+	Intron	INS	-	-	AAAA	novel	56_8627_BM	c.3740+33_3740+36dup			42	8	34	42	42	0	MODIFIER
Xpr1	chr1	155290254	155290255	+	In_Frame_Ins	INS	-	-	GTT	rs248516866	56_8627_BM	c.1745_1746insAAC	p.Thr582dup	p.T582dup	99	18	81	113	113	0	MODERATE
Olfr432	chr1	174051277	174051277	+	Silent	SNP	G	G	A	novel	56_8627_BM	c.903G>A	p.Lys301%3D	p.K301%3D	80	75	5	92	92	0	LOW
Cdc42bpa	chr1	180040936	180040940	+	Intron	DEL	TCTTC	TCTTC	-	novel	56_8627_BM	c.599+788_599+792del			47	6	41	54	54	0	MODIFIER
Notch1	chr2	26484515	26484516	+	Frame_Shift_Ins	INS	-	-	AAAAT	novel	56_8627_BM	c.494_495insATTTT	p.Cys166PhefsTer113	p.C166Ffs*113	59	56	3	82	82	0	HIGH
Olfr360	chr2	37068814	37068814	+	Missense_Mutation	SNP	G	G	A	novel	56_8627_BM	c.508G>A	p.Gly170Ser	p.G170S	323	293	30	323	323	0	MODERATE
Olfr1229	chr2	89282399	89282399	+	Missense_Mutation	SNP	C	C	T	novel	56_8627_BM	c.733G>A	p.Val245Ile	p.V245I	142	28	114	140	140	0	MODERATE
Pex16	chr2	92379274	92379274	+	Missense_Mutation	SNP	C	C	A	novel	56_8627_BM	c.826C>A	p.Arg276Ser	p.R276S	177	25	152	141	141	0	MODERATE
Olfr1280	chr2	111315845	111315845	+	Missense_Mutation	SNP	G	G	A	novel	56_8627_BM	c.365G>A	p.Arg122Gln	p.R122Q	584	111	473	584	584	0	MODERATE
Mga	chr2	119958332	119958332	+	Missense_Mutation	SNP	C	C	T	novel	56_8627_BM	c.7301C>T	p.Ser2434Phe	p.S2434F	136	130	6	149	149	0	MODERATE
Cst12	chr2	148789564	148789564	+	Silent	SNP	G	G	A	novel	56_8627_BM	c.204G>A	p.Lys68%3D	p.K68%3D	121	113	8	106	106	0	LOW
Procr	chr2	155753325	155753326	+	Intron	INS	-	-	A	novel	56_8627_BM	c.68-20_68-19insA			87	78	9	90	90	0	MODIFIER
Rbpjl	chr2	164410362	164410362	+	Missense_Mutation	SNP	G	G	T	novel	56_8627_BM	c.716G>T	p.Ser239Ile	p.S239I	65	58	7	75	75	0	MODERATE
Ift80	chr3	68917988	68917988	+	Missense_Mutation	SNP	G	G	C	novel	56_8627_BM	c.1633C>G	p.Leu545Val	p.L545V	100	22	78	87	87	0	MODERATE
Mex3a	chr3	88536222	88536224	+	In_Frame_Del	DEL	ATG	ATG	-	novel	56_8627_BM	c.606_608del	p.Met202del	p.M202del	96	59	37	103	103	0	MODERATE
Eps8l3	chr3	107891209	107891209	+	Intron	SNP	A	A	T	novel	56_8627_BM	c.1456-46A>T			58	7	51	67	67	0	MODIFIER
Aknad1	chr3	108782021	108782021	+	Silent	SNP	A	A	G	novel	56_8627_BM	c.1998A>G	p.Gln666%3D	p.Q666%3D	126	83	43	134	133	1	LOW
Cyp2u1	chr3	131291206	131291206	+	Missense_Mutation	SNP	C	C	T	novel	56_8627_BM	c.1516G>A	p.Glu506Lys	p.E506K	96	84	12	115	115	0	MODERATE
Manba	chr3	135549287	135549287	+	Missense_Mutation	SNP	G	G	A	novel	56_8627_BM	c.1405G>A	p.Val469Ile	p.V469I	143	29	114	170	170	0	MODERATE
Slc39a8	chr3	135849190	135849190	+	Intron	SNP	C	C	G	novel	56_8627_BM	c.382+12C>G			72	19	53	96	96	0	MODIFIER
Adh1	chr3	138282643	138282643	+	Missense_Mutation	SNP	G	G	A	novel	56_8627_BM	c.376G>A	p.Glu126Lys	p.E126K	204	35	169	201	201	0	MODERATE
Gm136	chr4	34750884	34750884	+	Intron	SNP	T	T	G	novel	56_8627_BM	c.351+37A>C			124	71	53	133	133	0	MODIFIER
Ccin	chr4	43984420	43984420	+	Missense_Mutation	SNP	G	G	A	novel	56_8627_BM	c.826G>A	p.Ala276Thr	p.A276T	99	15	84	140	139	1	MODERATE
Mysm1	chr4	94967939	94967939	+	Silent	SNP	G	G	A	novel	56_8627_BM	c.420C>T	p.Ile140%3D	p.I140%3D	187	30	157	189	189	0	LOW
Usp24	chr4	106368796	106368796	+	Missense_Mutation	SNP	G	G	A	novel	56_8627_BM	c.2033G>A	p.Arg678Gln	p.R678Q	129	21	108	141	141	0	MODERATE
Rab3b	chr4	108940741	108940741	+	Silent	SNP	C	C	T	novel	56_8627_BM	c.588C>T	p.Ser196%3D	p.S196%3D	104	20	84	132	132	0	LOW
Poln	chr5	34014211	34014211	+	Intron	SNP	C	C	T	novel	56_8627_BM	c.2311+32G>A			49	34	15	51	51	0	MODIFIER
Tfip11	chr5	112337327	112337327	+	Missense_Mutation	SNP	G	G	A	novel	56_8627_BM	c.2503G>A	p.Asp835Asn	p.D835N	95	85	10	77	77	0	MODERATE
Gm3409	chr5	146539575	146539575	+	Missense_Mutation	SNP	C	C	G	novel	56_8627_BM	c.535C>G	p.Leu179Val	p.L179V	167	46	121	236	236	0	MODERATE
Calcr	chr6	3708490	3708490	+	Missense_Mutation	SNP	T	T	G	novel	56_8627_BM	c.695A>C	p.Asp232Ala	p.D232A	64	57	7	68	68	0	MODERATE
Rnf148	chr6	23654353	23654353	+	Missense_Mutation	SNP	C	C	A	novel	56_8627_BM	c.643G>T	p.Val215Phe	p.V215F	142	30	112	162	162	0	MODERATE
Trbj1-6	chr6	41535554	41535560	+	Frame_Shift_Del	DEL	TTCCTAT	TTCCTAT	-	novel	56_8627_BM	c.1_7del	p.Ser2IlefsTer14	p.S2Ifs*14	146	136	10	130	130	0	HIGH
Trbj1-6	chr6	41535561	41535562	+	Frame_Shift_Ins	INS	-	-	CGGG	novel	56_8627_BM	c.8_9insCGGG	p.Asn4ThrfsTer?	p.N4Tfs*?	147	137	10	129	129	0	HIGH
Gimap4	chr6	48686821	48686821	+	Intron	SNP	C	C	T	novel	56_8627_BM	c.-14-17C>T			62	11	51	65	65	0	MODIFIER
Fgd5	chr6	91989190	91989190	+	Silent	SNP	G	G	A	novel	56_8627_BM	c.2403G>A	p.Arg801%3D	p.R801%3D	117	110	7	109	107	2	LOW
Ghrl	chr6	113719426	113719426	+	Missense_Mutation	SNP	G	G	T	novel	56_8627_BM	c.4C>A	p.Leu2Met	p.L2M	43	10	33	54	54	0	MODERATE
Tfpt	chr7	3620487	3620487	+	Intron	SNP	G	G	A	novel	56_8627_BM	c.661-13C>T			102	83	19	106	106	0	MODIFIER
Vmn2r51	chr7	10102486	10102487	+	Frame_Shift_Ins	INS	-	-	T	novel	56_8627_BM	c.366dup	p.Gln123ThrfsTer6	p.Q123Tfs*6	343	63	280	304	302	2	HIGH
Nlrp5	chr7	23435876	23435876	+	Silent	SNP	T	T	C	rs32353648	56_8627_BM	c.2991T>C	p.Cys997%3D	p.C997%3D	138	27	111	248	248	0	LOW
Fcgbp	chr7	28106274	28106274	+	Missense_Mutation	SNP	C	C	T	novel	56_8627_BM	c.5977C>T	p.Arg1993Trp	p.R1993W	96	18	78	117	117	0	MODERATE
Zfp536	chr7	37473941	37473941	+	Silent	SNP	A	A	C	rs31213431	56_8627_BM	c.735T>G	p.Ala245%3D	p.A245%3D	92	10	82	105	105	0	LOW
1600014C10Rik	chr7	38194976	38194976	+	3'UTR	SNP	G	G	A	rs6219308	56_8627_BM	c.*6G>A			24	2	22	33	33	0	MODIFIER
Gm5591	chr7	38519531	38519531	+	Missense_Mutation	SNP	C	C	G	rs581677590	56_8627_BM	c.1917G>C	p.Glu639Asp	p.E639D	155	51	104	337	337	0	MODERATE
Gm5591	chr7	38519535	38519535	+	Missense_Mutation	SNP	T	T	C	rs585408870	56_8627_BM	c.1913A>G	p.Lys638Arg	p.K638R	150	49	101	320	320	0	MODERATE
Gm5591	chr7	38519554	38519554	+	Missense_Mutation	SNP	C	C	G	rs582600966	56_8627_BM	c.1894G>C	p.Val632Leu	p.V632L	136	46	90	291	291	0	MODERATE
Gm5591	chr7	38520193	38520193	+	Missense_Mutation	SNP	G	G	A	rs578752517	56_8627_BM	c.1255C>T	p.Leu419Phe	p.L419F	152	49	103	289	289	0	MODERATE
Gm5591	chr7	38520436	38520436	+	Missense_Mutation	SNP	G	G	C	rs45739486	56_8627_BM	c.1012C>G	p.Arg338Gly	p.R338G	171	56	115	328	328	0	MODERATE
Gm16387	chr7	39262144	39262144	+	RNA	SNP	A	A	G	rs236604305	56_8627_BM	n.215T>C			149	90	59	109	109	0	MODIFIER
Gm16387	chr7	39262171	39262171	+	RNA	SNP	G	G	C	rs256597181	56_8627_BM	n.188C>G			182	99	83	114	113	1	MODIFIER
Gm16387	chr7	39262204	39262204	+	RNA	SNP	G	G	A	rs226492084	56_8627_BM	n.155C>T			205	109	96	115	115	0	MODIFIER
Gm16387	chr7	39262239	39262239	+	RNA	SNP	G	G	A	rs587487934	56_8627_BM	n.120C>T			239	123	116	115	115	0	MODIFIER
Gm16387	chr7	39262246	39262246	+	RNA	SNP	G	G	A	rs1135288364	56_8627_BM	n.113C>T			249	125	124	114	114	0	MODIFIER
Gm16387	chr7	39262254	39262254	+	RNA	SNP	G	G	A	rs220332918	56_8627_BM	n.105C>T			260	125	135	113	113	0	MODIFIER
Gm16387	chr7	39262266	39262266	+	RNA	SNP	T	T	C	rs50264218	56_8627_BM	n.93A>G			281	131	150	113	113	0	MODIFIER
Gm16387	chr7	39262334	39262334	+	RNA	SNP	T	T	G	rs581098669	56_8627_BM	n.25A>C			224	98	126	80	80	0	MODIFIER
Gm16387	chr7	39262344	39262344	+	RNA	SNP	T	T	C	rs224952896	56_8627_BM	n.15A>G			208	91	117	72	72	0	MODIFIER
Gm16387	chr7	39262352	39262352	+	RNA	SNP	T	T	G	rs244250982	56_8627_BM	n.7A>C			193	85	108	71	71	0	MODIFIER
Gm16387	chr7	39262359	39262359	+	5'Flank	SNP	A	A	T	rs211735138	56_8627_BM				183	79	104	73	73	0	MODIFIER
Gm5114	chr7	39407728	39407728	+	Silent	SNP	A	A	G	rs583172769	56_8627_BM	c.2466T>C	p.Ala822%3D	p.A822%3D	294	52	242	354	353	1	LOW
Gm5114	chr7	39407731	39407731	+	Silent	SNP	A	A	T	rs587473663	56_8627_BM	c.2463T>A	p.Arg821%3D	p.R821%3D	292	51	241	364	363	1	LOW
Gm5114	chr7	39407827	39407827	+	Silent	SNP	C	C	T	rs51803014	56_8627_BM	c.2367G>A	p.Gln789%3D	p.Q789%3D	344	64	280	453	451	2	LOW
Gm5114	chr7	39408018	39408018	+	Missense_Mutation	SNP	C	C	A	rs587180414	56_8627_BM	c.2176G>T	p.Ala726Ser	p.A726S	216	48	168	361	361	0	MODERATE
Gm5114	chr7	39408094	39408094	+	Silent	SNP	G	G	A	rs581332087	56_8627_BM	c.2100C>T	p.Leu700%3D	p.L700%3D	343	200	143	351	349	2	LOW
Gm5114	chr7	39408104	39408104	+	Missense_Mutation	SNP	G	G	C	novel	56_8627_BM	c.2090C>G	p.Pro697Arg	p.P697R	354	188	166	342	342	0	MODERATE
Gm5114	chr7	39408508	39408508	+	Silent	SNP	T	T	A	novel	56_8627_BM	c.1686A>T	p.Leu562%3D	p.L562%3D	207	51	156	301	300	1	LOW
Gm5114	chr7	39408513	39408513	+	Missense_Mutation	SNP	T	T	G	rs581878238	56_8627_BM	c.1681A>C	p.Asn561His	p.N561H	195	48	147	299	299	0	MODERATE
Gm5114	chr7	39408516	39408516	+	Missense_Mutation	SNP	A	A	T	rs51858943	56_8627_BM	c.1678T>A	p.Ser560Thr	p.S560T	181	47	134	298	297	1	MODERATE
Gm5114	chr7	39408524	39408524	+	Missense_Mutation	SNP	T	T	A	novel	56_8627_BM	c.1670A>T	p.Lys557Met	p.K557M	158	107	51	290	289	1	MODERATE
Gm5114	chr7	39408559	39408559	+	Silent	SNP	C	C	T	rs1135068956	56_8627_BM	c.1635G>A	p.Arg545%3D	p.R545%3D	107	69	38	281	280	1	LOW
Gm5114	chr7	39408585	39408585	+	Missense_Mutation	SNP	T	T	A	rs579175121	56_8627_BM	c.1609A>T	p.Thr537Ser	p.T537S	73	38	35	271	270	1	MODERATE
Gm5114	chr7	39408594	39408594	+	Missense_Mutation	SNP	C	C	T	rs586069991	56_8627_BM	c.1600G>A	p.Glu534Lys	p.E534K	67	38	29	271	271	0	MODERATE
Gm5114	chr7	39410803	39410803	+	Silent	SNP	A	A	G	rs47111570	56_8627_BM	c.621T>C	p.Ser207%3D	p.S207%3D	143	94	49	292	292	0	LOW
Gm5114	chr7	39410824	39410824	+	Silent	SNP	T	T	C	rs48011848	56_8627_BM	c.600A>G	p.Leu200%3D	p.L200%3D	161	105	56	292	292	0	LOW
Gm5114	chr7	39410847	39410847	+	Missense_Mutation	SNP	T	T	C	rs49407918	56_8627_BM	c.577A>G	p.Thr193Ala	p.T193A	186	50	136	281	280	1	MODERATE
Gm5114	chr7	39411082	39411082	+	Missense_Mutation	SNP	G	G	T	novel	56_8627_BM	c.342C>A	p.Asp114Glu	p.D114E	293	50	243	277	277	0	MODERATE
Gm5114	chr7	39411181	39411181	+	Silent	SNP	T	T	C	rs586172504	56_8627_BM	c.243A>G	p.Thr81%3D	p.T81%3D	302	117	185	316	316	0	LOW
Gm5114	chr7	39411310	39411310	+	Silent	SNP	A	A	G	rs49097498	56_8627_BM	c.114T>C	p.Ser38%3D	p.S38%3D	271	70	201	352	351	1	LOW
Gm5114	chr7	39411410	39411410	+	Missense_Mutation	SNP	A	A	G	rs48790311	56_8627_BM	c.14T>C	p.Leu5Pro	p.L5P	186	64	122	290	289	1	MODERATE
Gm5114	chr7	39411442	39411442	+	Intron	DEL	A	A	-	novel	56_8627_BM	c.8-26del			127	53	74	240	239	1	MODIFIER
Gm5114	chr7	39413057	39413057	+	5'UTR	SNP	T	T	C	rs218723996	56_8627_BM	c.-44A>G			51	29	22	146	146	0	MODIFIER
Adamts17	chr7	67002614	67002614	+	Intron	SNP	C	C	G	novel	56_8627_BM	c.1316+16C>G			49	11	38	66	65	1	MODIFIER
Saxo2	chr7	82643846	82643846	+	Silent	SNP	T	T	G	novel	56_8627_BM	c.42A>C	p.Ser14%3D	p.S14%3D	49	6	43	52	52	0	LOW
Ubqln5	chr7	104128315	104128315	+	Missense_Mutation	SNP	T	T	C	novel	56_8627_BM	c.1301A>G	p.Gln434Arg	p.Q434R	121	103	18	129	129	0	MODERATE
Tead1	chr7	112906752	112906752	+	3'UTR	SNP	G	G	A	novel	56_8627_BM	c.*8092G>A			129	15	114	155	155	0	MODIFIER
Insc	chr7	114804536	114804548	+	Frame_Shift_Del	DEL	GGGAATCTGTTCG	GGGAATCTGTTCG	-	novel	56_8627_BM	c.638_650del	p.Gly213AlafsTer2	p.G213Afs*2	105	27	78	184	184	0	HIGH
Htra1	chr7	130985104	130985104	+	Silent	SNP	C	C	T	novel	56_8627_BM	c.1416C>T	p.Thr472%3D	p.T472%3D	107	102	5	124	124	0	LOW
Zranb1	chr7	132950437	132950438	+	Splice_Region	INS	-	-	GTTGTGGAAGGTGACTTAGCAGCCATAGAAGCATACAAGTCATAAAGTGGGACGCGCACAGCAGCAGTCTATTATCAAATGG	novel	56_8627_BM	c.814+2_814+3insGTTGTGGAAGGTGACTTAGCAGCCATAGAAGCATACAAGTCATAAAGTGGGACGCGCACAGCAGCAGTCTATTATCAAATGG			67	47	20	44	44	0	LOW
Cldn23	chr8	35826328	35826328	+	Missense_Mutation	SNP	C	C	G	novel	56_8627_BM	c.5G>C	p.Arg2Pro	p.R2P	69	65	4	68	68	0	MODERATE
Tom1	chr8	75069055	75069055	+	Intron	SNP	T	T	A	novel	56_8627_BM	c.1357-41T>A			57	12	45	76	76	0	MODIFIER
Olfr370	chr8	83541961	83541961	+	Silent	SNP	G	G	A	novel	56_8627_BM	c.816G>A	p.Ala272%3D	p.A272%3D	156	149	7	184	184	0	LOW
Zfp791	chr8	85110976	85110976	+	Missense_Mutation	SNP	C	C	A	novel	56_8627_BM	c.258G>T	p.Gln86His	p.Q86H	34	23	11	35	35	0	MODERATE
Bcar1	chr8	111713673	111713673	+	Missense_Mutation	SNP	C	C	T	novel	56_8627_BM	c.1688G>A	p.Gly563Asp	p.G563D	95	60	35	94	94	0	MODERATE
Mcam	chr9	44139615	44139615	+	Intron	SNP	C	C	T	novel	56_8627_BM	c.1031-38C>T			137	87	50	127	127	0	MODIFIER
Dpagt1	chr9	44332871	44332871	+	Missense_Mutation	SNP	C	C	T	novel	56_8627_BM	c.1067C>T	p.Ala356Val	p.A356V	138	124	14	152	152	0	MODERATE
Kmt2a	chr9	44842610	44842610	+	Missense_Mutation	SNP	G	G	A	novel	56_8627_BM	c.3932C>T	p.Thr1311Ile	p.T1311I	84	12	72	112	112	0	MODERATE
Zc3h12c	chr9	52115463	52115463	+	Silent	SNP	C	C	T	novel	56_8627_BM	c.2655G>A	p.Thr885%3D	p.T885%3D	112	106	6	88	88	0	LOW
Thsd4	chr9	60511047	60511047	+	5'Flank	SNP	C	C	T	novel	56_8627_BM				35	23	12	25	25	0	MODIFIER
Map2k5	chr9	63377125	63377125	+	Splice_Region	SNP	G	G	A	novel	56_8627_BM	c.133C>T	p.Leu45%3D	p.L45%3D	93	23	70	94	94	0	LOW
Tbc1d2b	chr9	90226116	90226116	+	Missense_Mutation	SNP	C	C	T	novel	56_8627_BM	c.1381G>A	p.Ala461Thr	p.A461T	49	36	13	54	54	0	MODERATE
Cep70	chr9	99298484	99298485	+	Intron	INS	-	-	TA	novel	56_8627_BM	c.1710-18_1710-17insAT			156	94	62	160	160	0	MODIFIER
Cyb561d2	chr9	107540404	107540404	+	Intron	SNP	A	A	T	novel	56_8627_BM	c.166-19T>A			35	5	30	46	46	0	MODIFIER
Tbc1d25	chrX	8155226	8155227	+	In_Frame_Ins	INS	-	-	ATC	novel	56_8627_BM	c.1705_1707dup	p.Asp569dup	p.D569dup	45	8	37	59	59	0	MODERATE
Dach2	chrX	113298426	113298426	+	5'UTR	SNP	C	C	A	novel	56_8627_BM	c.-1C>A			27	3	24	22	22	0	MODIFIER
Morf4l2	chrX	136733655	136733655	+	Missense_Mutation	SNP	C	C	A	novel	56_8627_BM	c.823G>T	p.Asp275Tyr	p.D275Y	53	9	44	58	57	1	MODERATE
Chd3	chr11	69363723	69363723	+	Missense_Mutation	SNP	C	C	A	novel	57_8632_BM	c.562G>T	p.Ala188Ser	p.A188S	105	69	36	115	115	0	MODERATE
Ift20	chr11	78540034	78540034	+	Missense_Mutation	SNP	G	G	A	novel	57_8632_BM	c.202G>A	p.Glu68Lys	p.E68K	152	145	7	139	139	0	MODERATE
Slfn8	chr11	83004404	83004404	+	Silent	SNP	G	G	A	novel	57_8632_BM	c.1575C>T	p.Thr525%3D	p.T525%3D	347	328	19	323	323	0	LOW
Adam6b	chr12	113490747	113490747	+	Missense_Mutation	SNP	C	C	T	novel	57_8632_BM	c.1183C>T	p.Leu395Phe	p.L395F	260	244	16	291	291	0	MODERATE
Ptch1	chr13	63524985	63524985	+	Silent	SNP	G	G	A	novel	57_8632_BM	c.2805C>T	p.Val935%3D	p.V935%3D	42	3	39	63	63	0	LOW
Naip5	chr13	100223218	100223218	+	Silent	SNP	A	A	G	novel	57_8632_BM	c.1509T>C	p.Tyr503%3D	p.Y503%3D	566	544	22	606	606	0	LOW
Zswim8	chr14	20723197	20723197	+	Missense_Mutation	SNP	C	C	T	novel	57_8632_BM	c.5354C>T	p.Ala1785Val	p.A1785V	231	224	7	243	243	0	MODERATE
Slc11a2	chr15	100403356	100403356	+	Intron	SNP	G	G	A	novel	57_8632_BM	c.832-17C>T			141	134	7	119	119	0	MODIFIER
Parn	chr16	13664776	13664776	+	Intron	SNP	C	C	A	novel	57_8632_BM	c.246-39G>T			180	90	90	163	162	1	MODIFIER
Spidr	chr16	15889620	15889620	+	3'UTR	SNP	C	C	T	novel	57_8632_BM	c.*10G>A			92	86	6	63	63	0	MODIFIER
Ppil2	chr16	17089419	17089419	+	Intron	SNP	C	C	G	novel	57_8632_BM	c.1332+9G>C			192	185	7	192	192	0	MODIFIER
Tigit	chr16	43659536	43659536	+	Missense_Mutation	SNP	A	A	T	novel	57_8632_BM	c.395T>A	p.Val132Glu	p.V132E	90	39	51	88	87	1	MODERATE
Dscam	chr16	96819699	96819700	+	Intron	INS	-	-	G	novel	57_8632_BM	c.1783+24dup			32	19	13	35	34	1	MODIFIER
Pdpk1	chr17	24093488	24093500	+	Intron	DEL	GTGGTGTGTGGTG	GTGGTGTGTGGTG	-	novel	57_8632_BM	c.863+40_863+52del			74	3	71	94	94	0	MODIFIER
Pde6a	chr18	61221069	61221069	+	Silent	SNP	C	C	T	novel	57_8632_BM	c.465C>T	p.Asn155%3D	p.N155%3D	101	97	4	95	95	0	LOW
Olfr1426	chr19	12088379	12088379	+	Missense_Mutation	SNP	G	G	A	novel	57_8632_BM	c.412C>T	p.Arg138Cys	p.R138C	367	335	32	388	388	0	MODERATE
Dock8	chr19	25087754	25087755	+	Intron	INS	-	-	AC	novel	57_8632_BM	c.897+18_897+19insAC			129	124	5	94	94	0	MODIFIER
Vldlr	chr19	27243734	27243734	+	Intron	DEL	C	C	-	rs387400206	57_8632_BM	c.1823-24del			119	112	7	98	98	0	MODIFIER
Loxl4	chr19	42605194	42605195	+	Intron	INS	-	-	G	rs243553225	57_8632_BM	c.704+51dup			83	76	7	77	77	0	MODIFIER
Scd4	chr19	44339059	44339059	+	Silent	SNP	C	C	T	rs36542761	57_8632_BM	c.573C>T	p.Gly191%3D	p.G191%3D	192	183	9	172	172	0	LOW
Sfxn2	chr19	46592268	46592269	+	Intron	INS	-	-	GAT	rs245600283	57_8632_BM	c.822-31_822-30insATG			95	91	4	99	98	1	MODIFIER
Sorcs3	chr19	48487371	48487372	+	Intron	INS	-	-	C	rs236341512	57_8632_BM	c.687-15dup			103	94	9	100	100	0	MODIFIER
Ablim1	chr19	57068810	57068811	+	Intron	INS	-	-	C	rs256022047	57_8632_BM	c.1251+49dup			70	65	5	69	69	0	MODIFIER
Cntnap5b	chr1	100141145	100141146	+	Intron	INS	-	-	T	novel	57_8632_BM	c.1060-20dup			131	62	69	127	126	1	MODIFIER
Nifk	chr1	118321880	118321881	+	5'UTR	INS	-	-	G	rs256399718	57_8632_BM	c.-10dup			53	49	4	62	62	0	MODIFIER
Ikbke	chr1	131259965	131259965	+	Intron	SNP	T	T	G	rs31425035	57_8632_BM	c.1742+41A>C			104	98	6	114	114	0	MODIFIER
Srgap2	chr1	131294988	131294989	+	Intron	INS	-	-	A	rs220191324	57_8632_BM	c.2507+1331dup			133	127	6	131	131	0	MODIFIER
Sox13	chr1	133382696	133382696	+	3'UTR	SNP	G	G	A	rs3166366	57_8632_BM	c.*955C>T			69	63	6	76	76	0	MODIFIER
Ppp1r12b	chr1	134834381	134834382	+	Intron	INS	-	-	TTGA	novel	57_8632_BM	c.2472+53_2472+54insTCAA			142	137	5	125	125	0	MODIFIER
Lgr6	chr1	134990589	134990589	+	Intron	SNP	T	T	C	rs51535904	57_8632_BM	c.1648+16A>G			86	80	6	79	79	0	MODIFIER
Rgsl1	chr1	153822272	153822272	+	Intron	SNP	T	T	C	rs226432506	57_8632_BM	c.1494+37A>G			118	112	6	110	110	0	MODIFIER
Lrp1b	chr2	40665029	40665029	+	Intron	SNP	T	T	C	novel	57_8632_BM	c.12340+44A>G			107	50	57	72	72	0	MODIFIER
Scn9a	chr2	66533420	66533421	+	Splice_Region	INS	-	-	A	novel	57_8632_BM	c.2515-3dup			176	92	84	193	193	0	LOW
Olfr1229	chr2	89282399	89282399	+	Missense_Mutation	SNP	C	C	T	novel	57_8632_BM	c.733G>A	p.Val245Ile	p.V245I	143	135	8	140	140	0	MODERATE
Pex16	chr2	92379274	92379274	+	Missense_Mutation	SNP	C	C	A	novel	57_8632_BM	c.826C>A	p.Arg276Ser	p.R276S	131	120	11	141	141	0	MODERATE
Olfr1280	chr2	111315845	111315845	+	Missense_Mutation	SNP	G	G	A	novel	57_8632_BM	c.365G>A	p.Arg122Gln	p.R122Q	584	555	29	584	584	0	MODERATE
Mga	chr2	119958332	119958332	+	Missense_Mutation	SNP	C	C	T	novel	57_8632_BM	c.7301C>T	p.Ser2434Phe	p.S2434F	120	66	54	149	149	0	MODERATE
Cst12	chr2	148789564	148789564	+	Silent	SNP	G	G	A	novel	57_8632_BM	c.204G>A	p.Lys68%3D	p.K68%3D	136	73	63	106	106	0	LOW
Procr	chr2	155753325	155753326	+	Intron	INS	-	-	A	novel	57_8632_BM	c.68-20_68-19insA			94	53	41	90	90	0	MODIFIER
Rbpjl	chr2	164410362	164410362	+	Missense_Mutation	SNP	G	G	T	novel	57_8632_BM	c.716G>T	p.Ser239Ile	p.S239I	62	31	31	75	75	0	MODERATE
Ift80	chr3	68917988	68917988	+	Missense_Mutation	SNP	G	G	C	novel	57_8632_BM	c.1633C>G	p.Leu545Val	p.L545V	117	112	5	87	87	0	MODERATE
Cyp2u1	chr3	131291206	131291206	+	Missense_Mutation	SNP	C	C	T	novel	57_8632_BM	c.1516G>A	p.Glu506Lys	p.E506K	104	4	100	116	116	0	MODERATE
Manba	chr3	135549287	135549287	+	Missense_Mutation	SNP	G	G	A	novel	57_8632_BM	c.1405G>A	p.Val469Ile	p.V469I	153	147	6	170	170	0	MODERATE
Slc39a8	chr3	135849190	135849190	+	Intron	SNP	C	C	G	novel	57_8632_BM	c.382+12C>G			79	75	4	95	95	0	MODIFIER
Adh1	chr3	138282643	138282643	+	Missense_Mutation	SNP	G	G	A	novel	57_8632_BM	c.376G>A	p.Glu126Lys	p.E126K	220	210	10	201	201	0	MODERATE
Mysm1	chr4	94967939	94967939	+	Silent	SNP	G	G	A	novel	57_8632_BM	c.420C>T	p.Ile140%3D	p.I140%3D	205	196	9	189	189	0	LOW
Usp24	chr4	106368796	106368796	+	Missense_Mutation	SNP	G	G	A	novel	57_8632_BM	c.2033G>A	p.Arg678Gln	p.R678Q	116	112	4	141	141	0	MODERATE
Ldlrad1	chr4	107212669	107212669	+	Missense_Mutation	SNP	C	C	T	novel	57_8632_BM	c.229C>T	p.Pro77Ser	p.P77S	34	16	18	35	35	0	MODERATE
Clic4	chr4	135226072	135226073	+	Frame_Shift_Ins	INS	-	-	CCCC	novel	57_8632_BM	c.259_260insGGGG	p.Asp87GlyfsTer5	p.D87Gfs*5	132	68	64	119	119	0	HIGH
Dpysl5	chr5	30796315	30796315	+	Missense_Mutation	SNP	T	T	G	novel	57_8632_BM	c.1688T>G	p.Ile563Ser	p.I563S	106	80	26	124	123	1	MODERATE
Dpysl5	chr5	30796316	30796316	+	Missense_Mutation	SNP	T	T	G	novel	57_8632_BM	c.1689T>G	p.Ile563Met	p.I563M	104	80	24	122	121	1	MODERATE
Dpysl5	chr5	30796317	30796317	+	Missense_Mutation	SNP	T	T	G	novel	57_8632_BM	c.1690T>G	p.Trp564Gly	p.W564G	102	77	25	121	120	1	MODERATE
Tfip11	chr5	112337327	112337327	+	Missense_Mutation	SNP	G	G	A	novel	57_8632_BM	c.2503G>A	p.Asp835Asn	p.D835N	100	44	56	77	77	0	MODERATE
Ptpn11	chr5	121143097	121143097	+	Missense_Mutation	SNP	G	G	C	novel	57_8632_BM	c.1517C>G	p.Ser506Trp	p.S506W	167	93	74	179	179	0	MODERATE
Gm3409	chr5	146539575	146539575	+	Missense_Mutation	SNP	C	C	G	novel	57_8632_BM	c.535C>G	p.Leu179Val	p.L179V	242	235	7	236	236	0	MODERATE
Rnf148	chr6	23654353	23654353	+	Missense_Mutation	SNP	C	C	A	novel	57_8632_BM	c.643G>T	p.Val215Phe	p.V215F	158	151	7	162	162	0	MODERATE
Gimap4	chr6	48686821	48686821	+	Intron	SNP	C	C	T	novel	57_8632_BM	c.-14-17C>T			64	58	6	65	65	0	MODIFIER
Ghrl	chr6	113719426	113719426	+	Missense_Mutation	SNP	G	G	T	novel	57_8632_BM	c.4C>A	p.Leu2Met	p.L2M	49	45	4	54	54	0	MODERATE
Tfpt	chr7	3620487	3620487	+	Intron	SNP	G	G	A	novel	57_8632_BM	c.661-13C>T			92	5	87	106	106	0	MODIFIER
Vmn2r51	chr7	10102486	10102487	+	Frame_Shift_Ins	INS	-	-	T	novel	57_8632_BM	c.366dup	p.Gln123ThrfsTer6	p.Q123Tfs*6	383	366	17	304	302	2	HIGH
Nlrp5	chr7	23435876	23435876	+	Silent	SNP	T	T	C	rs32353648	57_8632_BM	c.2991T>C	p.Cys997%3D	p.C997%3D	234	227	7	248	248	0	LOW
Gm5591	chr7	38520436	38520436	+	Missense_Mutation	SNP	G	G	C	rs45739486	57_8632_BM	c.1012C>G	p.Arg338Gly	p.R338G	363	349	14	329	329	0	MODERATE
Gm16387	chr7	39262204	39262204	+	RNA	SNP	G	G	A	rs226492084	57_8632_BM	n.155C>T			127	120	7	115	115	0	MODIFIER
Gm5114	chr7	39408104	39408104	+	Missense_Mutation	SNP	G	G	C	novel	57_8632_BM	c.2090C>G	p.Pro697Arg	p.P697R	338	326	12	342	342	0	MODERATE
Gm5114	chr7	39408508	39408508	+	Silent	SNP	T	T	A	novel	57_8632_BM	c.1686A>T	p.Leu562%3D	p.L562%3D	322	308	14	301	300	1	LOW
Saxo2	chr7	82643846	82643846	+	Silent	SNP	T	T	G	novel	57_8632_BM	c.42A>C	p.Ser14%3D	p.S14%3D	76	72	4	52	52	0	LOW
Ubqln5	chr7	104128315	104128315	+	Missense_Mutation	SNP	T	T	C	novel	57_8632_BM	c.1301A>G	p.Gln434Arg	p.Q434R	128	5	123	129	129	0	MODERATE
Tead1	chr7	112906752	112906752	+	3'UTR	SNP	G	G	A	novel	57_8632_BM	c.*8092G>A			154	145	9	155	155	0	MODIFIER
Insc	chr7	114804536	114804548	+	Frame_Shift_Del	DEL	GGGAATCTGTTCG	GGGAATCTGTTCG	-	novel	57_8632_BM	c.638_650del	p.Gly213AlafsTer2	p.G213Afs*2	161	155	6	184	184	0	HIGH
Htra1	chr7	130985104	130985104	+	Silent	SNP	C	C	T	novel	57_8632_BM	c.1416C>T	p.Thr472%3D	p.T472%3D	128	71	57	124	124	0	LOW
Cldn23	chr8	35826328	35826328	+	Missense_Mutation	SNP	C	C	G	novel	57_8632_BM	c.5G>C	p.Arg2Pro	p.R2P	72	43	29	68	68	0	MODERATE
Dpagt1	chr9	44332871	44332871	+	Missense_Mutation	SNP	C	C	T	novel	57_8632_BM	c.1067C>T	p.Ala356Val	p.A356V	153	87	66	152	152	0	MODERATE
Kmt2a	chr9	44842610	44842610	+	Missense_Mutation	SNP	G	G	A	novel	57_8632_BM	c.3932C>T	p.Thr1311Ile	p.T1311I	97	93	4	112	112	0	MODERATE
Zc3h12c	chr9	52115463	52115463	+	Silent	SNP	C	C	T	novel	57_8632_BM	c.2655G>A	p.Thr885%3D	p.T885%3D	94	48	46	88	88	0	LOW
Map2k5	chr9	63377125	63377125	+	Splice_Region	SNP	G	G	A	novel	57_8632_BM	c.133C>T	p.Leu45%3D	p.L45%3D	102	95	7	94	94	0	LOW
Tbc1d2b	chr9	90226116	90226116	+	Missense_Mutation	SNP	C	C	T	novel	57_8632_BM	c.1381G>A	p.Ala461Thr	p.A461T	46	2	44	55	55	0	MODERATE
Dach2	chrX	113298426	113298426	+	5'UTR	SNP	C	C	A	novel	57_8632_BM	c.-1C>A			29	25	4	22	22	0	MODIFIER
Rnf217	chr10	31608837	31608837	+	Missense_Mutation	SNP	G	G	C	novel	58_8634_Thy	c.348C>G	p.Asp116Glu	p.D116E	13	8	5	11	11	0	MODERATE
Igfbp1	chr11	7197953	7197953	+	5'UTR	SNP	G	G	C	novel	58_8634_Thy	c.-6G>C			106	62	44	143	143	0	MODIFIER
Meikin	chr11	54401371	54401371	+	Intron	SNP	A	A	C	rs585726971	58_8634_Thy	c.795+1482A>C			410	391	19	410	410	0	MODIFIER
Chd3	chr11	69363723	69363723	+	Missense_Mutation	SNP	C	C	A	novel	58_8634_Thy	c.562G>T	p.Ala188Ser	p.A188S	93	3	90	115	115	0	MODERATE
Trp53	chr11	69588712	69588712	+	Missense_Mutation	SNP	G	G	A	novel	58_8634_Thy	c.637G>A	p.Val213Met	p.V213M	182	21	161	200	200	0	MODERATE
Gabarap	chr11	69992705	69992706	+	Splice_Region	INS	-	-	TT	novel	58_8634_Thy	c.288+5_288+6insTT			135	131	4	145	145	0	LOW
Gabarap	chr11	69992706	69992707	+	Splice_Region	INS	-	-	CC	novel	58_8634_Thy	c.288+6_288+7insCC			135	131	4	146	146	0	LOW
Ctns	chr11	73185409	73185409	+	Intron	SNP	G	G	C	novel	58_8634_Thy	c.853-54C>G			29	26	3	45	45	0	MODIFIER
Pigs	chr11	78341800	78341800	+	Missense_Mutation	SNP	G	G	C	novel	58_8634_Thy	c.1459G>C	p.Ala487Pro	p.A487P	138	22	116	137	137	0	MODERATE
Ift20	chr11	78540034	78540034	+	Missense_Mutation	SNP	G	G	A	novel	58_8634_Thy	c.202G>A	p.Glu68Lys	p.E68K	125	109	16	139	139	0	MODERATE
Slfn8	chr11	83004404	83004404	+	Silent	SNP	G	G	A	novel	58_8634_Thy	c.1575C>T	p.Thr525%3D	p.T525%3D	279	255	24	323	323	0	LOW
Gsdma3	chr11	98625557	98625557	+	5'Flank	SNP	G	G	C	novel	58_8634_Thy				164	153	11	194	194	0	MODIFIER
Stat5b	chr11	100796621	100796621	+	Missense_Mutation	SNP	G	G	C	novel	58_8634_Thy	c.1254C>G	p.Asn418Lys	p.N418K	197	19	178	232	232	0	MODERATE
Slc39a11	chr11	113305953	113305953	+	Missense_Mutation	SNP	C	C	G	novel	58_8634_Thy	c.624G>C	p.Glu208Asp	p.E208D	127	17	110	158	157	1	MODERATE
Card14	chr11	119344666	119344666	+	Silent	SNP	C	C	T	novel	58_8634_Thy	c.2925C>T	p.Asp975%3D	p.D975%3D	38	33	5	41	41	0	LOW
Agmo	chr12	37414971	37414971	+	Silent	SNP	T	T	G	novel	58_8634_Thy	c.1245T>G	p.Ser415%3D	p.S415%3D	148	68	80	132	132	0	LOW
Tomm20l	chr12	71122012	71122012	+	Splice_Region	SNP	C	C	T	novel	58_8634_Thy	c.405+6C>T			158	83	75	175	175	0	LOW
Bag5	chr12	111710951	111710951	+	Missense_Mutation	SNP	C	C	T	novel	58_8634_Thy	c.437G>A	p.Arg146Gln	p.R146Q	133	66	67	161	161	0	MODERATE
Adam6b	chr12	113490747	113490747	+	Missense_Mutation	SNP	C	C	T	novel	58_8634_Thy	c.1183C>T	p.Leu395Phe	p.L395F	271	255	16	291	291	0	MODERATE
Ighv1-36	chr12	114879887	114879887	+	3'Flank	SNP	G	G	C	novel	58_8634_Thy				531	298	233	581	581	0	MODIFIER
4921517D22Rik	chr13	59690510	59690510	+	Silent	SNP	G	G	A	novel	58_8634_Thy	c.507C>T	p.Ser169%3D	p.S169%3D	80	73	7	65	65	0	LOW
Ptch1	chr13	63524985	63524985	+	Silent	SNP	G	G	A	novel	58_8634_Thy	c.2805C>T	p.Val935%3D	p.V935%3D	46	2	44	63	63	0	LOW
Rasgrf2	chr13	92030774	92030774	+	Missense_Mutation	SNP	T	T	C	novel	58_8634_Thy	c.790A>G	p.Ile264Val	p.I264V	135	78	57	148	148	0	MODERATE
Naip5	chr13	100223218	100223218	+	Silent	SNP	A	A	G	novel	58_8634_Thy	c.1509T>C	p.Tyr503%3D	p.Y503%3D	499	455	44	606	606	0	LOW
Zswim8	chr14	20723197	20723197	+	Missense_Mutation	SNP	C	C	T	novel	58_8634_Thy	c.5354C>T	p.Ala1785Val	p.A1785V	221	193	28	243	243	0	MODERATE
Mycbp2	chr14	103242220	103242220	+	Silent	SNP	G	G	C	novel	58_8634_Thy	c.3735C>G	p.Gly1245%3D	p.G1245%3D	170	166	4	189	189	0	LOW
Azin1	chr15	38491702	38491702	+	Intron	SNP	G	G	A	novel	58_8634_Thy	c.1021-12C>T			89	82	7	54	54	0	MODIFIER
Csmd3	chr15	47753917	47753917	+	Splice_Region	SNP	G	G	T	novel	58_8634_Thy	c.5607C>A	p.Ala1869%3D	p.A1869%3D	119	87	32	87	87	0	LOW
Npcd	chr15	79833975	79833975	+	Intron	DEL	A	A	-	novel	58_8634_Thy	c.70-17del			35	18	17	47	45	2	MODIFIER
Selenoo	chr15	89099654	89099654	+	Missense_Mutation	SNP	G	G	C	novel	58_8634_Thy	c.1759G>C	p.Val587Leu	p.V587L	173	90	83	197	197	0	MODERATE
Tubgcp6	chr15	89122433	89122433	+	Missense_Mutation	SNP	T	T	G	novel	58_8634_Thy	c.385A>C	p.Lys129Gln	p.K129Q	155	98	57	184	184	0	MODERATE
Tubgcp6	chr15	89122435	89122438	+	Frame_Shift_Del	DEL	CTAC	CTAC	-	novel	58_8634_Thy	c.380_383del	p.Arg127GlnfsTer26	p.R127Qfs*26	156	97	59	182	182	0	HIGH
Tubgcp6	chr15	89122438	89122439	+	Frame_Shift_Ins	INS	-	-	GG	novel	58_8634_Thy	c.379_380insCC	p.Arg127ProfsTer28	p.R127Pfs*28	155	96	59	178	178	0	HIGH
Slc11a2	chr15	100403356	100403356	+	Intron	SNP	G	G	A	novel	58_8634_Thy	c.832-17C>T			111	97	14	119	119	0	MODIFIER
Krt87	chr15	101433957	101433957	+	Missense_Mutation	SNP	G	G	C	novel	58_8634_Thy	c.899C>G	p.Ser300Cys	p.S300C	165	90	75	245	245	0	MODERATE
Parn	chr16	13664776	13664776	+	Intron	SNP	C	C	A	novel	58_8634_Thy	c.246-39G>T			177	98	79	163	162	1	MODIFIER
Spidr	chr16	15889620	15889620	+	3'UTR	SNP	C	C	T	novel	58_8634_Thy	c.*10G>A			78	70	8	63	63	0	MODIFIER
Ppil2	chr16	17089419	17089419	+	Intron	SNP	C	C	G	novel	58_8634_Thy	c.1332+9G>C			172	158	14	192	192	0	MODIFIER
Tigit	chr16	43659536	43659536	+	Missense_Mutation	SNP	A	A	T	novel	58_8634_Thy	c.395T>A	p.Val132Glu	p.V132E	76	38	38	88	87	1	MODERATE
Synj1	chr16	90946821	90946821	+	Missense_Mutation	SNP	C	C	G	novel	58_8634_Thy	c.3670G>C	p.Gly1224Arg	p.G1224R	54	23	31	43	43	0	MODERATE
Ifnar1	chr16	91501671	91501671	+	Missense_Mutation	SNP	C	C	G	novel	58_8634_Thy	c.1175C>G	p.Pro392Arg	p.P392R	80	76	4	102	102	0	MODERATE
Itsn1	chr16	91848891	91848891	+	Missense_Mutation	SNP	G	G	C	novel	58_8634_Thy	c.2468G>C	p.Arg823Pro	p.R823P	108	60	48	138	138	0	MODERATE
Dscam	chr16	96819699	96819700	+	Intron	INS	-	-	G	novel	58_8634_Thy	c.1783+24dup			36	23	13	35	34	1	MODIFIER
Sod2	chr17	13007991	13007991	+	5'UTR	SNP	C	C	G	novel	58_8634_Thy	c.-55C>G			74	37	37	71	71	0	MODIFIER
Pdpk1	chr17	24093488	24093500	+	Intron	DEL	GTGGTGTGTGGTG	GTGGTGTGTGGTG	-	novel	58_8634_Thy	c.863+40_863+52del			56	7	49	94	94	0	MODIFIER
Zfand3	chr17	30135463	30135463	+	Missense_Mutation	SNP	C	C	G	novel	58_8634_Thy	c.253C>G	p.Leu85Val	p.L85V	157	84	73	156	156	0	MODERATE
Zfp811	chr17	32800936	32800936	+	Splice_Region	SNP	C	C	T	novel	58_8634_Thy	c.6G>A	p.Glu2%3D	p.E2%3D	193	109	84	228	228	0	LOW
Tnxb	chr17	34671362	34671362	+	Missense_Mutation	SNP	C	C	G	novel	58_8634_Thy	c.678C>G	p.Phe226Leu	p.F226L	82	36	46	75	75	0	MODERATE
Pcdhac2	chr18	37143998	37143998	+	Silent	SNP	G	G	C	novel	58_8634_Thy	c.30G>C	p.Ala10%3D	p.A10%3D	17	10	7	29	29	0	LOW
Pabpc2	chr18	39774104	39774104	+	Missense_Mutation	SNP	G	G	C	novel	58_8634_Thy	c.421G>C	p.Gly141Arg	p.G141R	178	103	75	161	161	0	MODERATE
Ppp2r2b	chr18	42645875	42645875	+	Silent	SNP	G	G	A	novel	58_8634_Thy	c.1194C>T	p.Val398%3D	p.V398%3D	172	106	66	205	205	0	LOW
Piezo2	chr18	63086647	63086647	+	Missense_Mutation	SNP	G	G	C	novel	58_8634_Thy	c.3030C>G	p.Ile1010Met	p.I1010M	75	71	4	92	92	0	MODERATE
Ehbp1l1	chr19	5719246	5719246	+	Silent	SNP	C	C	G	novel	58_8634_Thy	c.2028G>C	p.Val676%3D	p.V676%3D	123	79	44	149	149	0	LOW
Olfr1440	chr19	12394396	12394396	+	Silent	SNP	G	G	A	novel	58_8634_Thy	c.132G>A	p.Leu44%3D	p.L44%3D	183	163	20	204	204	0	LOW
Olfr1440	chr19	12394597	12394597	+	Silent	SNP	C	C	T	novel	58_8634_Thy	c.333C>T	p.Ser111%3D	p.S111%3D	240	138	102	247	247	0	LOW
Trpm3	chr19	22715200	22715200	+	Intron	DEL	C	C	-	novel	58_8634_Thy	c.683-21del			114	67	47	94	94	0	MODIFIER
Ptar1	chr19	23724758	23724771	+	3'UTR	DEL	TGAGATATACTTAC	TGAGATATACTTAC	-	novel	58_8634_Thy	c.*4360_*4373del			94	85	9	119	119	0	MODIFIER
Dock8	chr19	25087754	25087755	+	Intron	INS	-	-	AC	novel	58_8634_Thy	c.897+18_897+19insAC			98	92	6	94	94	0	MODIFIER
Dock8	chr19	25183658	25183658	+	Intron	SNP	T	T	C	rs30349254	58_8634_Thy	c.5493+35T>C			74	65	9	67	67	0	MODIFIER
Vldlr	chr19	27243734	27243734	+	Intron	DEL	C	C	-	rs387400206	58_8634_Thy	c.1823-24del			98	89	9	98	98	0	MODIFIER
Slit1	chr19	41624465	41624465	+	Intron	SNP	C	C	T	novel	58_8634_Thy	c.2582+33G>A			60	55	5	90	90	0	MODIFIER
Sfrp5	chr19	42202020	42202020	+	5'UTR	SNP	G	G	C	novel	58_8634_Thy	c.-9C>G			14	8	6	28	28	0	MODIFIER
Scd4	chr19	44339059	44339059	+	Silent	SNP	C	C	T	rs36542761	58_8634_Thy	c.573C>T	p.Gly191%3D	p.G191%3D	162	142	20	169	169	0	LOW
Sfxn2	chr19	46592268	46592269	+	Intron	INS	-	-	GAT	rs245600283	58_8634_Thy	c.822-31_822-30insATG			71	64	7	99	98	1	MODIFIER
Col17a1	chr19	47666683	47666683	+	Intron	SNP	G	G	C	novel	58_8634_Thy	c.1766-11C>G			76	40	36	97	97	0	MODIFIER
Sorcs3	chr19	48487371	48487372	+	Intron	INS	-	-	C	rs236341512	58_8634_Thy	c.687-15dup			114	105	9	99	99	0	MODIFIER
Dclre1a	chr19	56542789	56542789	+	Intron	SNP	C	C	A	rs227433877	58_8634_Thy	c.2147-23G>T			62	55	7	54	54	0	MODIFIER
Ablim1	chr19	57068810	57068811	+	Intron	INS	-	-	C	rs256022047	58_8634_Thy	c.1251+49dup			58	50	8	69	69	0	MODIFIER
Atrnl1	chr19	58131243	58131243	+	3'UTR	SNP	C	C	T	rs3703751	58_8634_Thy	c.*29C>T			66	60	6	74	74	0	MODIFIER
Hspa12a	chr19	58828231	58828232	+	Intron	INS	-	-	ACACAAAT	novel	58_8634_Thy	c.129+21_129+22insATTTGTGT			94	84	10	109	109	0	MODIFIER
Dnah7b	chr1	46207656	46207656	+	Missense_Mutation	SNP	G	G	A	novel	58_8634_Thy	c.4991G>A	p.Arg1664His	p.R1664H	193	115	78	223	223	0	MODERATE
Sp110	chr1	85587455	85587455	+	Splice_Region	SNP	T	T	G	novel	58_8634_Thy	c.739+7A>C			1324	1274	50	1413	1411	2	LOW
Aqp12	chr1	93008671	93008671	+	Missense_Mutation	SNP	G	G	C	novel	58_8634_Thy	c.718G>C	p.Val240Leu	p.V240L	45	22	23	67	67	0	MODERATE
Slco4c1	chr1	96837606	96837606	+	Splice_Region	SNP	G	G	A	rs30798871	58_8634_Thy	c.1126-8C>T			73	66	7	62	62	0	LOW
Slco6c1	chr1	97065988	97065988	+	Intron	DEL	A	A	-	rs217734738	58_8634_Thy	c.1984+45del			41	36	5	47	47	0	MODIFIER
Nifk	chr1	118321880	118321881	+	5'UTR	INS	-	-	G	rs256399718	58_8634_Thy	c.-10dup			48	43	5	62	62	0	MODIFIER
Ikbke	chr1	131259965	131259965	+	Intron	SNP	T	T	G	rs31425035	58_8634_Thy	c.1742+41A>C			94	88	6	114	114	0	MODIFIER
Srgap2	chr1	131294988	131294989	+	Intron	INS	-	-	A	rs220191324	58_8634_Thy	c.2507+1331dup			164	155	9	131	131	0	MODIFIER
Sox13	chr1	133382696	133382696	+	3'UTR	SNP	G	G	A	rs3166366	58_8634_Thy	c.*955C>T			76	70	6	76	76	0	MODIFIER
Chit1	chr1	134149395	134149396	+	Frame_Shift_Ins	INS	-	-	GT	novel	58_8634_Thy	c.935_936insGT	p.His313TyrfsTer19	p.H313Yfs*19	78	71	7	94	94	0	HIGH
Ppp1r12b	chr1	134834381	134834382	+	Intron	INS	-	-	TTGA	novel	58_8634_Thy	c.2472+53_2472+54insTCAA			109	103	6	125	125	0	MODIFIER
Lgr6	chr1	134990589	134990589	+	Intron	SNP	T	T	C	rs51535904	58_8634_Thy	c.1648+16A>G			55	52	3	79	79	0	MODIFIER
Gm4788	chr1	139774002	139774002	+	Missense_Mutation	SNP	G	G	A	rs584519152	58_8634_Thy	c.373C>T	p.Leu125Phe	p.L125F	315	293	22	273	273	0	MODERATE
Arpc5	chr1	152768856	152768856	+	Splice_Region	SNP	G	G	C	novel	58_8634_Thy	c.144-5G>C			200	116	84	214	214	0	LOW
Ncf2	chr1	152827350	152827351	+	Intron	INS	-	-	T	novel	58_8634_Thy	c.670-68_670-67insT			58	49	9	67	67	0	MODIFIER
E330020D12Rik	chr1	153408506	153408506	+	5'Flank	SNP	G	G	C	rs265298536	58_8634_Thy				43	39	4	51	51	0	MODIFIER
Npl	chr1	153512501	153512502	+	Intron	DEL	CC	CC	-	rs242382995	58_8634_Thy	c.738+44_738+45del			65	57	8	82	82	0	MODIFIER
Npl	chr1	153518983	153518984	+	Intron	INS	-	-	T	rs230009390	58_8634_Thy	c.365-9_365-8insA			71	65	6	95	95	0	MODIFIER
Rgsl1	chr1	153822272	153822272	+	Intron	SNP	T	T	C	rs226432506	58_8634_Thy	c.1494+37A>G			121	109	12	110	110	0	MODIFIER
Teddm1b	chr1	153875160	153875160	+	Silent	SNP	C	C	T	rs37164624	58_8634_Thy	c.714C>T	p.Asn238%3D	p.N238%3D	206	195	11	248	248	0	LOW
Xpr1	chr1	155290254	155290255	+	In_Frame_Ins	INS	-	-	GTT	rs248516866	58_8634_Thy	c.1745_1746insAAC	p.Thr582dup	p.T582dup	122	108	14	113	113	0	MODERATE
Abl2	chr1	156635164	156635164	+	Missense_Mutation	SNP	G	G	A	novel	58_8634_Thy	c.1508G>A	p.Arg503Gln	p.R503Q	116	65	51	124	124	0	MODERATE
Fmo1	chr1	162836198	162836198	+	Missense_Mutation	SNP	C	C	G	novel	58_8634_Thy	c.761G>C	p.Trp254Ser	p.W254S	114	60	54	120	120	0	MODERATE
Tgfb2	chr1	186632519	186632519	+	Silent	SNP	G	G	A	novel	58_8634_Thy	c.777C>T	p.Phe259%3D	p.F259%3D	223	140	83	212	212	0	LOW
Camk1g	chr1	193350990	193350990	+	Missense_Mutation	SNP	C	C	G	novel	58_8634_Thy	c.748G>C	p.Ala250Pro	p.A250P	179	109	70	207	207	0	MODERATE
Lhx3	chr2	26202344	26202344	+	Splice_Region	SNP	G	G	C	novel	58_8634_Thy	c.621+6C>G			97	90	7	100	100	0	LOW
Hmcn2	chr2	31431099	31431099	+	Missense_Mutation	SNP	C	C	G	novel	58_8634_Thy	c.12091C>G	p.Leu4031Val	p.L4031V	61	42	19	86	86	0	MODERATE
Scn2a	chr2	65735621	65735621	+	Missense_Mutation	SNP	G	G	A	novel	58_8634_Thy	c.3988G>A	p.Ala1330Thr	p.A1330T	136	79	57	109	109	0	MODERATE
Lrp2	chr2	69431032	69431032	+	Intron	SNP	G	G	C	novel	58_8634_Thy	c.13521+43C>G			102	98	4	113	113	0	MODIFIER
Olfr1229	chr2	89282399	89282399	+	Missense_Mutation	SNP	C	C	T	novel	58_8634_Thy	c.733G>A	p.Val245Ile	p.V245I	155	131	24	140	140	0	MODERATE
Pex16	chr2	92379274	92379274	+	Missense_Mutation	SNP	C	C	A	novel	58_8634_Thy	c.826C>A	p.Arg276Ser	p.R276S	150	138	12	141	141	0	MODERATE
Olfr1280	chr2	111315845	111315845	+	Missense_Mutation	SNP	G	G	A	novel	58_8634_Thy	c.365G>A	p.Arg122Gln	p.R122Q	619	568	51	584	584	0	MODERATE
Mga	chr2	119958332	119958332	+	Missense_Mutation	SNP	C	C	T	novel	58_8634_Thy	c.7301C>T	p.Ser2434Phe	p.S2434F	128	68	60	149	149	0	MODERATE
Dzank1	chr2	144510292	144510292	+	Missense_Mutation	SNP	T	T	A	novel	58_8634_Thy	c.476A>T	p.Asp159Val	p.D159V	100	96	4	100	100	0	MODERATE
Cst12	chr2	148789564	148789564	+	Silent	SNP	G	G	A	novel	58_8634_Thy	c.204G>A	p.Lys68%3D	p.K68%3D	116	68	48	106	106	0	LOW
Procr	chr2	155753325	155753326	+	Intron	INS	-	-	A	novel	58_8634_Thy	c.68-20_68-19insA			69	41	28	90	90	0	MODIFIER
Rbpjl	chr2	164410362	164410362	+	Missense_Mutation	SNP	G	G	T	novel	58_8634_Thy	c.716G>T	p.Ser239Ile	p.S239I	77	44	33	75	75	0	MODERATE
Tcfl5	chr2	180635436	180635436	+	Intron	SNP	G	G	C	novel	58_8634_Thy	c.1206-41C>G			69	44	25	86	86	0	MODIFIER
Pcdh10	chr3	45381492	45381492	+	Missense_Mutation	SNP	A	A	T	novel	58_8634_Thy	c.2240A>T	p.Asn747Ile	p.N747I	64	60	4	82	82	0	MODERATE
Gm8325	chr3	60877264	60877264	+	RNA	SNP	G	G	T	novel	58_8634_Thy	n.132G>T			266	149	117	337	337	0	MODIFIER
Ift80	chr3	68917988	68917988	+	Missense_Mutation	SNP	G	G	C	novel	58_8634_Thy	c.1633C>G	p.Leu545Val	p.L545V	109	98	11	87	87	0	MODERATE
Mex3a	chr3	88536222	88536224	+	In_Frame_Del	DEL	ATG	ATG	-	novel	58_8634_Thy	c.606_608del	p.Met202del	p.M202del	84	80	4	103	103	0	MODERATE
Csde1	chr3	103040486	103040486	+	Missense_Mutation	SNP	G	G	C	novel	58_8634_Thy	c.355G>C	p.Ala119Pro	p.A119P	130	73	57	159	159	0	MODERATE
Celsr2	chr3	108412971	108412971	+	Missense_Mutation	SNP	G	G	C	novel	58_8634_Thy	c.2524C>G	p.Arg842Gly	p.R842G	136	85	51	168	168	0	MODERATE
Cyp2u1	chr3	131291206	131291206	+	Missense_Mutation	SNP	C	C	T	novel	58_8634_Thy	c.1516G>A	p.Glu506Lys	p.E506K	83	6	77	116	116	0	MODERATE
Manba	chr3	135549287	135549287	+	Missense_Mutation	SNP	G	G	A	novel	58_8634_Thy	c.1405G>A	p.Val469Ile	p.V469I	150	133	17	170	170	0	MODERATE
Slc39a8	chr3	135849190	135849190	+	Intron	SNP	C	C	G	novel	58_8634_Thy	c.382+12C>G			99	91	8	95	95	0	MODIFIER
Adh1	chr3	138282643	138282643	+	Missense_Mutation	SNP	G	G	A	novel	58_8634_Thy	c.376G>A	p.Glu126Lys	p.E126K	210	196	14	201	201	0	MODERATE
Mdn1	chr4	32767988	32767988	+	Missense_Mutation	SNP	C	C	G	novel	58_8634_Thy	c.15920C>G	p.Ala5307Gly	p.A5307G	115	63	52	143	143	0	MODERATE
Gm136	chr4	34750884	34750884	+	Intron	SNP	T	T	G	novel	58_8634_Thy	c.351+37A>C			149	143	6	133	133	0	MODIFIER
Ccin	chr4	43984420	43984420	+	Missense_Mutation	SNP	G	G	A	novel	58_8634_Thy	c.826G>A	p.Ala276Thr	p.A276T	88	80	8	140	139	1	MODERATE
Acnat1	chr4	49449252	49449252	+	Silent	SNP	C	C	T	novel	58_8634_Thy	c.513G>A	p.Gly171%3D	p.G171%3D	92	57	35	154	154	0	LOW
Col27a1	chr4	63224844	63224844	+	Silent	SNP	C	C	G	novel	58_8634_Thy	c.768C>G	p.Gly256%3D	p.G256%3D	73	47	26	91	91	0	LOW
Mpdz	chr4	81335809	81335809	+	Missense_Mutation	SNP	C	C	A	novel	58_8634_Thy	c.3085G>T	p.Ala1029Ser	p.A1029S	90	54	36	113	113	0	MODERATE
Mysm1	chr4	94967939	94967939	+	Silent	SNP	G	G	A	novel	58_8634_Thy	c.420C>T	p.Ile140%3D	p.I140%3D	174	153	21	189	189	0	LOW
Usp24	chr4	106368796	106368796	+	Missense_Mutation	SNP	G	G	A	novel	58_8634_Thy	c.2033G>A	p.Arg678Gln	p.R678Q	129	117	12	141	141	0	MODERATE
Rab3b	chr4	108940741	108940741	+	Silent	SNP	C	C	T	novel	58_8634_Thy	c.588C>T	p.Ser196%3D	p.S196%3D	114	106	8	132	132	0	LOW
Bend5	chr4	111433502	111433502	+	Nonsense_Mutation	SNP	C	C	T	novel	58_8634_Thy	c.694C>T	p.Arg232Ter	p.R232*	28	18	10	24	24	0	HIGH
Spen	chr4	141478732	141478732	+	Silent	SNP	G	G	C	novel	58_8634_Thy	c.2583C>G	p.Thr861%3D	p.T861%3D	106	57	49	137	137	0	LOW
Tmem52	chr4	155464725	155464725	+	5'Flank	SNP	C	C	G	novel	58_8634_Thy				62	37	25	62	62	0	MODIFIER
Ppp2r2c	chr5	36931221	36931221	+	Intron	SNP	G	G	C	novel	58_8634_Thy	c.448-15G>C			59	32	27	66	66	0	MODIFIER
Rimbp2	chr5	128770250	128770250	+	Silent	SNP	G	G	T	novel	58_8634_Thy	c.3057C>A	p.Ile1019%3D	p.I1019%3D	104	99	5	119	118	1	LOW
Cpsf4	chr5	145176130	145176130	+	Silent	SNP	G	G	A	novel	58_8634_Thy	c.423G>A	p.Arg141%3D	p.R141%3D	209	205	4	200	200	0	LOW
Gm3409	chr5	146539575	146539575	+	Missense_Mutation	SNP	C	C	G	novel	58_8634_Thy	c.535C>G	p.Leu179Val	p.L179V	221	212	9	236	236	0	MODERATE
Rnf148	chr6	23654353	23654353	+	Missense_Mutation	SNP	C	C	A	novel	58_8634_Thy	c.643G>T	p.Val215Phe	p.V215F	147	135	12	162	162	0	MODERATE
Gimap4	chr6	48686821	48686821	+	Intron	SNP	C	C	T	novel	58_8634_Thy	c.-14-17C>T			68	61	7	65	65	0	MODIFIER
Gm43218	chr6	70240733	70240733	+	Intron	SNP	A	A	T	novel	58_8634_Thy	c.50-12T>A			167	97	70	187	187	0	MODIFIER
Ghrl	chr6	113719426	113719426	+	Missense_Mutation	SNP	G	G	T	novel	58_8634_Thy	c.4C>A	p.Leu2Met	p.L2M	51	45	6	54	54	0	MODERATE
Tfpt	chr7	3620487	3620487	+	Intron	SNP	G	G	A	novel	58_8634_Thy	c.661-13C>T			70	9	61	106	106	0	MODIFIER
Vmn2r51	chr7	10102486	10102487	+	Frame_Shift_Ins	INS	-	-	T	novel	58_8634_Thy	c.366dup	p.Gln123ThrfsTer6	p.Q123Tfs*6	313	281	32	304	302	2	HIGH
Sult2a8	chr7	14416187	14416187	+	Intron	SNP	G	G	A	novel	58_8634_Thy	c.567+31C>T			179	175	4	155	155	0	MODIFIER
Nlrp5	chr7	23435876	23435876	+	Silent	SNP	T	T	C	rs32353648	58_8634_Thy	c.2991T>C	p.Cys997%3D	p.C997%3D	233	218	15	248	248	0	LOW
Fcgbp	chr7	28106274	28106274	+	Missense_Mutation	SNP	C	C	T	novel	58_8634_Thy	c.5977C>T	p.Arg1993Trp	p.R1993W	88	81	7	117	117	0	MODERATE
Zfp536	chr7	37473941	37473941	+	Silent	SNP	A	A	C	rs31213431	58_8634_Thy	c.735T>G	p.Ala245%3D	p.A245%3D	87	77	10	105	105	0	LOW
1600014C10Rik	chr7	38194976	38194976	+	3'UTR	SNP	G	G	A	rs6219308	58_8634_Thy	c.*6G>A			36	33	3	33	33	0	MODIFIER
Gm5591	chr7	38519531	38519531	+	Missense_Mutation	SNP	C	C	G	rs581677590	58_8634_Thy	c.1917G>C	p.Glu639Asp	p.E639D	270	257	13	337	337	0	MODERATE
Gm5591	chr7	38519535	38519535	+	Missense_Mutation	SNP	T	T	C	rs585408870	58_8634_Thy	c.1913A>G	p.Lys638Arg	p.K638R	266	253	13	320	320	0	MODERATE
Gm5591	chr7	38519554	38519554	+	Missense_Mutation	SNP	C	C	G	rs582600966	58_8634_Thy	c.1894G>C	p.Val632Leu	p.V632L	250	237	13	291	291	0	MODERATE
Gm5591	chr7	38519629	38519629	+	Missense_Mutation	SNP	G	G	C	rs1133950187	58_8634_Thy	c.1819C>G	p.Pro607Ala	p.P607A	152	141	11	171	171	0	MODERATE
Gm16387	chr7	39262171	39262171	+	RNA	SNP	G	G	C	rs256597181	58_8634_Thy	n.188C>G			112	98	14	114	113	1	MODIFIER
Gm16387	chr7	39262204	39262204	+	RNA	SNP	G	G	A	rs226492084	58_8634_Thy	n.155C>T			121	108	13	115	115	0	MODIFIER
Gm16387	chr7	39262239	39262239	+	RNA	SNP	G	G	A	rs587487934	58_8634_Thy	n.120C>T			128	113	15	115	115	0	MODIFIER
Gm16387	chr7	39262246	39262246	+	RNA	SNP	G	G	A	rs1135288364	58_8634_Thy	n.113C>T			134	119	15	114	114	0	MODIFIER
Gm16387	chr7	39262254	39262254	+	RNA	SNP	G	G	A	rs220332918	58_8634_Thy	n.105C>T			135	118	17	113	113	0	MODIFIER
Gm16387	chr7	39262266	39262266	+	RNA	SNP	T	T	C	rs50264218	58_8634_Thy	n.93A>G			137	120	17	113	113	0	MODIFIER
Gm5114	chr7	39408508	39408508	+	Silent	SNP	T	T	A	novel	58_8634_Thy	c.1686A>T	p.Leu562%3D	p.L562%3D	235	223	12	298	297	1	LOW
Gm5114	chr7	39410847	39410847	+	Missense_Mutation	SNP	T	T	C	rs49407918	58_8634_Thy	c.577A>G	p.Thr193Ala	p.T193A	241	225	16	281	280	1	MODERATE
Slc17a7	chr7	45168740	45168740	+	Missense_Mutation	SNP	G	G	A	novel	58_8634_Thy	c.88G>A	p.Ala30Thr	p.A30T	63	31	32	83	83	0	MODERATE
Nav2	chr7	49464703	49464703	+	Missense_Mutation	SNP	C	C	G	novel	58_8634_Thy	c.2434C>G	p.Arg812Gly	p.R812G	45	25	20	55	55	0	MODERATE
Adamts17	chr7	67002614	67002614	+	Intron	SNP	C	C	G	novel	58_8634_Thy	c.1316+16C>G			64	57	7	66	65	1	MODIFIER
Saxo2	chr7	82643846	82643846	+	Silent	SNP	T	T	G	novel	58_8634_Thy	c.42A>C	p.Ser14%3D	p.S14%3D	58	54	4	52	52	0	LOW
Grm5	chr7	88129956	88129956	+	Intron	SNP	C	C	T	novel	58_8634_Thy	c.2724-25C>T			67	40	27	85	85	0	MODIFIER
Ubqln5	chr7	104128315	104128315	+	Missense_Mutation	SNP	T	T	C	novel	58_8634_Thy	c.1301A>G	p.Gln434Arg	p.Q434R	116	12	104	129	129	0	MODERATE
Tead1	chr7	112906752	112906752	+	3'UTR	SNP	G	G	A	novel	58_8634_Thy	c.*8092G>A			122	113	9	155	155	0	MODIFIER
Insc	chr7	114804536	114804548	+	Frame_Shift_Del	DEL	GGGAATCTGTTCG	GGGAATCTGTTCG	-	novel	58_8634_Thy	c.638_650del	p.Gly213AlafsTer2	p.G213Afs*2	164	153	11	184	184	0	HIGH
Syt17	chr7	118381885	118381885	+	Missense_Mutation	SNP	C	C	A	novel	58_8634_Thy	c.1384G>T	p.Val462Leu	p.V462L	43	20	23	52	52	0	MODERATE
Abca16	chr7	120477850	120477850	+	Missense_Mutation	SNP	G	G	C	novel	58_8634_Thy	c.2138G>C	p.Arg713Pro	p.R713P	137	80	57	109	109	0	MODERATE
Cldn23	chr8	35826328	35826328	+	Missense_Mutation	SNP	C	C	G	novel	58_8634_Thy	c.5G>C	p.Arg2Pro	p.R2P	72	36	36	68	68	0	MODERATE
Zfhx3	chr8	108949075	108949075	+	Silent	SNP	G	G	C	novel	58_8634_Thy	c.6756G>C	p.Ser2252%3D	p.S2252%3D	130	78	52	132	132	0	LOW
Piezo1	chr8	122496871	122496871	+	Missense_Mutation	SNP	C	C	G	novel	58_8634_Thy	c.2338G>C	p.Asp780His	p.D780H	41	23	18	42	42	0	MODERATE
Spg7	chr8	123063051	123063051	+	5'Flank	SNP	T	T	G	novel	58_8634_Thy				52	44	8	58	57	1	MODIFIER
Mmp1a	chr9	7465250	7465250	+	Missense_Mutation	SNP	C	C	G	novel	58_8634_Thy	c.390C>G	p.Ile130Met	p.I130M	302	165	137	298	298	0	MODERATE
Dpagt1	chr9	44332871	44332871	+	Missense_Mutation	SNP	C	C	T	novel	58_8634_Thy	c.1067C>T	p.Ala356Val	p.A356V	119	71	48	152	152	0	MODERATE
Kmt2a	chr9	44842610	44842610	+	Missense_Mutation	SNP	G	G	A	novel	58_8634_Thy	c.3932C>T	p.Thr1311Ile	p.T1311I	68	61	7	112	112	0	MODERATE
Jaml	chr9	45102992	45102992	+	Intron	SNP	C	C	A	novel	58_8634_Thy	c.930-43C>A			64	34	30	97	97	0	MODIFIER
Zc3h12c	chr9	52115463	52115463	+	Silent	SNP	C	C	T	novel	58_8634_Thy	c.2655G>A	p.Thr885%3D	p.T885%3D	86	58	28	88	88	0	LOW
Ptpn9	chr9	57057836	57057836	+	Missense_Mutation	SNP	C	C	G	novel	58_8634_Thy	c.1334C>G	p.Thr445Arg	p.T445R	104	61	43	105	105	0	MODERATE
Map2k5	chr9	63377125	63377125	+	Splice_Region	SNP	G	G	A	novel	58_8634_Thy	c.133C>T	p.Leu45%3D	p.L45%3D	95	89	6	94	94	0	LOW
Khdc3	chr9	73102623	73102623	+	Silent	SNP	G	G	A	novel	58_8634_Thy	c.114G>A	p.Leu38%3D	p.L38%3D	82	46	36	99	99	0	LOW
Tbc1d2b	chr9	90226116	90226116	+	Missense_Mutation	SNP	C	C	T	novel	58_8634_Thy	c.1381G>A	p.Ala461Thr	p.A461T	57	6	51	54	54	0	MODERATE
Cep70	chr9	99298484	99298485	+	Intron	INS	-	-	TA	novel	58_8634_Thy	c.1710-18_1710-17insAT			164	154	10	160	160	0	MODIFIER
Cyb561d2	chr9	107540404	107540404	+	Intron	SNP	A	A	T	novel	58_8634_Thy	c.166-19T>A			35	31	4	46	46	0	MODIFIER
mt-Co1	chrM	6498	6498	+	Missense_Mutation	SNP	G	G	C	novel	58_8634_Thy	c.1171G>C	p.Ala391Pro	p.A391P	1553	1159	394	1078	1078	0	MODERATE
Tbc1d25	chrX	8155226	8155227	+	In_Frame_Ins	INS	-	-	ATC	novel	58_8634_Thy	c.1705_1707dup	p.Asp569dup	p.D569dup	54	49	5	59	59	0	MODERATE
Gpr50	chrX	71667298	71667298	+	Missense_Mutation	SNP	C	C	G	novel	58_8634_Thy	c.985C>G	p.His329Asp	p.H329D	109	22	87	109	109	0	MODERATE
Gpm6b	chrX	166380181	166380181	+	Intron	SNP	C	C	T	novel	58_8634_Thy	c.697+22C>T			42	11	31	56	56	0	MODIFIER
Mccc2	chr13	99988582	99988582	+	Missense_Mutation	SNP	C	C	T	novel	59_8635_BM	c.578G>A	p.Arg193His	p.R193H	142	138	4	93	93	0	MODERATE
Ephx2	chr14	66084726	66084726	+	Missense_Mutation	SNP	G	G	C	novel	59_8635_BM	c.1621C>G	p.Leu541Val	p.L541V	119	114	5	97	97	0	MODERATE
Sall3	chr18	80971793	80971793	+	Silent	SNP	C	C	T	novel	59_8635_BM	c.2919G>A	p.Arg973%3D	p.R973%3D	82	78	4	37	37	0	LOW
Gm2619	chr1	85285374	85285374	+	Intron	SNP	G	G	A	novel	59_8635_BM	n.379+28978C>T			612	593	19	186	186	0	MODIFIER
Khdc4	chr3	88686556	88686556	+	Missense_Mutation	SNP	C	C	T	novel	59_8635_BM	c.251C>T	p.Ala84Val	p.A84V	49	46	3	45	45	0	MODERATE
Nlrc5	chr8	94521232	94521232	+	Missense_Mutation	SNP	C	C	G	novel	59_8635_BM	c.4936C>G	p.His1646Asp	p.H1646D	950	918	32	539	535	4	MODERATE
Naip1	chr13	100433262	100433262	+	Missense_Mutation	SNP	C	C	A	novel	60_8636_Spleen	c.863G>T	p.Trp288Leu	p.W288L	324	308	16	385	384	1	MODERATE
Gzmb	chr14	56260552	56260552	+	Intron	SNP	G	G	A	novel	60_8636_Spleen	c.339+27C>T			121	115	6	123	123	0	MODIFIER
Adamts1	chr16	85800340	85800340	+	Missense_Mutation	SNP	C	C	A	novel	60_8636_Spleen	c.830G>T	p.Ser277Ile	p.S277I	136	130	6	190	190	0	MODERATE
Erg	chr16	95411056	95411056	+	Intron	SNP	G	G	A	novel	60_8636_Spleen	c.40-1104C>T			120	114	6	160	160	0	MODIFIER
Zfp944	chr17	22339996	22339996	+	Missense_Mutation	SNP	C	C	G	novel	60_8636_Spleen	c.269G>C	p.Gly90Ala	p.G90A	168	164	4	169	169	0	MODERATE
Col9a1	chr1	24251815	24251815	+	Missense_Mutation	SNP	C	C	G	novel	60_8636_Spleen	c.2720C>G	p.Thr907Ser	p.T907S	47	44	3	54	54	0	MODERATE
Adgrb3	chr1	25487558	25487558	+	Intron	SNP	G	G	C	rs245968710	60_8636_Spleen	c.1929+367C>G			141	137	4	171	170	1	MODIFIER
Kcnt1	chr2	25892562	25892562	+	Splice_Region	SNP	G	G	C	novel	60_8636_Spleen	c.702+5G>C			135	131	4	187	187	0	LOW
Xirp2	chr2	67515224	67515224	+	Missense_Mutation	SNP	A	A	C	novel	60_8636_Spleen	c.7808A>C	p.Asp2603Ala	p.D2603A	105	101	4	94	94	0	MODERATE
Aknad1	chr3	108782021	108782021	+	Silent	SNP	A	A	G	novel	60_8636_Spleen	c.1998A>G	p.Gln666%3D	p.Q666%3D	126	79	47	137	133	4	LOW
Cyp2u1	chr3	131291206	131291206	+	Missense_Mutation	SNP	C	C	T	novel	60_8636_Spleen	c.1516G>A	p.Glu506Lys	p.E506K	118	113	5	116	116	0	MODERATE
Igfbp7	chr5	77407551	77407551	+	Missense_Mutation	SNP	G	G	A	novel	60_8636_Spleen	c.464C>T	p.Thr155Ile	p.T155I	22	19	3	23	23	0	MODERATE
Ppp1r3a	chr6	14755159	14755159	+	Missense_Mutation	SNP	C	C	T	novel	60_8636_Spleen	c.88G>A	p.Glu30Lys	p.E30K	120	114	6	116	116	0	MODERATE
Nup98	chr7	102183517	102183517	+	Silent	SNP	C	C	T	novel	60_8636_Spleen	c.1032G>A	p.Gly344%3D	p.G344%3D	60	54	6	38	38	0	LOW
Nup98	chr7	102183568	102183568	+	Silent	SNP	T	T	A	novel	60_8636_Spleen	c.981A>T	p.Pro327%3D	p.P327%3D	81	73	8	65	65	0	LOW
Nup98	chr7	102183571	102183571	+	Silent	SNP	T	T	C	novel	60_8636_Spleen	c.978A>G	p.Gln326%3D	p.Q326%3D	81	73	8	65	65	0	LOW
Nup98	chr7	102184863	102184863	+	Silent	SNP	A	A	G	novel	60_8636_Spleen	c.891T>C	p.Asn297%3D	p.N297%3D	84	77	7	99	99	0	LOW
Nup98	chr7	102184867	102184867	+	Missense_Mutation	SNP	G	G	T	novel	60_8636_Spleen	c.887C>A	p.Pro296Gln	p.P296Q	79	72	7	95	95	0	MODERATE
Ubqln5	chr7	104128315	104128315	+	Missense_Mutation	SNP	T	T	C	novel	60_8636_Spleen	c.1301A>G	p.Gln434Arg	p.Q434R	104	92	12	127	127	0	MODERATE
Trim30b	chr7	104357653	104357653	+	5'UTR	SNP	T	T	C	rs579317186	60_8636_Spleen	c.-6A>G			61	55	6	79	79	0	MODIFIER
Dpagt1	chr9	44332871	44332871	+	Missense_Mutation	SNP	C	C	T	novel	60_8636_Spleen	c.1067C>T	p.Ala356Val	p.A356V	151	146	5	138	138	0	MODERATE
Thsd4	chr9	60511047	60511047	+	5'Flank	SNP	C	C	T	novel	60_8636_Spleen				28	17	11	43	42	1	MODIFIER
Cep70	chr9	99298484	99298485	+	Intron	INS	-	-	TA	novel	60_8636_Spleen	c.1710-18_1710-17insAT			139	89	50	192	186	6	MODIFIER
Sh3rf3	chr10	59104155	59104155	+	Intron	SNP	C	C	G	novel	61_8638_Thy	c.1814-17C>G			48	31	17	58	58	0	MODIFIER
Prtn3	chr10	79882062	79882062	+	Missense_Mutation	SNP	C	C	A	novel	61_8638_Thy	c.503C>A	p.Thr168Lys	p.T168K	60	29	31	56	56	0	MODERATE
Slc6a15	chr10	103418048	103418048	+	Missense_Mutation	SNP	C	C	T	novel	61_8638_Thy	c.1844C>T	p.Pro615Leu	p.P615L	106	91	15	118	118	0	MODERATE
Timeless	chr10	128244814	128244814	+	Silent	SNP	G	G	C	novel	61_8638_Thy	c.1563G>C	p.Gly521%3D	p.G521%3D	88	39	49	81	81	0	LOW
Erbb3	chr10	128578111	128578111	+	Missense_Mutation	SNP	G	G	T	novel	61_8638_Thy	c.1602C>A	p.Asn534Lys	p.N534K	106	92	14	101	101	0	MODERATE
4930512M02Rik	chr11	11590071	11590071	+	Missense_Mutation	SNP	G	G	C	novel	61_8638_Thy	c.542C>G	p.Thr181Arg	p.T181R	162	158	4	137	137	0	MODERATE
Ikzf1	chr11	11707895	11707895	+	Nonsense_Mutation	SNP	C	C	T	novel	61_8638_Thy	c.151C>T	p.Arg51Ter	p.R51*	62	1	61	52	52	0	HIGH
Fat2	chr11	55282406	55282406	+	Missense_Mutation	SNP	C	C	G	novel	61_8638_Thy	c.7480G>C	p.Ala2494Pro	p.A2494P	290	153	137	280	279	1	MODERATE
Olfr315	chr11	58778299	58778299	+	Silent	SNP	G	G	C	novel	61_8638_Thy	c.171G>C	p.Thr57%3D	p.T57%3D	171	163	8	128	128	0	LOW
Fbxo39	chr11	72317037	72317037	+	Missense_Mutation	SNP	G	G	T	novel	61_8638_Thy	c.214G>T	p.Ala72Ser	p.A72S	98	93	5	104	104	0	MODERATE
Fndc8	chr11	82897608	82897608	+	Missense_Mutation	SNP	C	C	G	novel	61_8638_Thy	c.263C>G	p.Pro88Arg	p.P88R	174	10	164	147	146	1	MODERATE
Epop	chr11	97628407	97628407	+	Missense_Mutation	SNP	C	C	G	novel	61_8638_Thy	c.875G>C	p.Arg292Pro	p.R292P	96	82	14	78	78	0	MODERATE
Mllt6	chr11	97673919	97673919	+	Missense_Mutation	SNP	C	C	G	novel	61_8638_Thy	c.1460C>G	p.Ala487Gly	p.A487G	39	3	36	28	28	0	MODERATE
Eif1	chr11	100321378	100321378	+	3'UTR	SNP	G	G	C	novel	61_8638_Thy	c.*17G>C			274	23	251	248	248	0	MODIFIER
Tubg2	chr11	101156854	101156854	+	Silent	SNP	G	G	C	novel	61_8638_Thy	c.264G>C	p.Pro88%3D	p.P88%3D	150	7	143	132	130	2	LOW
Sdk2	chr11	113833159	113833159	+	Silent	SNP	C	C	G	novel	61_8638_Thy	c.3684G>C	p.Pro1228%3D	p.P1228%3D	44	2	42	52	52	0	LOW
Gm43517	chr12	49391033	49391033	+	Missense_Mutation	SNP	C	C	G	novel	61_8638_Thy	c.810C>G	p.Pro271Ala	p.P271A	65	35	30	60	59	1	MODERATE
Heatr5a	chr12	51897781	51897781	+	Missense_Mutation	SNP	G	G	C	novel	61_8638_Thy	c.3920C>G	p.Pro1307Arg	p.P1307R	126	66	60	113	113	0	MODERATE
Wdr20rt	chr12	65226415	65226415	+	Silent	SNP	C	C	T	novel	61_8638_Thy	c.651C>T	p.Gly217%3D	p.G217%3D	334	245	89	288	288	0	LOW
Dlk1	chr12	109458145	109458145	+	Missense_Mutation	SNP	G	G	C	novel	61_8638_Thy	c.334G>C	p.Glu112Gln	p.E112Q	101	58	43	96	95	1	MODERATE
Gm266	chr12	111485498	111485498	+	Missense_Mutation	SNP	G	G	C	novel	61_8638_Thy	c.273C>G	p.Ser91Arg	p.S91R	49	32	17	31	31	0	MODERATE
Zkscan4	chr13	21481471	21481471	+	Intron	DEL	G	G	-	novel	61_8638_Thy	c.574+50del			29	19	10	25	24	1	MODIFIER
Hist1h2ab	chr13	23751358	23751358	+	Missense_Mutation	SNP	A	A	G	novel	61_8638_Thy	c.226A>G	p.Lys76Glu	p.K76E	278	145	133	293	293	0	MODERATE
Adgrv1	chr13	81503151	81503151	+	Splice_Region	DEL	A	A	-	novel	61_8638_Thy	c.9031-7del			50	20	30	46	45	1	LOW
Iqgap2	chr13	95630061	95630061	+	Missense_Mutation	SNP	G	G	C	novel	61_8638_Thy	c.4433C>G	p.Pro1478Arg	p.P1478R	148	136	12	119	119	0	MODERATE
Enc1	chr13	97246782	97246782	+	Splice_Region	SNP	G	G	T	novel	61_8638_Thy	c.*29G>T			132	77	55	122	122	0	LOW
Nln	chr13	104050761	104050761	+	Missense_Mutation	SNP	G	G	C	novel	61_8638_Thy	c.1059C>G	p.Asp353Glu	p.D353E	185	170	15	184	184	0	MODERATE
Mtrex	chr13	112918529	112918529	+	Intron	SNP	C	C	G	novel	61_8638_Thy	c.396+39G>C			82	38	44	100	100	0	MODIFIER
Fam149b	chr14	20357983	20357983	+	Intron	SNP	C	C	T	novel	61_8638_Thy	c.432-41C>T			110	63	47	108	108	0	MODIFIER
Sema3g	chr14	31228024	31228024	+	Missense_Mutation	SNP	C	C	G	novel	61_8638_Thy	c.2161C>G	p.Arg721Gly	p.R721G	83	76	7	82	82	0	MODERATE
Zfp219	chr14	52006770	52006770	+	Missense_Mutation	SNP	G	G	C	novel	61_8638_Thy	c.1951C>G	p.Arg651Gly	p.R651G	48	25	23	42	41	1	MODERATE
Trav7d-3	chr14	52744819	52744819	+	Missense_Mutation	SNP	C	C	T	novel	61_8638_Thy	c.316C>T	p.Leu106Phe	p.L106F	359	197	162	294	294	0	MODERATE
Mtmr9	chr14	63534428	63534428	+	Silent	SNP	G	G	C	novel	61_8638_Thy	c.708C>G	p.Thr236%3D	p.T236%3D	153	81	72	127	126	1	LOW
Ank	chr15	27564934	27564934	+	Missense_Mutation	SNP	C	C	G	novel	61_8638_Thy	c.720C>G	p.Phe240Leu	p.F240L	86	64	22	78	78	0	MODERATE
Ubr5	chr15	37998283	37998283	+	Splice_Region	SNP	A	A	C	novel	61_8638_Thy	c.4957+4T>G			125	108	17	153	153	0	LOW
Csmd3	chr15	48540247	48540247	+	Silent	SNP	C	C	G	novel	61_8638_Thy	c.666G>C	p.Ser222%3D	p.S222%3D	66	59	7	73	73	0	LOW
Gm7489	chr15	53885796	53885796	+	Missense_Mutation	SNP	G	G	C	novel	61_8638_Thy	c.263G>C	p.Ser88Thr	p.S88T	154	108	46	120	119	1	MODERATE
Gsdmc4	chr15	63894638	63894639	+	Intron	INS	-	-	AC	novel	61_8638_Thy	c.820+33_820+34dup			190	140	50	188	188	0	MODIFIER
Commd5	chr15	76900847	76900847	+	Missense_Mutation	SNP	C	C	G	novel	61_8638_Thy	c.443C>G	p.Ser148Trp	p.S148W	138	85	53	102	102	0	MODERATE
Cacng2	chr15	78118688	78118688	+	Silent	SNP	G	G	A	novel	61_8638_Thy	c.204C>T	p.Cys68%3D	p.C68%3D	76	48	28	61	61	0	LOW
Mpst	chr15	78410664	78410664	+	Missense_Mutation	SNP	G	G	C	novel	61_8638_Thy	c.595G>C	p.Gly199Arg	p.G199R	76	56	20	63	63	0	MODERATE
Elfn2	chr15	78672240	78672240	+	Silent	SNP	C	C	G	novel	61_8638_Thy	c.2106G>C	p.Val702%3D	p.V702%3D	47	30	17	45	45	0	LOW
Ppara	chr15	85787181	85787181	+	Silent	SNP	C	C	G	novel	61_8638_Thy	c.282C>G	p.Pro94%3D	p.P94%3D	97	64	33	83	83	0	LOW
Muc19	chr15	91892074	91892074	+	Intron	SNP	C	C	G	novel	61_8638_Thy	c.572-18C>G			116	105	11	83	83	0	MODIFIER
Adcy6	chr15	98596641	98596641	+	Missense_Mutation	SNP	G	G	C	novel	61_8638_Thy	c.2318C>G	p.Ala773Gly	p.A773G	123	89	34	91	90	1	MODERATE
Kcnh3	chr15	99242025	99242025	+	Missense_Mutation	SNP	C	C	T	novel	61_8638_Thy	c.2791C>T	p.Arg931Trp	p.R931W	48	33	15	29	29	0	MODERATE
Adcy9	chr16	4298676	4298676	+	Intron	SNP	C	C	G	novel	61_8638_Thy	c.2679+11G>C			61	39	22	65	65	0	MODIFIER
Eif4g1	chr16	20683990	20683990	+	Intron	SNP	A	A	C	novel	61_8638_Thy	c.2974-32A>C			111	93	18	104	104	0	MODIFIER
Tmem44	chr16	30529472	30529472	+	Missense_Mutation	SNP	G	G	C	novel	61_8638_Thy	c.1134C>G	p.Ile378Met	p.I378M	68	41	27	56	56	0	MODERATE
Tnk2	chr16	32675601	32675601	+	Missense_Mutation	SNP	G	G	T	novel	61_8638_Thy	c.1336G>T	p.Val446Leu	p.V446L	138	116	22	95	95	0	MODERATE
Sema5b	chr16	35658492	35658492	+	Missense_Mutation	SNP	C	C	G	novel	61_8638_Thy	c.1685C>G	p.Pro562Arg	p.P562R	154	146	8	135	135	0	MODERATE
Cldn8	chr16	88563023	88563023	+	Missense_Mutation	SNP	C	C	T	novel	61_8638_Thy	c.13G>A	p.Ala5Thr	p.A5T	150	134	16	94	94	0	MODERATE
Scaf4	chr16	90230245	90230245	+	Splice_Site	SNP	C	C	G	novel	61_8638_Thy	c.2684-1G>C		p.X895_splice	44	26	18	41	41	0	HIGH
Cyp4f17	chr17	32528789	32528789	+	Silent	SNP	C	C	G	novel	61_8638_Thy	c.1470C>G	p.Arg490%3D	p.R490%3D	138	74	64	153	153	0	LOW
H2-Eb1	chr17	34309698	34309698	+	Missense_Mutation	SNP	G	G	C	novel	61_8638_Thy	c.202G>C	p.Asp68His	p.D68H	169	86	83	148	148	0	MODERATE
Zbtb12	chr17	34896648	34896652	+	3'UTR	DEL	GGCCC	GGCCC	-	novel	61_8638_Thy	c.*31_*35del			53	34	19	60	59	1	MODIFIER
Gm11127	chr17	36056325	36056325	+	Splice_Site	SNP	C	C	G	novel	61_8638_Thy	c.1003+1G>C		p.X335_splice	421	406	15	409	409	0	HIGH
Ttbk1	chr17	46447269	46447269	+	Missense_Mutation	SNP	C	C	T	novel	61_8638_Thy	c.2438G>A	p.Arg813Gln	p.R813Q	35	32	3	40	40	0	MODERATE
Daam2	chr17	49480633	49480633	+	Intron	SNP	G	G	C	novel	61_8638_Thy	c.1361-19C>G			65	34	31	65	65	0	MODIFIER
Znrf4	chr17	56511664	56511664	+	Missense_Mutation	SNP	G	G	C	novel	61_8638_Thy	c.642C>G	p.Asp214Glu	p.D214E	181	175	6	112	112	0	MODERATE
Mllt1	chr17	56902666	56902666	+	Missense_Mutation	SNP	G	G	C	novel	61_8638_Thy	c.443C>G	p.Ala148Gly	p.A148G	105	90	15	101	101	0	MODERATE
Ptprm	chr17	66690429	66690429	+	Missense_Mutation	SNP	A	A	G	novel	61_8638_Thy	c.3569T>C	p.Phe1190Ser	p.F1190S	75	44	31	109	109	0	MODERATE
Sult6b1	chr17	78897561	78897561	+	Silent	SNP	G	G	C	novel	61_8638_Thy	c.399C>G	p.Ala133%3D	p.A133%3D	148	88	60	144	144	0	LOW
Fbn2	chr18	58026453	58026453	+	Silent	SNP	C	C	G	novel	61_8638_Thy	c.7203G>C	p.Ser2401%3D	p.S2401%3D	80	44	36	85	85	0	LOW
Pde6a	chr18	61221069	61221069	+	Silent	SNP	C	C	T	novel	61_8638_Thy	c.465C>T	p.Asn155%3D	p.N155%3D	101	47	54	100	100	0	LOW
Lipg	chr18	74949102	74949102	+	Missense_Mutation	SNP	G	G	C	novel	61_8638_Thy	c.749C>G	p.Pro250Arg	p.P250R	88	45	43	78	78	0	MODERATE
Sall3	chr18	80971255	80971255	+	Missense_Mutation	SNP	G	G	T	novel	61_8638_Thy	c.3241C>A	p.Arg1081Ser	p.R1081S	152	132	20	108	108	0	MODERATE
Brms1	chr19	5046400	5046400	+	Missense_Mutation	SNP	C	C	G	novel	61_8638_Thy	c.237C>G	p.Phe79Leu	p.F79L	110	82	28	110	110	0	MODERATE
Ovol1	chr19	5561193	5561193	+	5'Flank	SNP	C	C	G	novel	61_8638_Thy				58	53	5	69	69	0	MODIFIER
Rps6ka4	chr19	6830980	6830980	+	Intron	SNP	G	G	T	novel	61_8638_Thy	c.1797+11C>A			75	41	34	69	69	0	MODIFIER
Slc22a30	chr19	8404564	8404564	+	Missense_Mutation	SNP	C	C	A	novel	61_8638_Thy	c.342G>T	p.Glu114Asp	p.E114D	245	143	102	260	259	1	MODERATE
Pten	chr19	32758506	32758507	+	Frame_Shift_Ins	INS	-	-	C	novel	61_8638_Thy	c.63dup	p.Asp22ArgfsTer22	p.D22Rfs*22	170	4	166	153	153	0	HIGH
Cnnm2	chr19	46763368	46763368	+	Missense_Mutation	SNP	C	C	G	novel	61_8638_Thy	c.1596C>G	p.Asp532Glu	p.D532E	125	10	115	138	137	1	MODERATE
Shtn1	chr19	59060621	59060621	+	Intron	SNP	T	T	C	novel	61_8638_Thy	c.111+10A>G			51	46	5	53	53	0	MODIFIER
Atp6v1h	chr1	5143842	5143842	+	Missense_Mutation	SNP	G	G	C	novel	61_8638_Thy	c.1268G>C	p.Arg423Pro	p.R423P	127	69	58	157	157	0	MODERATE
Vwa3b	chr1	37164484	37164485	+	Intron	INS	-	-	C	novel	61_8638_Thy	c.159-5dup			69	24	45	62	62	0	MODIFIER
Eif5b	chr1	38017830	38017830	+	Silent	SNP	C	C	G	novel	61_8638_Thy	c.60C>G	p.Gly20%3D	p.G20%3D	116	110	6	112	112	0	LOW
Flacc1	chr1	58666896	58666896	+	Silent	SNP	C	C	T	novel	61_8638_Thy	c.813G>A	p.Ser271%3D	p.S271%3D	214	125	89	199	197	2	LOW
Pnkd	chr1	74347449	74347449	+	Missense_Mutation	SNP	C	C	T	novel	61_8638_Thy	c.301C>T	p.Arg101Trp	p.R101W	86	40	46	104	104	0	MODERATE
Rbm44	chr1	91156692	91156692	+	Missense_Mutation	SNP	G	G	C	novel	61_8638_Thy	c.1837G>C	p.Ala613Pro	p.A613P	126	115	11	109	109	0	MODERATE
Thsd7b	chr1	129816756	129816756	+	Missense_Mutation	SNP	C	C	G	novel	61_8638_Thy	c.2380C>G	p.Leu794Val	p.L794V	178	101	77	156	156	0	MODERATE
Dnm3	chr1	162477922	162477922	+	5'UTR	SNP	G	G	C	novel	61_8638_Thy	c.-99C>G			144	79	65	146	145	1	MODIFIER
Tmco1	chr1	167309401	167309401	+	Intron	SNP	G	G	C	novel	61_8638_Thy	c.148+18G>C			111	55	56	114	114	0	MODIFIER
Pfdn2	chr1	171356781	171356781	+	Missense_Mutation	SNP	C	C	G	novel	61_8638_Thy	c.241C>G	p.Arg81Gly	p.R81G	244	190	54	241	241	0	MODERATE
Fmn2	chr1	174609157	174609157	+	Missense_Mutation	SNP	A	A	C	novel	61_8638_Thy	c.2693A>C	p.Gln898Pro	p.Q898P	51	45	6	59	56	3	MODERATE
Tmem63a	chr1	180968731	180968731	+	Intron	SNP	G	G	A	novel	61_8638_Thy	c.1632-14G>A			72	38	34	66	66	0	MODIFIER
9130409I23Rik	chr1	181055071	181055071	+	Missense_Mutation	SNP	C	C	G	novel	61_8638_Thy	c.397C>G	p.Arg133Gly	p.R133G	236	224	12	178	178	0	MODERATE
Eng	chr2	32673764	32673764	+	Intron	SNP	G	G	A	novel	61_8638_Thy	c.1134+30G>A			81	42	39	63	62	1	MODIFIER
Rprm	chr2	54085123	54085123	+	Missense_Mutation	SNP	A	A	G	novel	61_8638_Thy	c.182T>C	p.Val61Ala	p.V61A	138	66	72	131	131	0	MODERATE
Olfr1118	chr2	87309066	87309066	+	Missense_Mutation	SNP	G	G	A	novel	61_8638_Thy	c.276G>A	p.Met92Ile	p.M92I	246	150	96	200	200	0	MODERATE
Ptpmt1	chr2	90914004	90914004	+	Missense_Mutation	SNP	C	C	T	novel	61_8638_Thy	c.628G>A	p.Val210Met	p.V210M	130	69	61	105	105	0	MODERATE
Gm14137	chr2	119175229	119175229	+	Missense_Mutation	SNP	C	C	G	novel	61_8638_Thy	c.268C>G	p.Arg90Gly	p.R90G	54	49	5	55	55	0	MODERATE
Ccndbp1	chr2	121012444	121012444	+	Intron	SNP	C	C	G	novel	61_8638_Thy	c.570+15C>G			80	44	36	79	79	0	MODIFIER
Tgm3	chr2	130038376	130038376	+	Silent	SNP	C	C	T	novel	61_8638_Thy	c.1101C>T	p.Cys367%3D	p.C367%3D	85	42	43	114	114	0	LOW
Plcb1	chr2	135370585	135370585	+	Missense_Mutation	SNP	G	G	C	novel	61_8638_Thy	c.3095G>C	p.Arg1032Pro	p.R1032P	206	114	92	224	222	2	MODERATE
Sun5	chr2	153858936	153858936	+	Intron	SNP	T	T	C	novel	61_8638_Thy	c.816+21A>G			101	45	56	100	100	0	MODIFIER
Dsn1	chr2	156997588	156997588	+	Intron	SNP	G	G	C	novel	61_8638_Thy	c.873+19C>G			73	48	25	65	65	0	MODIFIER
Kcng1	chr2	168268772	168268772	+	Silent	SNP	C	C	G	novel	61_8638_Thy	c.471G>C	p.Ala157%3D	p.A157%3D	143	74	69	141	140	1	LOW
Ptk6	chr2	181202274	181202274	+	Splice_Site	SNP	C	C	G	novel	61_8638_Thy	c.230+1G>C		p.X77_splice	35	21	14	38	37	1	HIGH
Naaladl2	chr3	24175594	24175594	+	Missense_Mutation	SNP	C	C	G	novel	61_8638_Thy	c.1331G>C	p.Arg444Pro	p.R444P	66	37	29	62	61	1	MODERATE
Ccna1	chr3	55050489	55050489	+	Intron	SNP	G	G	C	novel	61_8638_Thy	c.537+57C>G			74	45	29	59	59	0	MODIFIER
Mex3a	chr3	88536222	88536224	+	In_Frame_Del	DEL	ATG	ATG	-	novel	61_8638_Thy	c.606_608del	p.Met202del	p.M202del	112	67	45	69	69	0	MODERATE
Crnn	chr3	93149421	93149421	+	Nonsense_Mutation	SNP	G	G	T	novel	61_8638_Thy	c.1513G>T	p.Gly505Ter	p.G505*	87	55	32	116	115	1	HIGH
Psmd4	chr3	95033962	95033962	+	Missense_Mutation	SNP	G	G	C	novel	61_8638_Thy	c.719C>G	p.Ala240Gly	p.A240G	100	54	46	78	78	0	MODERATE
Aknad1	chr3	108782021	108782021	+	Silent	SNP	A	A	G	novel	61_8638_Thy	c.1998A>G	p.Gln666%3D	p.Q666%3D	111	63	48	132	132	0	LOW
1700003H04Rik	chr3	124575343	124575343	+	Frame_Shift_Del	DEL	T	T	-	novel	61_8638_Thy	c.316del	p.Met106TrpfsTer35	p.M106Wfs*35	7	4	3	16	16	0	HIGH
Vmn1r2	chr4	3172211	3172211	+	Silent	SNP	G	G	T	novel	61_8638_Thy	c.129G>T	p.Thr43%3D	p.T43%3D	246	151	95	320	319	1	LOW
Zfp292	chr4	34810103	34810103	+	Silent	SNP	C	C	G	novel	61_8638_Thy	c.2955G>C	p.Leu985%3D	p.L985%3D	285	14	271	262	260	2	LOW
Zfp462	chr4	55017003	55017003	+	Missense_Mutation	SNP	C	C	T	novel	61_8638_Thy	c.5986C>T	p.Arg1996Cys	p.R1996C	140	121	19	138	138	0	MODERATE
Gpx7	chr4	108403246	108403246	+	Missense_Mutation	SNP	C	C	A	novel	61_8638_Thy	c.352G>T	p.Ala118Ser	p.A118S	108	8	100	111	111	0	MODERATE
Olfr1338	chr4	118754264	118754264	+	Silent	SNP	C	C	T	novel	61_8638_Thy	c.273G>A	p.Gln91%3D	p.Q91%3D	651	549	102	580	580	0	LOW
Ago1	chr4	126460512	126460512	+	Intron	SNP	G	G	C	novel	61_8638_Thy	c.513-9C>G			43	3	40	26	26	0	MODIFIER
Phactr4	chr4	132367998	132367998	+	Missense_Mutation	SNP	C	C	G	novel	61_8638_Thy	c.1640G>C	p.Arg547Thr	p.R547T	130	7	123	101	100	1	MODERATE
Phactr4	chr4	132383339	132383339	+	Silent	SNP	G	G	T	novel	61_8638_Thy	c.214C>A	p.Arg72%3D	p.R72%3D	53	6	47	66	66	0	LOW
Cela3a	chr4	137403817	137403817	+	Silent	SNP	G	G	A	novel	61_8638_Thy	c.609C>T	p.Cys203%3D	p.C203%3D	82	11	71	84	83	1	LOW
Gm13128	chr4	144332672	144332672	+	Missense_Mutation	SNP	G	G	C	novel	61_8638_Thy	c.952G>C	p.Gly318Arg	p.G318R	156	10	146	160	160	0	MODERATE
Fgl2	chr5	21373102	21373102	+	Missense_Mutation	SNP	A	A	G	novel	61_8638_Thy	c.386A>G	p.Gln129Arg	p.Q129R	108	55	53	147	147	0	MODERATE
Poln	chr5	34014211	34014211	+	Intron	SNP	C	C	T	novel	61_8638_Thy	c.2311+32G>A			40	25	15	67	66	1	MODIFIER
Msantd1	chr5	34921693	34921693	+	Intron	SNP	G	G	C	novel	61_8638_Thy	c.596+14G>C			113	66	47	97	97	0	MODIFIER
Nkx3-2	chr5	41761888	41761888	+	Silent	SNP	G	G	T	novel	61_8638_Thy	c.756C>A	p.Ile252%3D	p.I252%3D	92	52	40	92	92	0	LOW
Tmprss11f	chr5	86533777	86533777	+	Missense_Mutation	SNP	G	G	C	novel	61_8638_Thy	c.616C>G	p.Arg206Gly	p.R206G	91	53	38	88	88	0	MODERATE
Trpv4	chr5	114644515	114644515	+	Missense_Mutation	SNP	C	C	G	novel	61_8638_Thy	c.385G>C	p.Glu129Gln	p.E129Q	124	66	58	114	114	0	MODERATE
Sdsl	chr5	120458505	120458505	+	Silent	SNP	G	G	C	novel	61_8638_Thy	c.843C>G	p.Ala281%3D	p.A281%3D	21	13	8	40	40	0	LOW
Acad10	chr5	121621277	121621320	+	Frame_Shift_Del	DEL	GCTGGTGTACTTCATCAGGGCCATCAGCGAAGCGCAGGGCTCGG	GCTGGTGTACTTCATCAGGGCCATCAGCGAAGCGCAGGGCTCGG	-	novel	61_8638_Thy	c.3099_3142del	p.Arg1034AspfsTer4	p.R1034Dfs*4	65	31	34	63	63	0	HIGH
Acad10	chr5	121621366	121621366	+	Missense_Mutation	SNP	G	G	C	novel	61_8638_Thy	c.3053C>G	p.Ala1018Gly	p.A1018G	50	21	29	44	44	0	MODERATE
Rilpl1	chr5	124521375	124521375	+	Missense_Mutation	SNP	C	C	G	novel	61_8638_Thy	c.336G>C	p.Trp112Cys	p.W112C	57	35	22	56	56	0	MODERATE
Galnt17	chr5	131150901	131150901	+	Missense_Mutation	SNP	T	T	C	novel	61_8638_Thy	c.407A>G	p.Asp136Gly	p.D136G	129	72	57	107	106	1	MODERATE
Mcm7	chr5	138168824	138168825	+	Frame_Shift_Ins	INS	-	-	AG	novel	61_8638_Thy	c.705_706insCT	p.Lys236LeufsTer23	p.K236Lfs*23	107	46	61	121	120	1	HIGH
Trrap	chr5	144816361	144816361	+	Missense_Mutation	SNP	A	A	T	novel	61_8638_Thy	c.5438A>T	p.Tyr1813Phe	p.Y1813F	118	65	53	99	99	0	MODERATE
Trrap	chr5	144816379	144816379	+	Missense_Mutation	SNP	C	C	T	novel	61_8638_Thy	c.5456C>T	p.Thr1819Met	p.T1819M	129	71	58	103	103	0	MODERATE
Brca2	chr5	150552243	150552243	+	Missense_Mutation	SNP	G	G	T	novel	61_8638_Thy	c.7417G>T	p.Val2473Phe	p.V2473F	96	59	37	95	94	1	MODERATE
Olfr449	chr6	42838562	42838562	+	Missense_Mutation	SNP	G	G	A	novel	61_8638_Thy	c.680G>A	p.Arg227His	p.R227H	187	107	80	177	177	0	MODERATE
Fam13a	chr6	58965079	58965079	+	Missense_Mutation	SNP	C	C	G	novel	61_8638_Thy	c.727G>C	p.Asp243His	p.D243H	116	61	55	97	97	0	MODERATE
Adamts9	chr6	92793424	92793424	+	Intron	SNP	G	G	C	novel	61_8638_Thy	c.3858+59C>G			107	62	45	101	101	0	MODIFIER
Adamts9	chr6	92870065	92870065	+	Missense_Mutation	SNP	C	C	G	novel	61_8638_Thy	c.1481G>C	p.Arg494Pro	p.R494P	113	60	53	105	105	0	MODERATE
Tuba3a	chr6	125285988	125285988	+	5'UTR	SNP	C	C	G	novel	61_8638_Thy	c.-18G>C			37	28	9	32	32	0	MODIFIER
Foxm1	chr6	128373699	128373699	+	Silent	SNP	G	G	T	novel	61_8638_Thy	c.2007G>T	p.Ser669%3D	p.S669%3D	73	41	32	60	60	0	LOW
Itfg2	chr6	128417649	128417649	+	Missense_Mutation	SNP	G	G	C	novel	61_8638_Thy	c.160C>G	p.Arg54Gly	p.R54G	120	64	56	98	98	0	MODERATE
Vmn1r82	chr7	12305723	12305723	+	3'UTR	SNP	A	A	G	novel	61_8638_Thy	c.*4A>G			191	93	98	175	175	0	MODIFIER
Mzf1	chr7	13043999	13043999	+	Missense_Mutation	SNP	C	C	G	novel	61_8638_Thy	c.1477G>C	p.Glu493Gln	p.E493Q	34	30	4	27	27	0	MODERATE
Sae1	chr7	16359066	16359066	+	Missense_Mutation	SNP	G	G	C	novel	61_8638_Thy	c.715C>G	p.Arg239Gly	p.R239G	98	53	45	84	83	1	MODERATE
Gm5155	chr7	17873372	17873372	+	Missense_Mutation	SNP	G	G	C	novel	61_8638_Thy	c.133G>C	p.Val45Leu	p.V45L	225	133	92	219	218	1	MODERATE
Gipr	chr7	19160741	19160741	+	Missense_Mutation	SNP	C	C	A	novel	61_8638_Thy	c.635G>T	p.Cys212Phe	p.C212F	92	47	45	65	65	0	MODERATE
Ppp1r13l	chr7	19373018	19373018	+	Silent	SNP	G	G	C	novel	61_8638_Thy	c.1437G>C	p.Thr479%3D	p.T479%3D	55	23	32	43	43	0	LOW
Ppfia3	chr7	45346905	45346905	+	Missense_Mutation	SNP	C	C	G	novel	61_8638_Thy	c.2572G>C	p.Val858Leu	p.V858L	60	51	9	55	55	0	MODERATE
Tulp2	chr7	45522220	45522220	+	Splice_Region	SNP	C	C	G	novel	61_8638_Thy	c.1556-3C>G			141	80	61	104	104	0	LOW
Sec1	chr7	45684202	45684202	+	Missense_Mutation	SNP	G	G	C	novel	61_8638_Thy	c.75C>G	p.Ser25Arg	p.S25R	106	64	42	59	59	0	MODERATE
Bnc1	chr7	81973936	81973936	+	Silent	SNP	C	C	T	novel	61_8638_Thy	c.1542G>A	p.Ser514%3D	p.S514%3D	183	107	76	161	160	1	LOW
Ints4	chr7	97507737	97507737	+	Missense_Mutation	SNP	C	C	T	novel	61_8638_Thy	c.1015C>T	p.Arg339Cys	p.R339C	88	46	42	66	66	0	MODERATE
Gdpd5	chr7	99424281	99424281	+	Intron	SNP	C	C	G	novel	61_8638_Thy	c.117+52C>G			55	35	20	45	45	0	MODIFIER
Sbf2	chr7	110449979	110449979	+	Silent	SNP	C	C	G	novel	61_8638_Thy	c.777G>C	p.Pro259%3D	p.P259%3D	86	45	41	101	101	0	LOW
Mical2	chr7	112346729	112346729	+	Missense_Mutation	SNP	C	C	T	novel	61_8638_Thy	c.2897C>T	p.Pro966Leu	p.P966L	74	41	33	54	54	0	MODERATE
Tnrc6a	chr7	123187415	123187415	+	Missense_Mutation	SNP	G	G	C	novel	61_8638_Thy	c.4699G>C	p.Val1567Leu	p.V1567L	151	83	68	116	116	0	MODERATE
9130019O22Rik	chr7	127384697	127384697	+	Missense_Mutation	SNP	C	C	G	novel	61_8638_Thy	c.1232G>C	p.Arg411Pro	p.R411P	382	210	172	321	321	0	MODERATE
Trpm5	chr7	143080700	143080700	+	Intron	SNP	C	C	G	novel	61_8638_Thy	c.2093+16G>C			87	75	12	88	88	0	MODIFIER
Ankrd10	chr8	11635539	11635539	+	Missense_Mutation	SNP	G	G	C	novel	61_8638_Thy	c.79C>G	p.Arg27Gly	p.R27G	37	34	3	38	38	0	MODERATE
Adam32	chr8	24916334	24916334	+	Missense_Mutation	SNP	A	A	G	novel	61_8638_Thy	c.551T>C	p.Leu184Ser	p.L184S	146	88	58	126	126	0	MODERATE
Lsm4	chr8	70678372	70678372	+	Missense_Mutation	SNP	G	G	C	novel	61_8638_Thy	c.338G>C	p.Gly113Ala	p.G113A	50	28	22	42	42	0	MODERATE
Cherp	chr8	72462086	72462086	+	Missense_Mutation	SNP	G	G	T	novel	61_8638_Thy	c.2389C>A	p.Arg797Ser	p.R797S	99	56	43	111	107	4	MODERATE
Usb1	chr8	95338795	95338795	+	Missense_Mutation	SNP	G	G	C	novel	61_8638_Thy	c.433G>C	p.Asp145His	p.D145H	104	59	45	84	84	0	MODERATE
Slc12a4	chr8	105946769	105946769	+	Silent	SNP	C	C	G	novel	61_8638_Thy	c.2169G>C	p.Gly723%3D	p.G723%3D	77	43	34	62	62	0	LOW
Bcar1	chr8	111713673	111713673	+	Missense_Mutation	SNP	C	C	T	novel	61_8638_Thy	c.1688G>A	p.Gly563Asp	p.G563D	106	62	44	94	93	1	MODERATE
Trpc6	chr9	8658343	8658343	+	Missense_Mutation	SNP	A	A	C	novel	61_8638_Thy	c.2447A>C	p.Glu816Ala	p.E816A	57	52	5	74	74	0	MODERATE
Ldlr	chr9	21744052	21744052	+	Missense_Mutation	SNP	C	C	G	novel	61_8638_Thy	c.1976C>G	p.Thr659Arg	p.T659R	117	61	56	117	117	0	MODERATE
Dock6	chr9	21809891	21809891	+	Missense_Mutation	SNP	G	G	C	novel	61_8638_Thy	c.4993C>G	p.Gln1665Glu	p.Q1665E	47	32	15	43	43	0	MODERATE
Gramd1b	chr9	40311864	40311864	+	Missense_Mutation	SNP	G	G	C	novel	61_8638_Thy	c.1063C>G	p.Pro355Ala	p.P355A	84	45	39	87	87	0	MODERATE
Mpzl2	chr9	45043771	45043771	+	Silent	SNP	C	C	A	novel	61_8638_Thy	c.130C>A	p.Arg44%3D	p.R44%3D	167	94	73	145	144	1	LOW
Exph5	chr9	53376540	53376540	+	Missense_Mutation	SNP	G	G	C	novel	61_8638_Thy	c.4920G>C	p.Gln1640His	p.Q1640H	151	72	79	152	151	1	MODERATE
Zfp609	chr9	65702836	65702836	+	Silent	SNP	C	C	G	novel	61_8638_Thy	c.2844G>C	p.Pro948%3D	p.P948%3D	173	103	70	129	128	1	LOW
Zic1	chr9	91364322	91364322	+	Silent	SNP	C	C	T	novel	61_8638_Thy	c.696G>A	p.Pro232%3D	p.P232%3D	147	141	6	123	123	0	LOW
Cep70	chr9	99298484	99298485	+	Intron	INS	-	-	TA	novel	61_8638_Thy	c.1710-18_1710-17insAT			152	83	69	139	139	0	MODIFIER
Sema3b	chr9	107598763	107598763	+	3'UTR	SNP	C	C	G	novel	61_8638_Thy	c.*8G>C			49	30	19	49	49	0	MODIFIER
Traip	chr9	107961533	107961533	+	Intron	SNP	G	G	C	novel	61_8638_Thy	c.504-9G>C			95	56	39	72	72	0	MODIFIER
Usp4	chr9	108366712	108366712	+	Intron	SNP	G	G	C	novel	61_8638_Thy	c.837-49G>C			86	59	27	76	76	0	MODIFIER
Col7a1	chr9	108963228	108963228	+	Missense_Mutation	SNP	G	G	C	novel	61_8638_Thy	c.3845G>C	p.Gly1282Ala	p.G1282A	121	62	59	108	107	1	MODERATE
Dclk3	chr9	111469282	111469282	+	Missense_Mutation	SNP	C	C	G	novel	61_8638_Thy	c.1893C>G	p.Ile631Met	p.I631M	154	81	73	129	128	1	MODERATE
mt-Co1	chrM	6312	6312	+	Missense_Mutation	SNP	G	G	C	novel	61_8638_Thy	c.985G>C	p.Gly329Arg	p.G329R	625	340	285	1823	1823	0	MODERATE
Uba1	chrX	20678796	20678796	+	Intron	SNP	G	G	T	novel	61_8638_Thy	c.2199+12G>T			42	31	11	25	25	0	MODIFIER
Fthl17a	chrX	85269728	85269728	+	Missense_Mutation	SNP	C	C	T	novel	61_8638_Thy	c.116C>T	p.Ser39Leu	p.S39L	46	2	44	38	38	0	MODERATE
Dse	chr10	34153085	34153085	+	Missense_Mutation	SNP	C	C	A	novel	62_8639_Thy	c.2008G>T	p.Asp670Tyr	p.D670Y	155	75	80	140	138	2	MODERATE
Prdm1	chr10	44441199	44441199	+	Missense_Mutation	SNP	C	C	G	novel	62_8639_Thy	c.1627G>C	p.Gly543Arg	p.G543R	141	123	18	175	175	0	MODERATE
Cdh23	chr10	60434552	60434552	+	Missense_Mutation	SNP	C	C	G	novel	62_8639_Thy	c.1807G>C	p.Ala603Pro	p.A603P	228	218	10	256	256	0	MODERATE
Rhobtb1	chr10	69270166	69270166	+	Missense_Mutation	SNP	C	C	T	novel	62_8639_Thy	c.746C>T	p.Pro249Leu	p.P249L	160	137	23	178	177	1	MODERATE
Bicc1	chr10	70957635	70957635	+	Intron	SNP	C	C	G	novel	62_8639_Thy	c.606+26G>C			158	153	5	170	170	0	MODIFIER
Col18a1	chr10	77096163	77096163	+	Missense_Mutation	SNP	C	C	A	novel	62_8639_Thy	c.1091G>T	p.Gly364Val	p.G364V	76	61	15	83	83	0	MODERATE
Dapk3	chr10	81190608	81190608	+	Missense_Mutation	SNP	C	C	G	novel	62_8639_Thy	c.564C>G	p.Ile188Met	p.I188M	139	133	6	156	156	0	MODERATE
Rab3ip	chr10	116939348	116939348	+	Missense_Mutation	SNP	G	G	C	novel	62_8639_Thy	c.104C>G	p.Thr35Ser	p.T35S	78	70	8	93	93	0	MODERATE
Myo1a	chr10	127719301	127719301	+	Silent	SNP	G	G	C	novel	62_8639_Thy	c.2535G>C	p.Arg845%3D	p.R845%3D	126	120	6	194	194	0	LOW
Dgka	chr10	128733600	128733600	+	Missense_Mutation	SNP	C	C	G	novel	62_8639_Thy	c.442G>C	p.Glu148Gln	p.E148Q	122	117	5	122	122	0	MODERATE
Osbp2	chr11	3705530	3705530	+	Missense_Mutation	SNP	G	G	C	novel	62_8639_Thy	c.2443C>G	p.Arg815Gly	p.R815G	23	18	5	19	19	0	MODERATE
Hormad2	chr11	4409091	4409091	+	Missense_Mutation	SNP	G	G	T	novel	62_8639_Thy	c.478C>A	p.Arg160Ser	p.R160S	119	109	10	134	134	0	MODERATE
Urgcp	chr11	5716645	5716645	+	Missense_Mutation	SNP	C	C	G	novel	62_8639_Thy	c.1821G>C	p.Trp607Cys	p.W607C	48	41	7	58	58	0	MODERATE
Npc1l1	chr11	6215108	6215108	+	Missense_Mutation	SNP	C	C	G	novel	62_8639_Thy	c.3203G>C	p.Arg1068Pro	p.R1068P	81	75	6	105	105	0	MODERATE
Fignl1	chr11	11801436	11801436	+	Missense_Mutation	SNP	C	C	G	novel	62_8639_Thy	c.1618G>C	p.Ala540Pro	p.A540P	150	144	6	156	156	0	MODERATE
Sertad2	chr11	20648434	20648434	+	Missense_Mutation	SNP	G	G	A	novel	62_8639_Thy	c.629G>A	p.Arg210His	p.R210H	117	112	5	127	127	0	MODERATE
Efemp1	chr11	28910571	28910571	+	Intron	SNP	A	A	G	novel	62_8639_Thy	c.518-39A>G			107	99	8	89	89	0	MODIFIER
Meikin	chr11	54401371	54401371	+	Intron	SNP	A	A	C	rs585726971	62_8639_Thy	c.795+1482A>C			581	394	187	410	410	0	MODIFIER
2310033P09Rik	chr11	59210339	59210339	+	Missense_Mutation	SNP	G	G	C	novel	62_8639_Thy	c.778G>C	p.Asp260His	p.D260H	65	57	8	79	79	0	MODERATE
Ncor1	chr11	62338872	62338872	+	Nonsense_Mutation	SNP	G	G	C	novel	62_8639_Thy	c.4959C>G	p.Tyr1653Ter	p.Y1653*	92	83	9	95	95	0	HIGH
Myh13	chr11	67342536	67342536	+	Missense_Mutation	SNP	C	C	G	novel	62_8639_Thy	c.1880C>G	p.Ala627Gly	p.A627G	137	130	7	117	117	0	MODERATE
Tmem107	chr11	69072445	69072445	+	Silent	SNP	G	G	C	novel	62_8639_Thy	c.279G>C	p.Ala93%3D	p.A93%3D	254	239	15	296	296	0	LOW
Hes7	chr11	69122205	69122206	+	Frame_Shift_Ins	INS	-	-	GA	novel	62_8639_Thy	c.203_204dup	p.Arg69SerfsTer69	p.R69Sfs*69	24	17	7	29	29	0	HIGH
Chd3	chr11	69363723	69363723	+	Missense_Mutation	SNP	C	C	A	novel	62_8639_Thy	c.562G>T	p.Ala188Ser	p.A188S	98	72	26	115	115	0	MODERATE
Trp53	chr11	69588461	69588461	+	Missense_Mutation	SNP	G	G	C	novel	62_8639_Thy	c.464G>C	p.Arg155Pro	p.R155P	153	137	16	181	181	0	MODERATE
Pitpna	chr11	75592153	75592153	+	Intron	SNP	G	G	C	novel	62_8639_Thy	c.21-36G>C			152	144	8	187	187	0	MODIFIER
Efcab5	chr11	77137854	77137854	+	Missense_Mutation	SNP	C	C	G	novel	62_8639_Thy	c.1058G>C	p.Arg353Thr	p.R353T	475	429	46	482	482	0	MODERATE
Pigs	chr11	78337898	78337898	+	Missense_Mutation	SNP	G	G	C	novel	62_8639_Thy	c.929G>C	p.Arg310Pro	p.R310P	105	97	8	120	120	0	MODERATE
Ift20	chr11	78540034	78540034	+	Missense_Mutation	SNP	G	G	A	novel	62_8639_Thy	c.202G>A	p.Glu68Lys	p.E68K	132	58	74	139	139	0	MODERATE
Slfn8	chr11	83004404	83004404	+	Silent	SNP	G	G	A	novel	62_8639_Thy	c.1575C>T	p.Thr525%3D	p.T525%3D	350	123	227	323	323	0	LOW
Ccl6	chr11	83588832	83588832	+	Missense_Mutation	SNP	A	A	C	novel	62_8639_Thy	c.344T>G	p.Ile115Ser	p.I115S	101	96	5	113	112	1	MODERATE
Sgca	chr11	94973373	94973373	+	Intron	SNP	C	C	G	novel	62_8639_Thy	c.37+29G>C			101	83	18	123	123	0	MODIFIER
Tbx21	chr11	97101946	97101946	+	Missense_Mutation	SNP	G	G	C	novel	62_8639_Thy	c.641C>G	p.Pro214Arg	p.P214R	58	49	9	47	46	1	MODERATE
Stat5a	chr11	100880575	100880575	+	Missense_Mutation	SNP	C	C	G	novel	62_8639_Thy	c.1883C>G	p.Thr628Ser	p.T628S	171	150	21	187	187	0	MODERATE
Vps25	chr11	101255980	101255980	+	Intron	SNP	C	C	G	novel	62_8639_Thy	c.278-29C>G			111	100	11	116	116	0	MODIFIER
Gm11639	chr11	105076381	105076381	+	Missense_Mutation	SNP	G	G	C	novel	62_8639_Thy	c.15746G>C	p.Arg5249Pro	p.R5249P	121	112	9	106	106	0	MODERATE
Tex2	chr11	106503726	106503726	+	Splice_Region	SNP	G	G	C	novel	62_8639_Thy	c.3265-8C>G			73	67	6	89	89	0	LOW
Kctd2	chr11	115427498	115427498	+	Silent	SNP	C	C	T	novel	62_8639_Thy	c.606C>T	p.Ser202%3D	p.S202%3D	54	44	10	57	57	0	LOW
Usp36	chr11	118273625	118273625	+	Missense_Mutation	SNP	C	C	G	novel	62_8639_Thy	c.1055G>C	p.Arg352Pro	p.R352P	120	110	10	162	162	0	MODERATE
Card14	chr11	119344666	119344666	+	Silent	SNP	C	C	T	novel	62_8639_Thy	c.2925C>T	p.Asp975%3D	p.D975%3D	38	14	24	41	41	0	LOW
Rab10os	chr12	3237999	3237999	+	Intron	SNP	A	A	C	novel	62_8639_Thy	n.290-30A>C			40	34	6	39	37	2	MODIFIER
Rdh14	chr12	10394868	10394868	+	Missense_Mutation	SNP	G	G	C	novel	62_8639_Thy	c.718G>C	p.Val240Leu	p.V240L	214	206	8	196	196	0	MODERATE
Pxdn	chr12	30002754	30002754	+	Missense_Mutation	SNP	G	G	C	novel	62_8639_Thy	c.2929G>C	p.Glu977Gln	p.E977Q	59	54	5	67	67	0	MODERATE
Tpo	chr12	30116841	30116841	+	Missense_Mutation	SNP	G	G	A	novel	62_8639_Thy	c.436C>T	p.Arg146Trp	p.R146W	118	108	10	152	152	0	MODERATE
Serpina9	chr12	103997086	103997086	+	Missense_Mutation	SNP	T	T	C	novel	62_8639_Thy	c.1162A>G	p.Ile388Val	p.I388V	71	65	6	83	83	0	MODERATE
Eml1	chr12	108463592	108463592	+	Missense_Mutation	SNP	G	G	C	novel	62_8639_Thy	c.133G>C	p.Val45Leu	p.V45L	54	46	8	71	71	0	MODERATE
Klc1	chr12	111774494	111774494	+	Missense_Mutation	SNP	G	G	A	novel	62_8639_Thy	c.403G>A	p.Glu135Lys	p.E135K	68	63	5	68	68	0	MODERATE
Adam6b	chr12	113490747	113490747	+	Missense_Mutation	SNP	C	C	T	novel	62_8639_Thy	c.1183C>T	p.Leu395Phe	p.L395F	255	115	140	291	291	0	MODERATE
Ighv3-5	chr12	114267772	114267772	+	5'Flank	SNP	C	C	G	novel	62_8639_Thy				184	171	13	169	169	0	MODIFIER
Gdi2	chr13	3564536	3564536	+	Splice_Region	SNP	C	C	G	novel	62_8639_Thy	c.992-4C>G			160	138	22	148	148	0	LOW
Tcrg-C3	chr13	19257116	19257117	+	5'Flank	INS	-	-	TCGGT	novel	62_8639_Thy				158	132	26	170	170	0	MODIFIER
Pgbd1	chr13	21434345	21434345	+	Splice_Region	SNP	C	C	T	novel	62_8639_Thy	c.135+6G>A			164	157	7	212	212	0	LOW
Rnf144b	chr13	47207457	47207457	+	Silent	SNP	C	C	T	novel	62_8639_Thy	c.72C>T	p.Pro24%3D	p.P24%3D	95	86	9	117	117	0	LOW
Fam120a	chr13	48921899	48921899	+	Missense_Mutation	SNP	G	G	C	novel	62_8639_Thy	c.1195C>G	p.Pro399Ala	p.P399A	120	113	7	79	79	0	MODERATE
Tgfbi	chr13	56626056	56626056	+	Missense_Mutation	SNP	G	G	C	novel	62_8639_Thy	c.647G>C	p.Arg216Pro	p.R216P	155	128	27	182	182	0	MODERATE
4921517D22Rik	chr13	59690510	59690510	+	Silent	SNP	G	G	A	novel	62_8639_Thy	c.507C>T	p.Ser169%3D	p.S169%3D	71	29	42	65	65	0	LOW
Ptch1	chr13	63524985	63524985	+	Silent	SNP	G	G	A	novel	62_8639_Thy	c.2805C>T	p.Val935%3D	p.V935%3D	60	33	27	63	63	0	LOW
Adcy2	chr13	68668447	68668448	+	Intron	INS	-	-	G	novel	62_8639_Thy	c.2396+22dup			39	27	12	42	41	1	MODIFIER
Adcy2	chr13	68730237	68730237	+	Splice_Site	SNP	C	C	G	novel	62_8639_Thy	c.1280+1G>C		p.X427_splice	126	117	9	116	116	0	HIGH
Spata9	chr13	75968068	75968068	+	Silent	SNP	G	G	A	novel	62_8639_Thy	c.75G>A	p.Gln25%3D	p.Q25%3D	88	84	4	100	100	0	LOW
Naip5	chr13	100223218	100223218	+	Silent	SNP	A	A	G	novel	62_8639_Thy	c.1509T>C	p.Tyr503%3D	p.Y503%3D	527	219	308	605	605	0	LOW
Zswim8	chr14	20723197	20723197	+	Missense_Mutation	SNP	C	C	T	novel	62_8639_Thy	c.5354C>T	p.Ala1785Val	p.A1785V	205	92	113	243	243	0	MODERATE
Mettl3	chr14	52299723	52299723	+	Missense_Mutation	SNP	G	G	C	novel	62_8639_Thy	c.701C>G	p.Thr234Arg	p.T234R	128	122	6	138	138	0	MODERATE
Trav8-1	chr14	53469751	53469751	+	5'Flank	SNP	G	G	C	novel	62_8639_Thy				330	313	17	386	386	0	MODIFIER
Traj26	chr14	54198767	54198767	+	3'Flank	SNP	C	C	T	novel	62_8639_Thy				178	157	21	179	179	0	MODIFIER
Eef1akmt1	chr14	57550654	57550654	+	Intron	SNP	G	G	T	novel	62_8639_Thy	c.258-12C>A			89	82	7	88	88	0	MODIFIER
Eef1akmt1	chr14	57550655	57550655	+	Intron	SNP	C	C	A	novel	62_8639_Thy	c.258-13G>T			91	83	8	86	86	0	MODIFIER
Tdh	chr14	63493785	63493785	+	Silent	SNP	G	G	A	novel	62_8639_Thy	c.939C>T	p.Asp313%3D	p.D313%3D	59	54	5	48	48	0	LOW
Kif13b	chr14	64765137	64765137	+	Missense_Mutation	SNP	C	C	G	novel	62_8639_Thy	c.3210C>G	p.His1070Gln	p.H1070Q	134	126	8	134	134	0	MODERATE
Pcdh17	chr14	84448347	84448348	+	Frame_Shift_Ins	INS	-	-	G	novel	62_8639_Thy	c.2259dup	p.Lys754GlufsTer62	p.K754Efs*62	124	96	28	116	116	0	HIGH
Slitrk1	chr14	108911385	108911385	+	Silent	SNP	G	G	T	novel	62_8639_Thy	c.1893C>A	p.Ser631%3D	p.S631%3D	162	142	20	162	162	0	LOW
Cplane1	chr15	8251009	8251009	+	Silent	SNP	C	C	G	novel	62_8639_Thy	c.8415C>G	p.Ser2805%3D	p.S2805%3D	181	170	11	138	138	0	LOW
Agxt2	chr15	10373942	10373942	+	Intron	SNP	G	G	A	novel	62_8639_Thy	c.359+74G>A			176	167	9	113	113	0	MODIFIER
Trio	chr15	27856470	27856470	+	Intron	SNP	C	C	T	novel	62_8639_Thy	c.2047-236G>A			56	50	6	59	59	0	MODIFIER
Grhl2	chr15	37279379	37279379	+	Silent	SNP	C	C	G	novel	62_8639_Thy	c.330C>G	p.Gly110%3D	p.G110%3D	200	176	24	181	181	0	LOW
Azin1	chr15	38491702	38491702	+	Intron	SNP	G	G	A	novel	62_8639_Thy	c.1021-12C>T			88	43	45	54	54	0	MODIFIER
Zhx2	chr15	57822746	57822746	+	Missense_Mutation	SNP	G	G	C	novel	62_8639_Thy	c.1510G>C	p.Glu504Gln	p.E504Q	164	151	13	122	122	0	MODERATE
Anxa13	chr15	58356165	58356165	+	RNA	SNP	G	G	A	novel	62_8639_Thy	n.339C>T			210	196	14	220	220	0	MODIFIER
Gpr20	chr15	73695598	73695598	+	Missense_Mutation	SNP	C	C	G	novel	62_8639_Thy	c.941G>C	p.Arg314Pro	p.R314P	103	97	6	120	120	0	MODERATE
Ccdc166	chr15	75980949	75980949	+	Missense_Mutation	SNP	C	C	G	novel	62_8639_Thy	c.1168G>C	p.Glu390Gln	p.E390Q	150	133	17	121	121	0	MODERATE
Oplah	chr15	76296653	76296653	+	Silent	SNP	G	G	C	novel	62_8639_Thy	c.3849C>G	p.Arg1283%3D	p.R1283%3D	206	191	15	191	191	0	LOW
Kifc2	chr15	76666726	76666726	+	Missense_Mutation	SNP	C	C	T	novel	62_8639_Thy	c.1801C>T	p.Arg601Cys	p.R601C	126	120	6	168	167	1	MODERATE
Sox10	chr15	79163320	79163320	+	Missense_Mutation	SNP	C	C	G	novel	62_8639_Thy	c.397G>C	p.Glu133Gln	p.E133Q	57	51	6	36	36	0	MODERATE
Shank3	chr15	89548175	89548175	+	Missense_Mutation	SNP	C	C	G	novel	62_8639_Thy	c.2897C>G	p.Ala966Gly	p.A966G	52	43	9	37	37	0	MODERATE
Arf3	chr15	98749574	98749574	+	Intron	SNP	C	C	G	novel	62_8639_Thy	c.-89-6745G>C			246	224	22	207	207	0	MODIFIER
Prpf40b	chr15	99305176	99305176	+	Missense_Mutation	SNP	G	G	C	novel	62_8639_Thy	c.239G>C	p.Gly80Ala	p.G80A	123	105	18	131	131	0	MODERATE
Slc11a2	chr15	100403356	100403356	+	Intron	SNP	G	G	A	novel	62_8639_Thy	c.832-17C>T			139	61	78	119	119	0	MODIFIER
Slc4a8	chr15	100807342	100807342	+	Missense_Mutation	SNP	T	T	A	novel	62_8639_Thy	c.2584T>A	p.Ser862Thr	p.S862T	134	84	50	120	120	0	MODERATE
Scn8a	chr15	100972765	100972765	+	Silent	SNP	G	G	C	novel	62_8639_Thy	c.1146G>C	p.Ala382%3D	p.A382%3D	84	77	7	66	66	0	LOW
Parn	chr16	13664776	13664776	+	Intron	SNP	C	C	A	novel	62_8639_Thy	c.246-39G>T			161	125	36	163	162	1	MODIFIER
Spidr	chr16	15889620	15889620	+	3'UTR	SNP	C	C	T	novel	62_8639_Thy	c.*10G>A			84	25	59	63	63	0	MODIFIER
Ppil2	chr16	17089419	17089419	+	Intron	SNP	C	C	G	novel	62_8639_Thy	c.1332+9G>C			162	69	93	192	192	0	MODIFIER
Abcc5	chr16	20389335	20389335	+	Intron	SNP	C	C	G	novel	62_8639_Thy	c.1833+34G>C			120	110	10	105	105	0	MODIFIER
Clcn2	chr16	20712550	20712550	+	Splice_Site	SNP	C	C	G	novel	62_8639_Thy	c.640-1G>C		p.X214_splice	104	94	10	121	121	0	HIGH
Bcl6	chr16	23977502	23977502	+	Intron	SNP	C	C	G	novel	62_8639_Thy	c.161+13G>C			102	89	13	152	151	1	MODIFIER
Mb21d2	chr16	28929661	28929661	+	Translation_Start_Site	SNP	C	C	G	novel	62_8639_Thy	c.3G>C	p.Met1?	p.M1?	22	19	3	23	23	0	HIGH
Golgb1	chr16	36912490	36912490	+	Missense_Mutation	SNP	G	G	C	novel	62_8639_Thy	c.2221G>C	p.Ala741Pro	p.A741P	110	97	13	80	80	0	MODERATE
Tigit	chr16	43659536	43659536	+	Missense_Mutation	SNP	A	A	T	novel	62_8639_Thy	c.395T>A	p.Val132Glu	p.V132E	87	68	19	88	87	1	MODERATE
Cmss1	chr16	57303683	57303683	+	Silent	SNP	G	G	C	novel	62_8639_Thy	c.744C>G	p.Pro248%3D	p.P248%3D	99	94	5	118	118	0	LOW
Pros1	chr16	62926390	62926390	+	Silent	SNP	G	G	C	novel	62_8639_Thy	c.1704G>C	p.Ser568%3D	p.S568%3D	118	103	15	124	124	0	LOW
Hspa13	chr16	75757884	75757884	+	Missense_Mutation	SNP	G	G	C	novel	62_8639_Thy	c.1313C>G	p.Thr438Arg	p.T438R	111	106	5	115	115	0	MODERATE
Urb1	chr16	90810343	90810343	+	5'UTR	SNP	C	C	G	novel	62_8639_Thy	c.-3G>C			34	31	3	34	34	0	MODIFIER
Gart	chr16	91622861	91622861	+	Intron	SNP	C	C	T	novel	62_8639_Thy	c.2725+32G>A			55	48	7	73	73	0	MODIFIER
Pdpk1	chr17	24093488	24093500	+	Intron	DEL	GTGGTGTGTGGTG	GTGGTGTGTGGTG	-	novel	62_8639_Thy	c.863+40_863+52del			85	57	28	94	94	0	MODIFIER
Mapk8ip3	chr17	24903907	24903907	+	Intron	SNP	A	A	T	novel	62_8639_Thy	c.2025+18T>A			145	109	36	200	200	0	MODIFIER
Cramp1l	chr17	24977639	24977639	+	Missense_Mutation	SNP	G	G	C	novel	62_8639_Thy	c.2500C>G	p.Pro834Ala	p.P834A	84	79	5	84	84	0	MODERATE
Wdr24	chr17	25825947	25825947	+	Splice_Region	SNP	C	C	G	novel	62_8639_Thy	c.660-5C>G			75	69	6	75	75	0	LOW
Mapk14	chr17	28728344	28728344	+	Intron	SNP	C	C	G	novel	62_8639_Thy	c.496-13C>G			125	114	11	142	142	0	MODIFIER
D17H6S53E	chr17	35127898	35127898	+	Missense_Mutation	SNP	C	C	G	novel	62_8639_Thy	c.784C>G	p.Arg262Gly	p.R262G	35	32	3	64	64	0	MODERATE
Gm10499	chr17	36137084	36137084	+	3'Flank	SNP	G	G	C	novel	62_8639_Thy				245	215	30	233	233	0	MODIFIER
Tmem151b	chr17	45545656	45545656	+	Missense_Mutation	SNP	C	C	G	novel	62_8639_Thy	c.857G>C	p.Arg286Pro	p.R286P	93	81	12	85	85	0	MODERATE
Chaf1a	chr17	56065055	56065055	+	Missense_Mutation	SNP	G	G	C	novel	62_8639_Thy	c.2222G>C	p.Arg741Pro	p.R741P	95	79	16	138	138	0	MODERATE
Kdm4b	chr17	56399663	56399663	+	Intron	SNP	G	G	C	novel	62_8639_Thy	c.2701-27G>C			83	72	11	113	112	1	MODIFIER
Tnfsf9	chr17	57103324	57103325	+	5'Flank	INS	-	-	C	novel	62_8639_Thy				35	17	18	36	36	0	MODIFIER
Vapa	chr17	65580788	65580788	+	Silent	SNP	G	G	C	novel	62_8639_Thy	c.651C>G	p.Ala217%3D	p.A217%3D	105	100	5	50	50	0	LOW
Crim1	chr17	78280092	78280092	+	Missense_Mutation	SNP	C	C	G	novel	62_8639_Thy	c.625C>G	p.Arg209Gly	p.R209G	100	90	10	99	99	0	MODERATE
Nrxn1	chr17	91088498	91088498	+	Missense_Mutation	SNP	C	C	G	novel	62_8639_Thy	c.229G>C	p.Asp77His	p.D77H	44	36	8	44	44	0	MODERATE
Myo7b	chr18	31975157	31975157	+	Missense_Mutation	SNP	C	C	G	novel	62_8639_Thy	c.3650G>C	p.Arg1217Pro	p.R1217P	112	103	9	134	134	0	MODERATE
Camk4	chr18	33176174	33176174	+	Missense_Mutation	SNP	G	G	T	novel	62_8639_Thy	c.629G>T	p.Arg210Leu	p.R210L	78	74	4	97	97	0	MODERATE
Pcdhga7	chr18	37715634	37715634	+	Silent	SNP	C	C	T	novel	62_8639_Thy	c.693C>T	p.Arg231%3D	p.R231%3D	187	174	13	204	204	0	LOW
Rps19-ps13	chr18	40726279	40726279	+	RNA	SNP	G	G	C	novel	62_8639_Thy	n.11G>C			169	146	23	127	127	0	MODIFIER
Pde6a	chr18	61221069	61221069	+	Silent	SNP	C	C	T	novel	62_8639_Thy	c.465C>T	p.Asn155%3D	p.N155%3D	89	80	9	95	95	0	LOW
Arhgef37	chr18	61504381	61504381	+	Silent	SNP	C	C	G	novel	62_8639_Thy	c.1209G>C	p.Val403%3D	p.V403%3D	114	98	16	103	103	0	LOW
Lman1	chr18	65987858	65987858	+	Missense_Mutation	SNP	G	G	C	novel	62_8639_Thy	c.1292C>G	p.Pro431Arg	p.P431R	69	63	6	67	67	0	MODERATE
Myo5b	chr18	74625682	74625682	+	Missense_Mutation	SNP	G	G	A	novel	62_8639_Thy	c.733G>A	p.Glu245Lys	p.E245K	109	94	15	123	123	0	MODERATE
Lipg	chr18	74948261	74948261	+	Intron	SNP	C	C	G	novel	62_8639_Thy	c.794-46G>C			83	66	17	93	93	0	MODIFIER
Cd248	chr19	5068171	5068171	+	Silent	SNP	C	C	T	novel	62_8639_Thy	c.46C>T	p.Leu16%3D	p.L16%3D	17	13	4	14	14	0	LOW
Kcnk4	chr19	6927217	6927217	+	Frame_Shift_Del	DEL	C	C	-	novel	62_8639_Thy	c.678del	p.Gln227ArgfsTer18	p.Q227Rfs*18	47	36	11	47	47	0	HIGH
Nxf1	chr19	8767924	8767924	+	Intron	SNP	C	C	G	novel	62_8639_Thy	c.1459-50C>G			266	232	34	251	251	0	MODIFIER
Fads1	chr19	10184950	10184950	+	Silent	SNP	C	C	T	novel	62_8639_Thy	c.237C>T	p.Ile79%3D	p.I79%3D	97	59	38	121	121	0	LOW
Dagla	chr19	10252226	10252226	+	Missense_Mutation	SNP	C	C	G	novel	62_8639_Thy	c.1669G>C	p.Val557Leu	p.V557L	35	32	3	52	52	0	MODERATE
Olfr1440	chr19	12394396	12394396	+	Silent	SNP	G	G	A	novel	62_8639_Thy	c.132G>A	p.Leu44%3D	p.L44%3D	196	87	109	204	204	0	LOW
Aldh1a7	chr19	20719336	20719336	+	Intron	SNP	C	C	T	novel	62_8639_Thy	c.313-21G>A			39	15	24	36	36	0	MODIFIER
Tmc1	chr19	20900859	20900859	+	Missense_Mutation	SNP	C	C	T	novel	62_8639_Thy	c.271G>A	p.Asp91Asn	p.D91N	96	90	6	95	95	0	MODERATE
Gda	chr19	21397468	21397468	+	Intron	DEL	C	C	-	rs386904960	62_8639_Thy	c.1266+39del			52	18	34	41	41	0	MODIFIER
Ptar1	chr19	23724758	23724771	+	3'UTR	DEL	TGAGATATACTTAC	TGAGATATACTTAC	-	novel	62_8639_Thy	c.*4360_*4373del			102	36	66	119	119	0	MODIFIER
Dock8	chr19	25087754	25087755	+	Intron	INS	-	-	AC	novel	62_8639_Thy	c.897+18_897+19insAC			106	48	58	94	94	0	MODIFIER
Dock8	chr19	25183658	25183658	+	Intron	SNP	T	T	C	rs30349254	62_8639_Thy	c.5493+35T>C			71	20	51	67	67	0	MODIFIER
Vldlr	chr19	27243734	27243734	+	Intron	DEL	C	C	-	rs387400206	62_8639_Thy	c.1823-24del			123	37	86	98	98	0	MODIFIER
Sorbs1	chr19	40326611	40326611	+	Intron	SNP	G	G	C	novel	62_8639_Thy	c.2008+839C>G			104	94	10	113	113	0	MODIFIER
Blnk	chr19	40962367	40962367	+	Silent	SNP	G	G	C	novel	62_8639_Thy	c.339C>G	p.Pro113%3D	p.P113%3D	69	62	7	72	72	0	LOW
Slit1	chr19	41624465	41624465	+	Intron	SNP	C	C	T	novel	62_8639_Thy	c.2582+33G>A			74	31	43	90	90	0	MODIFIER
Loxl4	chr19	42605194	42605195	+	Intron	INS	-	-	G	rs243553225	62_8639_Thy	c.704+51dup			73	25	48	77	77	0	MODIFIER
Cwf19l1	chr19	44135694	44135695	+	Intron	INS	-	-	CCCCCCCG	novel	62_8639_Thy	c.23+71_23+72insCGGGGGGG			26	11	15	43	43	0	MODIFIER
Pkd2l1	chr19	44154393	44154400	+	Intron	DEL	GGAGGGAA	GGAGGGAA	-	novel	62_8639_Thy	c.1356+24_1356+31del			15	5	10	36	36	0	MODIFIER
Scd4	chr19	44339059	44339059	+	Silent	SNP	C	C	T	rs36542761	62_8639_Thy	c.573C>T	p.Gly191%3D	p.G191%3D	211	67	144	169	169	0	LOW
Sec31b	chr19	44531672	44531673	+	Intron	INS	-	-	CC	novel	62_8639_Thy	c.1134+8_1134+9insGG			65	49	16	130	130	0	MODIFIER
Arl3	chr19	46543443	46543444	+	Intron	INS	-	-	C	rs215325707	62_8639_Thy	c.315+38dup			67	29	38	84	84	0	MODIFIER
Sfxn2	chr19	46592268	46592269	+	Intron	INS	-	-	GAT	rs245600283	62_8639_Thy	c.822-31_822-30insATG			77	36	41	99	98	1	MODIFIER
Sorcs3	chr19	48487371	48487372	+	Intron	INS	-	-	C	rs236341512	62_8639_Thy	c.687-15dup			109	35	74	100	100	0	MODIFIER
Nrap	chr19	56371807	56371807	+	Intron	SNP	T	T	G	rs239969700	62_8639_Thy	c.1419+16A>C			32	22	10	71	69	2	MODIFIER
Dclre1a	chr19	56542789	56542789	+	Intron	SNP	C	C	A	rs227433877	62_8639_Thy	c.2147-23G>T			62	19	43	55	55	0	MODIFIER
Ablim1	chr19	57068810	57068811	+	Intron	INS	-	-	C	rs256022047	62_8639_Thy	c.1251+49dup			61	19	42	69	69	0	MODIFIER
Atrnl1	chr19	58131243	58131243	+	3'UTR	SNP	C	C	T	rs3703751	62_8639_Thy	c.*29C>T			65	24	41	74	74	0	MODIFIER
Hspa12a	chr19	58828231	58828232	+	Intron	INS	-	-	ACACAAAT	novel	62_8639_Thy	c.129+21_129+22insATTTGTGT			97	43	54	109	109	0	MODIFIER
Rb1cc1	chr1	6244243	6244243	+	Missense_Mutation	SNP	C	C	T	novel	62_8639_Thy	c.1138C>T	p.Arg380Trp	p.R380W	189	141	48	177	177	0	MODERATE
Pi15	chr1	17602651	17602651	+	Missense_Mutation	SNP	T	T	C	novel	62_8639_Thy	c.73T>C	p.Ser25Pro	p.S25P	161	146	15	141	141	0	MODERATE
Phf3	chr1	30829997	30829997	+	Missense_Mutation	SNP	G	G	C	novel	62_8639_Thy	c.1969C>G	p.Arg657Gly	p.R657G	161	144	17	127	127	0	MODERATE
Myo1b	chr1	51766869	51766869	+	Missense_Mutation	SNP	G	G	A	novel	62_8639_Thy	c.2509C>T	p.Arg837Cys	p.R837C	190	115	75	166	166	0	MODERATE
Raph1	chr1	60493483	60493483	+	Intron	SNP	G	G	C	novel	62_8639_Thy	c.1779+55C>G			148	141	7	134	134	0	MODIFIER
Myl1	chr1	66948917	66948917	+	5'Flank	SNP	G	G	T	novel	62_8639_Thy				338	299	39	293	293	0	MODIFIER
Rpl30-ps6	chr1	86473751	86473751	+	RNA	SNP	C	C	G	novel	62_8639_Thy	n.93C>G			216	191	25	232	232	0	MODIFIER
Trpm8	chr1	88326541	88326541	+	Missense_Mutation	SNP	G	G	A	novel	62_8639_Thy	c.485G>A	p.Arg162His	p.R162H	182	157	25	209	209	0	MODERATE
Sh3bp4	chr1	89153327	89153327	+	Silent	SNP	G	G	A	novel	62_8639_Thy	c.2865G>A	p.Ala955%3D	p.A955%3D	53	44	9	57	57	0	LOW
Slco4c1	chr1	96837606	96837606	+	Splice_Region	SNP	G	G	A	rs30798871	62_8639_Thy	c.1126-8C>T			77	34	43	62	62	0	LOW
Slco6c1	chr1	97065988	97065988	+	Intron	DEL	A	A	-	rs217734738	62_8639_Thy	c.1984+45del			50	20	30	47	47	0	MODIFIER
Nifk	chr1	118321880	118321881	+	5'UTR	INS	-	-	G	rs256399718	62_8639_Thy	c.-10dup			44	18	26	62	62	0	MODIFIER
Ccdc93	chr1	121462175	121462175	+	Intron	SNP	T	T	C	rs251392476	62_8639_Thy	c.751-58T>C			119	45	74	118	117	1	MODIFIER
Ccdc93	chr1	121462190	121462190	+	Intron	SNP	T	T	C	rs31256125	62_8639_Thy	c.751-43T>C			127	48	79	138	137	1	MODIFIER
Thsd7b	chr1	130210275	130210275	+	Silent	SNP	C	C	A	novel	62_8639_Thy	c.4689C>A	p.Ser1563%3D	p.S1563%3D	164	158	6	185	184	1	LOW
Ikbke	chr1	131259965	131259965	+	Intron	SNP	T	T	G	rs31425035	62_8639_Thy	c.1742+41A>C			102	39	63	114	114	0	MODIFIER
Srgap2	chr1	131294988	131294989	+	Intron	INS	-	-	A	rs220191324	62_8639_Thy	c.2507+1331dup			146	53	93	131	131	0	MODIFIER
Sox13	chr1	133382696	133382696	+	3'UTR	SNP	G	G	A	rs3166366	62_8639_Thy	c.*955C>T			66	23	43	72	72	0	MODIFIER
Sox13	chr1	133386778	133386779	+	Frame_Shift_Ins	INS	-	-	G	novel	62_8639_Thy	c.987dup	p.Ser330GlnfsTer9	p.S330Qfs*9	52	24	28	39	39	0	HIGH
Chit1	chr1	134149395	134149396	+	Frame_Shift_Ins	INS	-	-	GT	novel	62_8639_Thy	c.935_936insGT	p.His313TyrfsTer19	p.H313Yfs*19	80	36	44	94	94	0	HIGH
Ppp1r12b	chr1	134834381	134834382	+	Intron	INS	-	-	TTGA	novel	62_8639_Thy	c.2472+53_2472+54insTCAA			131	56	75	125	125	0	MODIFIER
Lgr6	chr1	134990589	134990589	+	Intron	SNP	T	T	C	rs51535904	62_8639_Thy	c.1648+16A>G			74	28	46	79	79	0	MODIFIER
Nav1	chr1	135470663	135470663	+	Missense_Mutation	SNP	C	C	T	novel	62_8639_Thy	c.2180G>A	p.Arg727Gln	p.R727Q	94	77	17	92	92	0	MODERATE
Cacna1s	chr1	136098512	136098513	+	Intron	INS	-	-	T	novel	62_8639_Thy	c.3256-10dup			139	64	75	126	121	5	MODIFIER
Nr5a2	chr1	136945084	136945085	+	Splice_Region	INS	-	-	A	rs252165343	62_8639_Thy	c.266-8dup			60	23	37	72	72	0	LOW
Gm4788	chr1	139774002	139774002	+	Missense_Mutation	SNP	G	G	A	rs584519152	62_8639_Thy	c.373C>T	p.Leu125Phe	p.L125F	225	155	70	272	272	0	MODERATE
Cfhr2	chr1	139831155	139831155	+	Missense_Mutation	SNP	T	T	G	rs582980905	62_8639_Thy	c.156A>C	p.Arg52Ser	p.R52S	124	74	50	134	134	0	MODERATE
Cfhr2	chr1	139831174	139831174	+	Missense_Mutation	SNP	T	T	C	rs13476139	62_8639_Thy	c.137A>G	p.Lys46Arg	p.K46R	119	75	44	136	136	0	MODERATE
Prg4	chr1	150455600	150455600	+	Missense_Mutation	SNP	T	T	G	rs582676307	62_8639_Thy	c.1321A>C	p.Thr441Pro	p.T441P	187	109	78	311	296	15	MODERATE
Prg4	chr1	150455601	150455601	+	Silent	SNP	G	G	A	novel	62_8639_Thy	c.1320C>T	p.Thr440%3D	p.T440%3D	179	112	67	309	307	2	LOW
Prg4	chr1	150455604	150455604	+	Silent	SNP	G	G	T	novel	62_8639_Thy	c.1317C>A	p.Thr439%3D	p.T439%3D	185	119	66	318	315	3	LOW
Prg4	chr1	150455624	150455624	+	Missense_Mutation	SNP	T	T	G	novel	62_8639_Thy	c.1297A>C	p.Thr433Pro	p.T433P	162	111	51	323	306	17	MODERATE
Hmcn1	chr1	150806528	150806538	+	Intron	DEL	AGAAAGAAAAG	AGAAAGAAAAG	-	novel	62_8639_Thy	c.1286-26_1286-16del			43	22	21	34	34	0	MODIFIER
Trmt1l	chr1	151454962	151454962	+	Intron	SNP	C	C	T	rs48658691	62_8639_Thy	c.1745-16C>T			52	12	40	48	48	0	MODIFIER
Ncf2	chr1	152827350	152827351	+	Intron	INS	-	-	T	novel	62_8639_Thy	c.670-68_670-67insT			70	28	42	67	67	0	MODIFIER
Lamc2	chr1	153124197	153124197	+	Missense_Mutation	SNP	G	G	A	novel	62_8639_Thy	c.3415C>T	p.Arg1139Trp	p.R1139W	122	105	17	146	146	0	MODERATE
E330020D12Rik	chr1	153408506	153408506	+	5'Flank	SNP	G	G	C	rs265298536	62_8639_Thy				32	21	11	50	50	0	MODIFIER
Npl	chr1	153512501	153512502	+	Intron	DEL	CC	CC	-	rs242382995	62_8639_Thy	c.738+44_738+45del			85	38	47	82	82	0	MODIFIER
Npl	chr1	153518983	153518984	+	Intron	INS	-	-	T	rs230009390	62_8639_Thy	c.365-9_365-8insA			84	35	49	95	95	0	MODIFIER
Rgs16	chr1	153741615	153741616	+	Splice_Region	DEL	CA	CA	-	novel	62_8639_Thy	c.156-3_156-2del			31	16	15	33	33	0	LOW
Rgsl1	chr1	153822272	153822272	+	Intron	SNP	T	T	C	rs226432506	62_8639_Thy	c.1494+37A>G			116	45	71	110	110	0	MODIFIER
Teddm1b	chr1	153875160	153875160	+	Silent	SNP	C	C	T	rs37164624	62_8639_Thy	c.714C>T	p.Asn238%3D	p.N238%3D	195	120	75	248	248	0	LOW
Cacna1e	chr1	154450809	154450810	+	Intron	INS	-	-	AAAA	novel	62_8639_Thy	c.3740+33_3740+36dup			53	30	23	42	42	0	MODIFIER
Xpr1	chr1	155290254	155290255	+	In_Frame_Ins	INS	-	-	GTT	rs248516866	62_8639_Thy	c.1745_1746insAAC	p.Thr582dup	p.T582dup	119	43	76	113	113	0	MODERATE
Nacc2	chr2	26061573	26061573	+	Missense_Mutation	SNP	G	G	C	novel	62_8639_Thy	c.1249C>G	p.Leu417Val	p.L417V	106	100	6	153	153	0	MODERATE
Card9	chr2	26356922	26356922	+	Intron	SNP	C	C	G	novel	62_8639_Thy	c.952-39G>C			66	58	8	59	59	0	MODIFIER
Notch1	chr2	26460044	26460045	+	Frame_Shift_Ins	INS	-	-	GG	novel	62_8639_Thy	c.7082_7083insCC	p.Leu2362ArgfsTer36	p.L2362Rfs*36	76	72	4	70	70	0	HIGH
Notch1	chr2	26460045	26460045	+	Missense_Mutation	SNP	C	C	G	novel	62_8639_Thy	c.7082G>C	p.Arg2361Pro	p.R2361P	76	72	4	71	71	0	MODERATE
Sptan1	chr2	29983788	29983788	+	Intron	SNP	C	C	G	novel	62_8639_Thy	c.651+28C>G			100	88	12	95	95	0	MODIFIER
Plpp7	chr2	32096116	32096116	+	Missense_Mutation	SNP	G	G	C	novel	62_8639_Thy	c.305G>C	p.Arg102Pro	p.R102P	67	62	5	86	86	0	MODERATE
Uck1	chr2	32256141	32256141	+	Silent	SNP	G	G	A	novel	62_8639_Thy	c.741C>T	p.Gly247%3D	p.G247%3D	65	60	5	95	95	0	LOW
Olfr340	chr2	36453391	36453391	+	Missense_Mutation	SNP	G	G	C	novel	62_8639_Thy	c.805G>C	p.Asp269His	p.D269H	451	408	43	464	464	0	MODERATE
Olfr368	chr2	37332542	37332542	+	Missense_Mutation	SNP	G	G	C	novel	62_8639_Thy	c.794G>C	p.Arg265Pro	p.R265P	143	116	27	172	172	0	MODERATE
Lrp1b	chr2	41295654	41295654	+	Missense_Mutation	SNP	G	G	C	novel	62_8639_Thy	c.4390C>G	p.Arg1464Gly	p.R1464G	124	105	19	99	99	0	MODERATE
Lnpk	chr2	74537483	74537483	+	Missense_Mutation	SNP	G	G	A	novel	62_8639_Thy	c.512C>T	p.Ala171Val	p.A171V	44	41	3	47	47	0	MODERATE
Hoxd1	chr2	74763174	74763174	+	Missense_Mutation	SNP	G	G	C	novel	62_8639_Thy	c.73G>C	p.Gly25Arg	p.G25R	25	21	4	22	22	0	MODERATE
Ttn	chr2	76726106	76726106	+	Missense_Mutation	SNP	G	G	C	novel	62_8639_Thy	c.85316C>G	p.Ser28439Cys	p.S28439C	213	205	8	206	206	0	MODERATE
Ttn	chr2	76747491	76747491	+	Missense_Mutation	SNP	C	C	T	novel	62_8639_Thy	c.67819G>A	p.Asp22607Asn	p.D22607N	191	187	4	210	210	0	MODERATE
Ttn	chr2	76812526	76812526	+	Silent	SNP	G	G	C	novel	62_8639_Thy	c.34527C>G	p.Val11509%3D	p.V11509%3D	107	103	4	130	130	0	LOW
Zdhhc5	chr2	84710361	84710361	+	Missense_Mutation	SNP	C	C	G	novel	62_8639_Thy	c.61G>C	p.Ala21Pro	p.A21P	157	139	18	208	208	0	MODERATE
Lrrc55	chr2	85196413	85196413	+	Missense_Mutation	SNP	C	C	G	novel	62_8639_Thy	c.266G>C	p.Arg89Pro	p.R89P	137	128	9	140	140	0	MODERATE
Olfr1020	chr2	85849838	85849838	+	Missense_Mutation	SNP	C	C	G	novel	62_8639_Thy	c.385C>G	p.Arg129Gly	p.R129G	265	234	31	287	287	0	MODERATE
Olfr1153	chr2	87896685	87896685	+	Missense_Mutation	SNP	C	C	T	novel	62_8639_Thy	c.509C>T	p.Thr170Ile	p.T170I	273	240	33	223	223	0	MODERATE
Olfr1229	chr2	89282399	89282399	+	Missense_Mutation	SNP	C	C	T	novel	62_8639_Thy	c.733G>A	p.Val245Ile	p.V245I	154	55	99	140	140	0	MODERATE
Lrp4	chr2	91473274	91473274	+	Splice_Site	SNP	G	G	C	novel	62_8639_Thy	c.316+1G>C		p.X106_splice	110	97	13	139	139	0	HIGH
Pex16	chr2	92379274	92379274	+	Missense_Mutation	SNP	C	C	A	novel	62_8639_Thy	c.826C>A	p.Arg276Ser	p.R276S	162	68	94	141	141	0	MODERATE
Mettl15	chr2	109137551	109137551	+	Intron	SNP	G	G	C	novel	62_8639_Thy	c.408-19C>G			79	71	8	73	73	0	MODIFIER
Olfr1280	chr2	111315845	111315845	+	Missense_Mutation	SNP	G	G	A	novel	62_8639_Thy	c.365G>A	p.Arg122Gln	p.R122Q	596	227	369	584	584	0	MODERATE
Mga	chr2	119958332	119958332	+	Missense_Mutation	SNP	C	C	T	novel	62_8639_Thy	c.7301C>T	p.Ser2434Phe	p.S2434F	125	103	22	149	149	0	MODERATE
Slc27a2	chr2	126553410	126553410	+	Missense_Mutation	SNP	C	C	G	novel	62_8639_Thy	c.256C>G	p.Arg86Gly	p.R86G	114	110	4	124	124	0	MODERATE
Hdc	chr2	126594311	126594311	+	Missense_Mutation	SNP	C	C	G	novel	62_8639_Thy	c.1639G>C	p.Asp547His	p.D547H	80	71	9	64	64	0	MODERATE
Trpm7	chr2	126824014	126824014	+	Missense_Mutation	SNP	C	C	T	novel	62_8639_Thy	c.2671G>A	p.Ala891Thr	p.A891T	50	46	4	38	38	0	MODERATE
Jag1	chr2	137101629	137101629	+	Missense_Mutation	SNP	C	C	G	novel	62_8639_Thy	c.646G>C	p.Gly216Arg	p.G216R	187	165	22	201	201	0	MODERATE
Gzf1	chr2	148684269	148684270	+	In_Frame_Ins	INS	-	-	AAGAGC	novel	62_8639_Thy	c.663_668dup	p.Arg221_Ala222dup	p.R221_A222dup	80	71	9	59	59	0	MODERATE
Cst12	chr2	148789564	148789564	+	Silent	SNP	G	G	A	novel	62_8639_Thy	c.204G>A	p.Lys68%3D	p.K68%3D	114	97	17	106	106	0	LOW
Gss	chr2	155578290	155578290	+	Missense_Mutation	SNP	G	G	C	novel	62_8639_Thy	c.490C>G	p.Arg164Gly	p.R164G	46	42	4	48	48	0	MODERATE
Procr	chr2	155753325	155753326	+	Intron	INS	-	-	A	novel	62_8639_Thy	c.68-20_68-19insA			77	60	17	90	90	0	MODIFIER
Lbp	chr2	158317563	158317563	+	Silent	SNP	G	G	C	novel	62_8639_Thy	c.615G>C	p.Val205%3D	p.V205%3D	160	147	13	149	149	0	LOW
L3mbtl1	chr2	162947777	162947777	+	Missense_Mutation	SNP	C	C	G	novel	62_8639_Thy	c.234C>G	p.Ser78Arg	p.S78R	126	116	10	152	152	0	MODERATE
Mybl2	chr2	163072646	163072646	+	Missense_Mutation	SNP	C	C	A	novel	62_8639_Thy	c.683C>A	p.Pro228Gln	p.P228Q	72	65	7	80	80	0	MODERATE
Rbpjl	chr2	164410362	164410362	+	Missense_Mutation	SNP	G	G	T	novel	62_8639_Thy	c.716G>T	p.Ser239Ile	p.S239I	64	52	12	75	75	0	MODERATE
1700008P02Rik	chr3	6620426	6620426	+	5'UTR	SNP	C	C	G	novel	62_8639_Thy	c.-34G>C			117	111	6	90	90	0	MODIFIER
Sirpb1a	chr3	15410623	15410623	+	Missense_Mutation	SNP	G	G	A	novel	62_8639_Thy	c.851C>T	p.Thr284Ile	p.T284I	229	186	43	223	223	0	MODERATE
Agtr1b	chr3	20315805	20315805	+	Silent	SNP	G	G	C	novel	62_8639_Thy	c.636C>G	p.Leu212%3D	p.L212%3D	218	187	31	174	174	0	LOW
Ttc14	chr3	33809408	33809408	+	Missense_Mutation	SNP	G	G	C	novel	62_8639_Thy	c.2120G>C	p.Arg707Pro	p.R707P	87	82	5	73	73	0	MODERATE
Tm4sf4	chr3	57426557	57426557	+	Splice_Region	SNP	G	G	C	novel	62_8639_Thy	c.264G>C	p.Ala88%3D	p.A88%3D	149	130	19	169	169	0	LOW
Ift80	chr3	68917988	68917988	+	Missense_Mutation	SNP	G	G	C	novel	62_8639_Thy	c.1633C>G	p.Leu545Val	p.L545V	103	47	56	87	87	0	MODERATE
Dclk2	chr3	86799069	86799069	+	Missense_Mutation	SNP	C	C	G	novel	62_8639_Thy	c.1717G>C	p.Val573Leu	p.V573L	205	193	12	201	201	0	MODERATE
Cd1d1	chr3	86996779	86996779	+	Missense_Mutation	SNP	C	C	G	novel	62_8639_Thy	c.900G>C	p.Arg300Ser	p.R300S	281	266	15	263	263	0	MODERATE
Mex3a	chr3	88536222	88536224	+	In_Frame_Del	DEL	ATG	ATG	-	novel	62_8639_Thy	c.606_608del	p.Met202del	p.M202del	86	77	9	103	103	0	MODERATE
Flg2	chr3	93215426	93215426	+	Silent	SNP	C	C	T	novel	62_8639_Thy	c.4902C>T	p.Gly1634%3D	p.G1634%3D	469	457	12	411	408	3	LOW
Golph3l	chr3	95591759	95591759	+	Missense_Mutation	SNP	G	G	C	novel	62_8639_Thy	c.211G>C	p.Val71Leu	p.V71L	63	54	9	64	64	0	MODERATE
Ecm1	chr3	95735256	95735256	+	Missense_Mutation	SNP	C	C	G	novel	62_8639_Thy	c.1304G>C	p.Arg435Pro	p.R435P	60	53	7	60	60	0	MODERATE
Atp1a1	chr3	101590741	101590741	+	Intron	SNP	T	T	G	novel	62_8639_Thy	c.755-26A>C			67	57	10	66	66	0	MODIFIER
Eps8l3	chr3	107891209	107891209	+	Intron	SNP	A	A	T	novel	62_8639_Thy	c.1456-46A>T			76	30	46	67	67	0	MODIFIER
Aknad1	chr3	108782021	108782021	+	Silent	SNP	A	A	G	novel	62_8639_Thy	c.1998A>G	p.Gln666%3D	p.Q666%3D	129	114	15	134	133	1	LOW
Stxbp3	chr3	108805260	108805260	+	Missense_Mutation	SNP	G	G	C	novel	62_8639_Thy	c.883C>G	p.Arg295Gly	p.R295G	185	163	22	184	184	0	MODERATE
Cyp2u1	chr3	131291206	131291206	+	Missense_Mutation	SNP	C	C	T	novel	62_8639_Thy	c.1516G>A	p.Glu506Lys	p.E506K	97	58	39	116	116	0	MODERATE
Manba	chr3	135549287	135549287	+	Missense_Mutation	SNP	G	G	A	novel	62_8639_Thy	c.1405G>A	p.Val469Ile	p.V469I	165	64	101	170	170	0	MODERATE
Slc39a8	chr3	135849190	135849190	+	Intron	SNP	C	C	G	novel	62_8639_Thy	c.382+12C>G			86	44	42	95	95	0	MODIFIER
Adh1	chr3	138282643	138282643	+	Missense_Mutation	SNP	G	G	A	novel	62_8639_Thy	c.376G>A	p.Glu126Lys	p.E126K	237	94	143	201	201	0	MODERATE
Gm136	chr4	34750884	34750884	+	Intron	SNP	T	T	G	novel	62_8639_Thy	c.351+37A>C			158	103	55	133	133	0	MODIFIER
Tln1	chr4	43555891	43555891	+	Missense_Mutation	SNP	C	C	G	novel	62_8639_Thy	c.322G>C	p.Val108Leu	p.V108L	144	135	9	160	160	0	MODERATE
Ccin	chr4	43984420	43984420	+	Missense_Mutation	SNP	G	G	A	novel	62_8639_Thy	c.826G>A	p.Ala276Thr	p.A276T	128	64	64	140	139	1	MODERATE
Gabbr2	chr4	46875750	46875750	+	Missense_Mutation	SNP	G	G	C	novel	62_8639_Thy	c.371C>G	p.Pro124Arg	p.P124R	89	76	13	106	106	0	MODERATE
Zdhhc21	chr4	82806409	82806409	+	Missense_Mutation	SNP	G	G	C	novel	62_8639_Thy	c.718C>G	p.Arg240Gly	p.R240G	104	95	9	131	131	0	MODERATE
Mysm1	chr4	94967939	94967939	+	Silent	SNP	G	G	A	novel	62_8639_Thy	c.420C>T	p.Ile140%3D	p.I140%3D	192	79	113	189	189	0	LOW
Ror1	chr4	100441055	100441055	+	Missense_Mutation	SNP	G	G	C	novel	62_8639_Thy	c.1624G>C	p.Val542Leu	p.V542L	145	130	15	113	113	0	MODERATE
Sgip1	chr4	102962473	102962473	+	Missense_Mutation	SNP	G	G	C	novel	62_8639_Thy	c.1775G>C	p.Arg592Pro	p.R592P	132	121	11	139	139	0	MODERATE
Dab1	chr4	104679611	104679611	+	Intron	SNP	G	G	C	novel	62_8639_Thy	c.558+39G>C			84	74	10	63	63	0	MODIFIER
Usp24	chr4	106368796	106368796	+	Missense_Mutation	SNP	G	G	A	novel	62_8639_Thy	c.2033G>A	p.Arg678Gln	p.R678Q	130	45	85	141	141	0	MODERATE
Ttc22	chr4	106639089	106639089	+	Missense_Mutation	SNP	G	G	C	novel	62_8639_Thy	c.1335G>C	p.Gln445His	p.Q445H	57	50	7	88	88	0	MODERATE
Rab3b	chr4	108940741	108940741	+	Silent	SNP	C	C	T	novel	62_8639_Thy	c.588C>T	p.Ser196%3D	p.S196%3D	116	52	64	132	132	0	LOW
Ptprf	chr4	118237949	118237949	+	Missense_Mutation	SNP	C	C	T	novel	62_8639_Thy	c.739G>A	p.Gly247Ser	p.G247S	42	37	5	61	61	0	MODERATE
Foxj3	chr4	119616588	119616588	+	Missense_Mutation	SNP	G	G	C	novel	62_8639_Thy	c.711G>C	p.Leu237Phe	p.L237F	80	71	9	101	101	0	MODERATE
Ddost	chr4	138309632	138309632	+	Missense_Mutation	SNP	C	C	G	novel	62_8639_Thy	c.505C>G	p.Pro169Ala	p.P169A	218	196	22	260	260	0	MODERATE
Ubr4	chr4	139422374	139422374	+	Intron	SNP	G	G	C	novel	62_8639_Thy	c.5401-19G>C			151	134	17	124	124	0	MODIFIER
Klhdc7a	chr4	139966630	139966630	+	Silent	SNP	G	G	A	novel	62_8639_Thy	c.1005C>T	p.Ala335%3D	p.A335%3D	44	38	6	57	57	0	LOW
Arhgef10l	chr4	140568516	140568516	+	Missense_Mutation	SNP	G	G	C	novel	62_8639_Thy	c.1744C>G	p.Gln582Glu	p.Q582E	51	42	9	58	58	0	MODERATE
Rere	chr4	150615137	150615137	+	Missense_Mutation	SNP	C	C	G	novel	62_8639_Thy	c.2677C>G	p.Pro893Ala	p.P893A	62	58	4	84	84	0	MODERATE
Phf13	chr4	151991666	151991666	+	Missense_Mutation	SNP	G	G	A	novel	62_8639_Thy	c.778C>T	p.Arg260Cys	p.R260C	84	75	9	88	88	0	MODERATE
Klhl21	chr4	152012454	152012454	+	Silent	SNP	G	G	C	novel	62_8639_Thy	c.1176G>C	p.Thr392%3D	p.T392%3D	131	126	5	152	152	0	LOW
Plekhg5	chr4	152108035	152108035	+	Missense_Mutation	SNP	G	G	C	novel	62_8639_Thy	c.1551G>C	p.Glu517Asp	p.E517D	121	111	10	131	131	0	MODERATE
Megf6	chr4	154263419	154263419	+	Missense_Mutation	SNP	G	G	C	novel	62_8639_Thy	c.2479G>C	p.Gly827Arg	p.G827R	110	96	14	137	137	0	MODERATE
Abcb4	chr5	8928525	8928525	+	Missense_Mutation	SNP	C	C	G	novel	62_8639_Thy	c.1670C>G	p.Thr557Ser	p.T557S	88	80	8	99	99	0	MODERATE
Pclo	chr5	14680455	14680455	+	Silent	SNP	G	G	A	novel	62_8639_Thy	c.8970G>A	p.Pro2990%3D	p.P2990%3D	284	248	36	217	217	0	LOW
Reln	chr5	21976288	21976288	+	Silent	SNP	G	G	C	novel	62_8639_Thy	c.5493C>G	p.Gly1831%3D	p.G1831%3D	106	99	7	86	86	0	LOW
Poln	chr5	34014211	34014211	+	Intron	SNP	C	C	T	novel	62_8639_Thy	c.2311+32G>A			49	39	10	51	51	0	MODIFIER
Ncapg	chr5	45681372	45681372	+	Missense_Mutation	SNP	G	G	C	novel	62_8639_Thy	c.1384G>C	p.Val462Leu	p.V462L	195	181	14	202	202	0	MODERATE
Kctd8	chr5	69110498	69110498	+	Missense_Mutation	SNP	G	G	C	novel	62_8639_Thy	c.1268C>G	p.Ser423Cys	p.S423C	198	178	20	164	164	0	MODERATE
Uso1	chr5	92195391	92195391	+	Missense_Mutation	SNP	C	C	G	novel	62_8639_Thy	c.2333C>G	p.Thr778Arg	p.T778R	152	148	4	159	159	0	MODERATE
Gk2	chr5	97455914	97455914	+	Missense_Mutation	SNP	G	G	C	novel	62_8639_Thy	c.1064C>G	p.Ser355Cys	p.S355C	243	216	27	192	192	0	MODERATE
Tfip11	chr5	112337327	112337327	+	Missense_Mutation	SNP	G	G	A	novel	62_8639_Thy	c.2503G>A	p.Asp835Asn	p.D835N	85	58	27	77	77	0	MODERATE
Hnf1a	chr5	114951069	114951069	+	Intron	SNP	C	C	G	novel	62_8639_Thy	c.1499-25G>C			46	39	7	43	43	0	MODIFIER
Dnaaf5	chr5	139185585	139185585	+	Missense_Mutation	SNP	G	G	C	novel	62_8639_Thy	c.2501G>C	p.Arg834Pro	p.R834P	52	48	4	54	54	0	MODERATE
Cdk8	chr5	146259525	146259525	+	Missense_Mutation	SNP	C	C	A	novel	62_8639_Thy	c.149C>A	p.Ala50Asp	p.A50D	197	185	12	197	197	0	MODERATE
Wasf3	chr5	146460940	146460940	+	Intron	SNP	C	C	T	novel	62_8639_Thy	c.541-25C>T			87	80	7	82	82	0	MODIFIER
Gm3409	chr5	146539575	146539575	+	Missense_Mutation	SNP	C	C	G	novel	62_8639_Thy	c.535C>G	p.Leu179Val	p.L179V	212	114	98	236	236	0	MODERATE
Samd9l	chr6	3375666	3375666	+	Missense_Mutation	SNP	C	C	A	novel	62_8639_Thy	c.1594G>T	p.Gly532Trp	p.G532W	218	212	6	196	196	0	MODERATE
Pon1	chr6	5168337	5168337	+	3'UTR	SNP	G	G	C	novel	62_8639_Thy	c.*1C>G			150	135	15	156	156	0	MODIFIER
Cttnbp2	chr6	18434455	18434455	+	Missense_Mutation	SNP	G	G	C	novel	62_8639_Thy	c.1403C>G	p.Ser468Trp	p.S468W	158	148	10	167	167	0	MODERATE
Rnf148	chr6	23654353	23654353	+	Missense_Mutation	SNP	C	C	A	novel	62_8639_Thy	c.643G>T	p.Val215Phe	p.V215F	158	56	102	162	162	0	MODERATE
Olfr460	chr6	40572088	40572088	+	Missense_Mutation	SNP	G	G	C	novel	62_8639_Thy	c.701G>C	p.Arg234Pro	p.R234P	212	181	31	205	205	0	MODERATE
Repin1	chr6	48597054	48597054	+	Missense_Mutation	SNP	G	G	C	novel	62_8639_Thy	c.916G>C	p.Val306Leu	p.V306L	89	85	4	82	82	0	MODERATE
Gimap4	chr6	48686821	48686821	+	Intron	SNP	C	C	T	novel	62_8639_Thy	c.-14-17C>T			71	24	47	65	65	0	MODIFIER
Grid2	chr6	63908976	63908976	+	Missense_Mutation	SNP	A	A	G	novel	62_8639_Thy	c.355A>G	p.Ile119Val	p.I119V	155	149	6	154	154	0	MODERATE
Mcm2	chr6	88886079	88886079	+	Missense_Mutation	SNP	C	C	G	novel	62_8639_Thy	c.2030G>C	p.Arg677Pro	p.R677P	79	67	12	80	80	0	MODERATE
Pdzrn3	chr6	101151168	101151168	+	Missense_Mutation	SNP	G	G	C	novel	62_8639_Thy	c.2536C>G	p.Pro846Ala	p.P846A	169	139	30	163	163	0	MODERATE
Vhl	chr6	113628055	113628055	+	Intron	SNP	C	C	G	novel	62_8639_Thy	c.239-37C>G			158	148	10	212	212	0	MODIFIER
Ghrl	chr6	113719426	113719426	+	Missense_Mutation	SNP	G	G	T	novel	62_8639_Thy	c.4C>A	p.Leu2Met	p.L2M	44	21	23	54	54	0	MODERATE
Prh1	chr6	132572295	132572295	+	Missense_Mutation	SNP	C	C	G	novel	62_8639_Thy	c.764C>G	p.Pro255Arg	p.P255R	118	104	14	131	131	0	MODERATE
Dusp16	chr6	134718394	134718394	+	Missense_Mutation	SNP	C	C	G	novel	62_8639_Thy	c.1473G>C	p.Gln491His	p.Q491H	136	131	5	115	115	0	MODERATE
Gm7353	chr7	3109991	3109991	+	RNA	SNP	G	G	C	novel	62_8639_Thy	n.1895C>G			231	213	18	270	270	0	MODIFIER
Tfpt	chr7	3620487	3620487	+	Intron	SNP	G	G	A	novel	62_8639_Thy	c.661-13C>T			104	63	41	106	106	0	MODIFIER
Zfp865	chr7	5031887	5031887	+	Missense_Mutation	SNP	G	G	C	novel	62_8639_Thy	c.2870G>C	p.Arg957Pro	p.R957P	21	15	6	26	26	0	MODERATE
Vmn2r51	chr7	10102486	10102487	+	Frame_Shift_Ins	INS	-	-	T	novel	62_8639_Thy	c.366dup	p.Gln123ThrfsTer6	p.Q123Tfs*6	448	171	277	304	302	2	HIGH
Slc8a2	chr7	16158776	16158776	+	Intron	DEL	C	C	-	novel	62_8639_Thy	c.2390-19del			68	55	13	52	52	0	MODIFIER
Psg18	chr7	18350865	18350865	+	Missense_Mutation	SNP	T	T	C	novel	62_8639_Thy	c.668A>G	p.Tyr223Cys	p.Y223C	572	506	66	523	523	0	MODERATE
Gipr	chr7	19162539	19162539	+	Intron	SNP	G	G	C	novel	62_8639_Thy	c.621+10C>G			51	44	7	72	72	0	MODIFIER
Nlrp5	chr7	23435876	23435876	+	Silent	SNP	T	T	C	rs32353648	62_8639_Thy	c.2991T>C	p.Cys997%3D	p.C997%3D	151	92	59	248	248	0	LOW
Vmn1r180	chr7	23952534	23952534	+	Missense_Mutation	SNP	C	C	G	novel	62_8639_Thy	c.121C>G	p.Pro41Ala	p.P41A	586	509	77	485	485	0	MODERATE
Sptbn4	chr7	27369525	27369525	+	Silent	SNP	G	G	A	novel	62_8639_Thy	c.5322C>T	p.Thr1774%3D	p.T1774%3D	65	58	7	70	70	0	LOW
Fcgbp	chr7	28106274	28106274	+	Missense_Mutation	SNP	C	C	T	novel	62_8639_Thy	c.5977C>T	p.Arg1993Trp	p.R1993W	114	47	67	117	117	0	MODERATE
Dpf1	chr7	29316350	29316350	+	Intron	SNP	T	T	G	novel	62_8639_Thy	c.1096+25T>G			111	104	7	131	130	1	MODIFIER
Zfp536	chr7	37473941	37473941	+	Silent	SNP	A	A	C	rs31213431	62_8639_Thy	c.735T>G	p.Ala245%3D	p.A245%3D	95	33	62	105	105	0	LOW
1600014C10Rik	chr7	38194976	38194976	+	3'UTR	SNP	G	G	A	rs6219308	62_8639_Thy	c.*6G>A			23	13	10	33	33	0	MODIFIER
Gm5591	chr7	38519531	38519531	+	Missense_Mutation	SNP	C	C	G	rs581677590	62_8639_Thy	c.1917G>C	p.Glu639Asp	p.E639D	253	128	125	337	337	0	MODERATE
Gm5591	chr7	38519535	38519535	+	Missense_Mutation	SNP	T	T	C	rs585408870	62_8639_Thy	c.1913A>G	p.Lys638Arg	p.K638R	246	123	123	320	320	0	MODERATE
Gm5591	chr7	38519554	38519554	+	Missense_Mutation	SNP	C	C	G	rs582600966	62_8639_Thy	c.1894G>C	p.Val632Leu	p.V632L	222	109	113	291	291	0	MODERATE
Gm5591	chr7	38520193	38520193	+	Missense_Mutation	SNP	G	G	A	rs578752517	62_8639_Thy	c.1255C>T	p.Leu419Phe	p.L419F	187	107	80	289	289	0	MODERATE
Gm5591	chr7	38520436	38520436	+	Missense_Mutation	SNP	G	G	C	rs45739486	62_8639_Thy	c.1012C>G	p.Arg338Gly	p.R338G	219	132	87	328	328	0	MODERATE
Gm16387	chr7	39262144	39262144	+	RNA	SNP	A	A	G	rs236604305	62_8639_Thy	n.215T>C			120	75	45	109	109	0	MODIFIER
Gm16387	chr7	39262171	39262171	+	RNA	SNP	G	G	C	rs256597181	62_8639_Thy	n.188C>G			148	93	55	114	113	1	MODIFIER
Gm16387	chr7	39262204	39262204	+	RNA	SNP	G	G	A	rs226492084	62_8639_Thy	n.155C>T			172	103	69	115	115	0	MODIFIER
Gm16387	chr7	39262239	39262239	+	RNA	SNP	G	G	A	rs587487934	62_8639_Thy	n.120C>T			176	98	78	115	115	0	MODIFIER
Gm16387	chr7	39262246	39262246	+	RNA	SNP	G	G	A	rs1135288364	62_8639_Thy	n.113C>T			183	98	85	114	114	0	MODIFIER
Gm16387	chr7	39262254	39262254	+	RNA	SNP	G	G	A	rs220332918	62_8639_Thy	n.105C>T			192	103	89	113	113	0	MODIFIER
Gm16387	chr7	39262266	39262266	+	RNA	SNP	T	T	C	rs50264218	62_8639_Thy	n.93A>G			201	107	94	115	114	1	MODIFIER
Gm16387	chr7	39262334	39262334	+	RNA	SNP	T	T	G	rs581098669	62_8639_Thy	n.25A>C			159	76	83	80	80	0	MODIFIER
Gm16387	chr7	39262344	39262344	+	RNA	SNP	T	T	C	rs224952896	62_8639_Thy	n.15A>G			154	74	80	72	72	0	MODIFIER
Gm16387	chr7	39262352	39262352	+	RNA	SNP	T	T	G	rs244250982	62_8639_Thy	n.7A>C			149	71	78	71	71	0	MODIFIER
Gm5114	chr7	39407728	39407728	+	Silent	SNP	A	A	G	rs583172769	62_8639_Thy	c.2466T>C	p.Ala822%3D	p.A822%3D	327	142	185	354	353	1	LOW
Gm5114	chr7	39407731	39407731	+	Silent	SNP	A	A	T	rs587473663	62_8639_Thy	c.2463T>A	p.Arg821%3D	p.R821%3D	332	144	188	364	363	1	LOW
Gm5114	chr7	39407827	39407827	+	Silent	SNP	C	C	T	rs51803014	62_8639_Thy	c.2367G>A	p.Gln789%3D	p.Q789%3D	388	151	237	453	451	2	LOW
Gm5114	chr7	39407935	39407935	+	Silent	SNP	A	A	T	rs50717953	62_8639_Thy	c.2259T>A	p.Ala753%3D	p.A753%3D	302	168	134	403	402	1	LOW
Gm5114	chr7	39408008	39408008	+	Missense_Mutation	SNP	G	G	A	rs584530930	62_8639_Thy	c.2186C>T	p.Pro729Leu	p.P729L	309	149	160	354	354	0	MODERATE
Gm5114	chr7	39408018	39408018	+	Missense_Mutation	SNP	C	C	A	rs587180414	62_8639_Thy	c.2176G>T	p.Ala726Ser	p.A726S	314	143	171	361	361	0	MODERATE
Gm5114	chr7	39408019	39408019	+	Missense_Mutation	SNP	A	A	C	novel	62_8639_Thy	c.2175T>G	p.Ser725Arg	p.S725R	317	236	81	358	358	0	MODERATE
Gm5114	chr7	39408094	39408094	+	Silent	SNP	G	G	A	rs581332087	62_8639_Thy	c.2100C>T	p.Leu700%3D	p.L700%3D	397	255	142	350	349	1	LOW
Gm5114	chr7	39408104	39408104	+	Missense_Mutation	SNP	G	G	C	novel	62_8639_Thy	c.2090C>G	p.Pro697Arg	p.P697R	421	287	134	342	342	0	MODERATE
Gm5114	chr7	39408508	39408508	+	Silent	SNP	T	T	A	novel	62_8639_Thy	c.1686A>T	p.Leu562%3D	p.L562%3D	291	153	138	301	300	1	LOW
Gm5114	chr7	39408513	39408513	+	Missense_Mutation	SNP	T	T	G	rs581878238	62_8639_Thy	c.1681A>C	p.Asn561His	p.N561H	277	153	124	299	299	0	MODERATE
Gm5114	chr7	39408516	39408516	+	Missense_Mutation	SNP	A	A	T	rs51858943	62_8639_Thy	c.1678T>A	p.Ser560Thr	p.S560T	266	150	116	298	297	1	MODERATE
Gm5114	chr7	39408524	39408524	+	Missense_Mutation	SNP	T	T	A	novel	62_8639_Thy	c.1670A>T	p.Lys557Met	p.K557M	247	208	39	290	289	1	MODERATE
Gm5114	chr7	39408559	39408559	+	Silent	SNP	C	C	T	rs1135068956	62_8639_Thy	c.1635G>A	p.Arg545%3D	p.R545%3D	215	167	48	281	280	1	LOW
Gm5114	chr7	39410847	39410847	+	Missense_Mutation	SNP	T	T	C	rs49407918	62_8639_Thy	c.577A>G	p.Thr193Ala	p.T193A	221	109	112	281	280	1	MODERATE
Gm5114	chr7	39411082	39411082	+	Missense_Mutation	SNP	G	G	T	novel	62_8639_Thy	c.342C>A	p.Asp114Glu	p.D114E	294	113	181	277	277	0	MODERATE
Gm5114	chr7	39411181	39411181	+	Silent	SNP	T	T	C	rs586172504	62_8639_Thy	c.243A>G	p.Thr81%3D	p.T81%3D	286	151	135	316	316	0	LOW
Gm5114	chr7	39411310	39411310	+	Silent	SNP	A	A	G	rs49097498	62_8639_Thy	c.114T>C	p.Ser38%3D	p.S38%3D	289	138	151	352	351	1	LOW
Gm5114	chr7	39411410	39411410	+	Missense_Mutation	SNP	A	A	G	rs48790311	62_8639_Thy	c.14T>C	p.Leu5Pro	p.L5P	217	115	102	291	290	1	MODERATE
Gm5114	chr7	39411442	39411442	+	Intron	DEL	A	A	-	novel	62_8639_Thy	c.8-26del			173	102	71	241	240	1	MODIFIER
Gm5592	chr7	41286088	41286088	+	Missense_Mutation	SNP	T	T	C	rs1134347559	62_8639_Thy	c.13T>C	p.Ser5Pro	p.S5P	340	289	51	244	244	0	MODERATE
Gm5592	chr7	41289606	41289606	+	Missense_Mutation	SNP	C	C	T	novel	62_8639_Thy	c.2311C>T	p.Pro771Ser	p.P771S	487	456	31	434	434	0	MODERATE
Gys1	chr7	45451793	45451793	+	Nonsense_Mutation	SNP	C	C	G	novel	62_8639_Thy	c.1688C>G	p.Ser563Ter	p.S563*	99	95	4	116	116	0	HIGH
Abcc8	chr7	46107031	46107031	+	Missense_Mutation	SNP	C	C	G	novel	62_8639_Thy	c.4249G>C	p.Ala1417Pro	p.A1417P	65	61	4	57	57	0	MODERATE
Adamts17	chr7	67002614	67002614	+	Intron	SNP	C	C	G	novel	62_8639_Thy	c.1316+16C>G			51	23	28	66	65	1	MODIFIER
Anpep	chr7	79826615	79826615	+	Missense_Mutation	SNP	G	G	C	novel	62_8639_Thy	c.2502C>G	p.Ser834Arg	p.S834R	104	92	12	118	118	0	MODERATE
Saxo2	chr7	82643846	82643846	+	Silent	SNP	T	T	G	novel	62_8639_Thy	c.42A>C	p.Ser14%3D	p.S14%3D	59	27	32	52	52	0	LOW
Cemip	chr7	83935790	83935790	+	Intron	SNP	A	A	G	novel	62_8639_Thy	c.3959-42T>C			60	54	6	60	60	0	MODIFIER
Tenm4	chr7	96895571	96895571	+	Missense_Mutation	SNP	C	C	G	novel	62_8639_Thy	c.6904C>G	p.Arg2302Gly	p.R2302G	137	130	7	142	142	0	MODERATE
Capn5	chr7	98125274	98125274	+	Missense_Mutation	SNP	G	G	A	novel	62_8639_Thy	c.1708C>T	p.Arg570Cys	p.R570C	92	85	7	102	100	2	MODERATE
C2cd3	chr7	100435812	100435812	+	Missense_Mutation	SNP	G	G	A	novel	62_8639_Thy	c.4610G>A	p.Arg1537His	p.R1537H	107	101	6	145	145	0	MODERATE
Ubqln5	chr7	104128315	104128315	+	Missense_Mutation	SNP	T	T	C	novel	62_8639_Thy	c.1301A>G	p.Gln434Arg	p.Q434R	150	90	60	129	129	0	MODERATE
Rnf141	chr7	110816594	110816594	+	3'UTR	SNP	G	G	C	novel	62_8639_Thy	c.*106C>G			142	122	20	126	126	0	MODIFIER
Tead1	chr7	112906564	112906564	+	3'UTR	SNP	G	G	C	novel	62_8639_Thy	c.*7904G>C			166	148	18	188	188	0	MODIFIER
Tead1	chr7	112906752	112906752	+	3'UTR	SNP	G	G	A	novel	62_8639_Thy	c.*8092G>A			130	45	85	155	155	0	MODIFIER
Insc	chr7	114804536	114804548	+	Frame_Shift_Del	DEL	GGGAATCTGTTCG	GGGAATCTGTTCG	-	novel	62_8639_Thy	c.638_650del	p.Gly213AlafsTer2	p.G213Afs*2	141	70	71	181	181	0	HIGH
Htra1	chr7	130985104	130985104	+	Silent	SNP	C	C	T	novel	62_8639_Thy	c.1416C>T	p.Thr472%3D	p.T472%3D	124	95	29	124	124	0	LOW
Olfr523	chr7	140176839	140176839	+	Missense_Mutation	SNP	G	G	A	novel	62_8639_Thy	c.736G>A	p.Ala246Thr	p.A246T	248	241	7	218	218	0	MODERATE
Cd209a	chr8	3748333	3748333	+	Missense_Mutation	SNP	G	G	C	novel	62_8639_Thy	c.214C>G	p.Leu72Val	p.L72V	134	111	23	141	141	0	MODERATE
Tubgcp3	chr8	12616044	12616044	+	Missense_Mutation	SNP	C	C	A	novel	62_8639_Thy	c.2537G>T	p.Arg846Leu	p.R846L	124	111	13	139	139	0	MODERATE
Dlgap2	chr8	14743423	14743423	+	Silent	SNP	G	G	C	novel	62_8639_Thy	c.1416G>C	p.Leu472%3D	p.L472%3D	58	50	8	34	34	0	LOW
Cln8	chr8	14894798	14894798	+	Silent	SNP	C	C	G	novel	62_8639_Thy	c.111C>G	p.Gly37%3D	p.G37%3D	145	124	21	139	139	0	LOW
Unc5d	chr8	28724214	28724214	+	Splice_Region	SNP	C	C	G	novel	62_8639_Thy	c.1312+7G>C			78	68	10	77	77	0	LOW
Nrg1	chr8	31824621	31824621	+	Intron	SNP	T	T	C	novel	62_8639_Thy	c.984-51A>G			116	112	4	93	93	0	MODIFIER
Cldn23	chr8	35826328	35826328	+	Missense_Mutation	SNP	C	C	G	novel	62_8639_Thy	c.5G>C	p.Arg2Pro	p.R2P	71	59	12	68	68	0	MODERATE
Lrp2bp	chr8	46020540	46020540	+	Missense_Mutation	SNP	C	C	G	novel	62_8639_Thy	c.448C>G	p.Arg150Gly	p.R150G	221	186	35	217	217	0	MODERATE
Comp	chr8	70380088	70380088	+	Intron	SNP	C	C	G	novel	62_8639_Thy	c.1712-17C>G			88	77	11	129	129	0	MODIFIER
Ano8	chr8	71482241	71482241	+	Intron	SNP	G	G	C	novel	62_8639_Thy	c.1273+43C>G			162	138	24	159	159	0	MODIFIER
Fam129c	chr8	71602414	71602414	+	Missense_Mutation	SNP	G	G	C	novel	62_8639_Thy	c.637G>C	p.Asp213His	p.D213H	44	38	6	45	45	0	MODERATE
Cherp	chr8	72470133	72470133	+	Missense_Mutation	SNP	A	A	G	novel	62_8639_Thy	c.479T>C	p.Leu160Pro	p.L160P	111	103	8	121	121	0	MODERATE
Med26	chr8	72497021	72497021	+	Missense_Mutation	SNP	C	C	T	novel	62_8639_Thy	c.233G>A	p.Arg78Gln	p.R78Q	109	103	6	111	111	0	MODERATE
Tom1	chr8	75069055	75069055	+	Intron	SNP	T	T	A	novel	62_8639_Thy	c.1357-41T>A			47	30	17	76	76	0	MODIFIER
Ptger1	chr8	83668585	83668585	+	Silent	SNP	G	G	T	novel	62_8639_Thy	c.690G>T	p.Ala230%3D	p.A230%3D	62	55	7	55	55	0	LOW
Ces1e	chr8	93219466	93219466	+	Missense_Mutation	SNP	C	C	G	novel	62_8639_Thy	c.448G>C	p.Ala150Pro	p.A150P	210	194	16	181	181	0	MODERATE
Exoc3l	chr8	105295555	105295555	+	Intron	SNP	A	A	C	novel	62_8639_Thy	c.34+71T>G			189	163	26	250	249	1	MODIFIER
Glg1	chr8	111182609	111182609	+	Missense_Mutation	SNP	C	C	T	novel	62_8639_Thy	c.1481G>A	p.Arg494His	p.R494H	125	115	10	136	136	0	MODERATE
Bcar1	chr8	111713673	111713673	+	Missense_Mutation	SNP	C	C	T	novel	62_8639_Thy	c.1688G>A	p.Gly563Asp	p.G563D	112	99	13	94	94	0	MODERATE
Def8	chr8	123459593	123459593	+	Missense_Mutation	SNP	G	G	C	novel	62_8639_Thy	c.1142G>C	p.Arg381Pro	p.R381P	150	141	9	144	144	0	MODERATE
Piwil4	chr9	14728689	14728689	+	Missense_Mutation	SNP	C	C	G	novel	62_8639_Thy	c.845G>C	p.Arg282Pro	p.R282P	233	218	15	230	230	0	MODERATE
Prkcsh	chr9	22010246	22010246	+	Splice_Region	SNP	G	G	C	novel	62_8639_Thy	c.683+5G>C			73	60	13	85	85	0	LOW
Mcam	chr9	44139615	44139615	+	Intron	SNP	C	C	T	novel	62_8639_Thy	c.1031-38C>T			135	95	40	127	127	0	MODIFIER
Dpagt1	chr9	44332871	44332871	+	Missense_Mutation	SNP	C	C	T	novel	62_8639_Thy	c.1067C>T	p.Ala356Val	p.A356V	159	127	32	152	152	0	MODERATE
Kmt2a	chr9	44842610	44842610	+	Missense_Mutation	SNP	G	G	A	novel	62_8639_Thy	c.3932C>T	p.Thr1311Ile	p.T1311I	83	29	54	112	112	0	MODERATE
Cadm1	chr9	47848126	47848126	+	Intron	SNP	T	T	C	novel	62_8639_Thy	c.1175-41T>C			87	80	7	90	90	0	MODIFIER
Zc3h12c	chr9	52115463	52115463	+	Silent	SNP	C	C	T	novel	62_8639_Thy	c.2655G>A	p.Thr885%3D	p.T885%3D	97	78	19	88	88	0	LOW
Stra6	chr9	58152020	58152020	+	Missense_Mutation	SNP	G	G	C	novel	62_8639_Thy	c.1665G>C	p.Gln555His	p.Q555H	67	60	7	98	98	0	MODERATE
Thsd4	chr9	60511047	60511047	+	5'Flank	SNP	C	C	T	novel	62_8639_Thy				45	40	5	25	25	0	MODIFIER
Uaca	chr9	60870858	60870858	+	Missense_Mutation	SNP	G	G	C	novel	62_8639_Thy	c.2526G>C	p.Gln842His	p.Q842H	140	116	24	135	135	0	MODERATE
Tle3	chr9	61414095	61414095	+	Splice_Region	SNP	G	G	C	novel	62_8639_Thy	c.2013+5G>C			73	68	5	78	78	0	LOW
Map2k5	chr9	63377125	63377125	+	Splice_Region	SNP	G	G	A	novel	62_8639_Thy	c.133C>T	p.Leu45%3D	p.L45%3D	83	23	60	94	94	0	LOW
Vps13c	chr9	67951608	67951608	+	Missense_Mutation	SNP	G	G	C	novel	62_8639_Thy	c.8339G>C	p.Arg2780Pro	p.R2780P	135	129	6	125	125	0	MODERATE
Tbc1d2b	chr9	90226116	90226116	+	Missense_Mutation	SNP	C	C	T	novel	62_8639_Thy	c.1381G>A	p.Ala461Thr	p.A461T	57	38	19	54	54	0	MODERATE
Paqr9	chr9	95560582	95560582	+	Silent	SNP	C	C	G	novel	62_8639_Thy	c.624C>G	p.Arg208%3D	p.R208%3D	75	69	6	91	91	0	LOW
Cep70	chr9	99298484	99298485	+	Intron	INS	-	-	TA	novel	62_8639_Thy	c.1710-18_1710-17insAT			131	117	14	160	160	0	MODIFIER
1300017J02Rik	chr9	103281098	103281098	+	Missense_Mutation	SNP	C	C	G	novel	62_8639_Thy	c.262G>C	p.Glu88Gln	p.E88Q	98	92	6	99	99	0	MODERATE
Cyb561d2	chr9	107540404	107540404	+	Intron	SNP	A	A	T	novel	62_8639_Thy	c.166-19T>A			35	14	21	46	46	0	MODIFIER
Gm5921	chr9	115438489	115438489	+	RNA	SNP	G	G	A	novel	62_8639_Thy	n.93C>T			214	193	21	184	184	0	MODIFIER
mt-Co1	chrM	6570	6570	+	Missense_Mutation	SNP	G	G	C	novel	62_8639_Thy	c.1243G>C	p.Ala415Pro	p.A415P	2231	2144	87	980	979	1	MODERATE
mt-Nd4	chrM	11076	11076	+	Nonsense_Mutation	SNP	C	C	T	novel	62_8639_Thy	c.910C>T	p.Gln304Ter	p.Q304*	1468	1414	54	716	716	0	HIGH
mt-Nd5	chrM	12630	12630	+	Missense_Mutation	SNP	G	G	C	novel	62_8639_Thy	c.889G>C	p.Asp297His	p.D297H	1666	1604	62	697	697	0	MODERATE
mt-Cytb	chrM	14632	14632	+	Missense_Mutation	SNP	G	G	C	novel	62_8639_Thy	c.488G>C	p.Trp163Ser	p.W163S	1548	1513	35	691	691	0	MODERATE
Tbc1d25	chrX	8155226	8155227	+	In_Frame_Ins	INS	-	-	ATC	novel	62_8639_Thy	c.1705_1707dup	p.Asp569dup	p.D569dup	58	17	41	59	59	0	MODERATE
Slc38a5	chrX	8276717	8276717	+	Intron	SNP	C	C	A	novel	62_8639_Thy	c.664-23C>A			69	53	16	59	59	0	MODIFIER
Ctag2	chrX	65047972	65047972	+	Silent	SNP	G	G	C	novel	62_8639_Thy	c.288G>C	p.Val96%3D	p.V96%3D	107	98	9	103	103	0	LOW
Cfap47	chrX	79514578	79514578	+	Splice_Site	SNP	C	C	T	novel	62_8639_Thy	c.463+1G>A		p.X155_splice	55	49	6	34	34	0	HIGH
Ar	chrX	98150946	98150946	+	Missense_Mutation	SNP	G	G	C	novel	62_8639_Thy	c.1165G>C	p.Gly389Arg	p.G389R	53	29	24	54	54	0	MODERATE
Dach2	chrX	113298426	113298426	+	5'UTR	SNP	C	C	A	novel	62_8639_Thy	c.-1C>A			31	13	18	22	22	0	MODIFIER
Morf4l2	chrX	136733655	136733655	+	Missense_Mutation	SNP	C	C	A	novel	62_8639_Thy	c.823G>T	p.Asp275Tyr	p.D275Y	75	32	43	58	57	1	MODERATE
Frmpd3	chrX	140432832	140432832	+	Missense_Mutation	SNP	C	C	G	novel	62_8639_Thy	c.4545C>G	p.Ser1515Arg	p.S1515R	94	69	25	107	107	0	MODERATE
Frmpd3	chrX	140433229	140433229	+	Missense_Mutation	SNP	C	C	G	novel	62_8639_Thy	c.4942C>G	p.Arg1648Gly	p.R1648G	22	15	7	27	27	0	MODERATE
Kdm5c	chrX	152253683	152253683	+	Intron	SNP	C	C	G	novel	62_8639_Thy	c.1584-16C>G			114	85	29	103	103	0	MODIFIER
Sash1	chr10	8739417	8739417	+	Missense_Mutation	SNP	G	G	C	novel	63_8643_Thy	c.1978C>G	p.Leu660Val	p.L660V	74	70	4	95	95	0	MODERATE
Akap7	chr10	25220589	25220589	+	Intron	SNP	C	C	G	novel	63_8643_Thy	c.748+22G>C			90	51	39	128	128	0	MODIFIER
Dse	chr10	34153085	34153085	+	Missense_Mutation	SNP	C	C	A	novel	63_8643_Thy	c.2008G>T	p.Asp670Tyr	p.D670Y	135	110	25	140	138	2	MODERATE
Grik2	chr10	49404451	49404451	+	Splice_Site	SNP	C	C	G	novel	63_8643_Thy	c.1204-1G>C		p.X402_splice	128	118	10	88	88	0	HIGH
Tbc1d32	chr10	56173934	56173934	+	Missense_Mutation	SNP	C	C	G	novel	63_8643_Thy	c.1507G>C	p.Asp503His	p.D503H	120	110	10	103	103	0	MODERATE
Ttc41	chr10	86733678	86733678	+	Missense_Mutation	SNP	C	C	T	novel	63_8643_Thy	c.1919C>T	p.Ala640Val	p.A640V	79	64	15	87	87	0	MODERATE
Sfi1	chr11	3187247	3187247	+	Nonsense_Mutation	SNP	G	G	A	novel	63_8643_Thy	c.187C>T	p.Arg63Ter	p.R63*	1874	1855	19	1592	1592	0	HIGH
Abca13	chr11	9615682	9615682	+	Missense_Mutation	SNP	G	G	A	novel	63_8643_Thy	c.14305G>A	p.Gly4769Ser	p.G4769S	136	131	5	126	126	0	MODERATE
Meikin	chr11	54401371	54401371	+	Intron	SNP	A	A	C	rs585726971	63_8643_Thy	c.795+1482A>C			501	454	47	410	410	0	MODIFIER
Dnah2	chr11	69435781	69435781	+	Intron	SNP	G	G	C	novel	63_8643_Thy	c.10775+52C>G			49	32	17	59	59	0	MODIFIER
Trp53	chr11	69588653	69588653	+	Missense_Mutation	SNP	G	G	C	novel	63_8643_Thy	c.578G>C	p.Arg193Pro	p.R193P	212	37	175	253	253	0	MODERATE
Ift20	chr11	78540034	78540034	+	Missense_Mutation	SNP	G	G	A	novel	63_8643_Thy	c.202G>A	p.Glu68Lys	p.E68K	147	126	21	139	139	0	MODERATE
Lig3	chr11	82795718	82795718	+	Missense_Mutation	SNP	G	G	C	novel	63_8643_Thy	c.1927G>C	p.Asp643His	p.D643H	130	18	112	138	138	0	MODERATE
Slfn8	chr11	83004404	83004404	+	Silent	SNP	G	G	A	novel	63_8643_Thy	c.1575C>T	p.Thr525%3D	p.T525%3D	315	253	62	323	323	0	LOW
Abca9	chr11	110106563	110106563	+	Missense_Mutation	SNP	C	C	T	novel	63_8643_Thy	c.4678G>A	p.Val1560Ile	p.V1560I	163	159	4	144	144	0	MODERATE
Cdc42ep4	chr11	113729057	113729057	+	Silent	SNP	G	G	C	novel	63_8643_Thy	c.507C>G	p.Leu169%3D	p.L169%3D	71	12	59	78	78	0	LOW
Galr2	chr11	116283250	116283250	+	Silent	SNP	G	G	C	novel	63_8643_Thy	c.705G>C	p.Arg235%3D	p.R235%3D	152	29	123	187	187	0	LOW
Card14	chr11	119344666	119344666	+	Silent	SNP	C	C	T	novel	63_8643_Thy	c.2925C>T	p.Asp975%3D	p.D975%3D	45	39	6	40	40	0	LOW
1700030C10Rik	chr12	20815358	20815358	+	RNA	SNP	C	C	G	novel	63_8643_Thy	n.370G>C			227	218	9	245	245	0	MODIFIER
Myt1l	chr12	29920076	29920076	+	Intron	SNP	C	C	T	novel	63_8643_Thy	c.3423+38C>T			94	90	4	63	63	0	MODIFIER
Prkd1	chr12	50383501	50383501	+	Missense_Mutation	SNP	G	G	A	novel	63_8643_Thy	c.1822C>T	p.His608Tyr	p.H608Y	72	43	29	60	60	0	MODERATE
Syne2	chr12	76027701	76027701	+	Splice_Region	SNP	G	G	A	novel	63_8643_Thy	c.13516-7G>A			75	49	26	78	78	0	LOW
Flrt2	chr12	95779350	95779350	+	Missense_Mutation	SNP	C	C	A	novel	63_8643_Thy	c.461C>A	p.Ala154Glu	p.A154E	160	145	15	129	129	0	MODERATE
Rps6ka5	chr12	100581364	100581364	+	Missense_Mutation	SNP	C	C	G	novel	63_8643_Thy	c.886G>C	p.Asp296His	p.D296H	103	62	41	109	109	0	MODERATE
D430019H16Rik	chr12	105488478	105488478	+	3'UTR	SNP	C	C	T	novel	63_8643_Thy	c.*649C>T			156	144	12	146	146	0	MODIFIER
Adam6b	chr12	113490747	113490747	+	Missense_Mutation	SNP	C	C	T	novel	63_8643_Thy	c.1183C>T	p.Leu395Phe	p.L395F	284	247	37	291	291	0	MODERATE
Ntrk2	chr13	59128281	59128281	+	Missense_Mutation	SNP	C	C	G	novel	63_8643_Thy	c.2394C>G	p.Asn798Lys	p.N798K	114	72	42	114	114	0	MODERATE
4921517D22Rik	chr13	59690510	59690510	+	Silent	SNP	G	G	A	novel	63_8643_Thy	c.507C>T	p.Ser169%3D	p.S169%3D	67	52	15	65	65	0	LOW
Ptch1	chr13	63524985	63524985	+	Silent	SNP	G	G	A	novel	63_8643_Thy	c.2805C>T	p.Val935%3D	p.V935%3D	51	6	45	63	63	0	LOW
Cep72	chr13	74053039	74053039	+	Missense_Mutation	SNP	C	C	T	novel	63_8643_Thy	c.530G>A	p.Arg177Lys	p.R177K	183	176	7	197	197	0	MODERATE
Naip5	chr13	100223218	100223218	+	Silent	SNP	A	A	G	novel	63_8643_Thy	c.1509T>C	p.Tyr503%3D	p.Y503%3D	549	454	95	606	606	0	LOW
Zswim8	chr14	20723197	20723197	+	Missense_Mutation	SNP	C	C	T	novel	63_8643_Thy	c.5354C>T	p.Ala1785Val	p.A1785V	230	201	29	243	243	0	MODERATE
Stab1	chr14	31143144	31143144	+	Missense_Mutation	SNP	G	G	A	novel	63_8643_Thy	c.5626C>T	p.Arg1876Cys	p.R1876C	68	39	29	107	107	0	MODERATE
Olfr745	chr14	50643141	50643141	+	Nonsense_Mutation	SNP	C	C	T	novel	63_8643_Thy	c.859C>T	p.Gln287Ter	p.Q287*	147	88	59	164	163	1	HIGH
Nefl	chr14	68084558	68084558	+	Missense_Mutation	SNP	C	C	G	novel	63_8643_Thy	c.596C>G	p.Ala199Gly	p.A199G	70	37	33	73	73	0	MODERATE
Pcdh20	chr14	88469372	88469372	+	Missense_Mutation	SNP	C	C	T	novel	63_8643_Thy	c.491G>A	p.Gly164Asp	p.G164D	127	123	4	119	119	0	MODERATE
Gpc5	chr14	115369799	115369799	+	Missense_Mutation	SNP	G	G	A	novel	63_8643_Thy	c.593G>A	p.Arg198His	p.R198H	155	151	4	153	153	0	MODERATE
Uggt2	chr14	119099296	119099296	+	Missense_Mutation	SNP	C	C	G	novel	63_8643_Thy	c.46G>C	p.Gly16Arg	p.G16R	8	4	4	17	17	0	MODERATE
Agxt2	chr15	10373942	10373942	+	Intron	SNP	G	G	A	novel	63_8643_Thy	c.359+74G>A			201	190	11	113	113	0	MODIFIER
Cdh9	chr15	16850987	16850987	+	Missense_Mutation	SNP	C	C	T	novel	63_8643_Thy	c.1841C>T	p.Ala614Val	p.A614V	154	146	8	85	85	0	MODERATE
Azin1	chr15	38491702	38491702	+	Intron	SNP	G	G	A	novel	63_8643_Thy	c.1021-12C>T			75	62	13	54	54	0	MODIFIER
Trappc9	chr15	73058239	73058239	+	Silent	SNP	G	G	A	novel	63_8643_Thy	c.267C>T	p.Pro89%3D	p.P89%3D	247	239	8	239	239	0	LOW
Kifc2	chr15	76661851	76661851	+	Silent	SNP	G	G	A	novel	63_8643_Thy	c.594G>A	p.Leu198%3D	p.L198%3D	151	146	5	138	138	0	LOW
Lrrk2	chr15	91734151	91734151	+	Intron	SNP	C	C	G	novel	63_8643_Thy	c.2808+44C>G			84	52	32	65	65	0	MODIFIER
Slc11a2	chr15	100403356	100403356	+	Intron	SNP	G	G	A	novel	63_8643_Thy	c.832-17C>T			115	95	20	119	119	0	MODIFIER
Scn8a	chr15	100972925	100972925	+	Missense_Mutation	SNP	C	C	G	novel	63_8643_Thy	c.1306C>G	p.Leu436Val	p.L436V	58	40	18	47	47	0	MODERATE
Espl1	chr15	102317205	102317205	+	Missense_Mutation	SNP	C	C	G	novel	63_8643_Thy	c.4690C>G	p.Pro1564Ala	p.P1564A	71	67	4	111	110	1	MODERATE
Parn	chr16	13664776	13664776	+	Intron	SNP	C	C	A	novel	63_8643_Thy	c.246-39G>T			106	27	79	163	162	1	MODIFIER
Spidr	chr16	15889620	15889620	+	3'UTR	SNP	C	C	T	novel	63_8643_Thy	c.*10G>A			42	34	8	63	63	0	MODIFIER
Ppil2	chr16	17089419	17089419	+	Intron	SNP	C	C	G	novel	63_8643_Thy	c.1332+9G>C			113	84	29	192	192	0	MODIFIER
Aifm3	chr16	17502348	17502348	+	Missense_Mutation	SNP	C	C	G	novel	63_8643_Thy	c.982C>G	p.Arg328Gly	p.R328G	68	15	53	142	142	0	MODERATE
Arhgap31	chr16	38712555	38712556	+	Intron	INS	-	-	G	novel	63_8643_Thy	c.100+18dup			32	19	13	69	69	0	MODIFIER
Tigit	chr16	43659536	43659536	+	Missense_Mutation	SNP	A	A	T	novel	63_8643_Thy	c.395T>A	p.Val132Glu	p.V132E	50	16	34	88	87	1	MODERATE
Tiam2	chr17	3428812	3428812	+	Missense_Mutation	SNP	G	G	C	novel	63_8643_Thy	c.1819G>C	p.Glu607Gln	p.E607Q	38	22	16	57	57	0	MODERATE
Airn	chr17	12830101	12830101	+	RNA	SNP	G	G	C	novel	63_8643_Thy	n.1141G>C			79	54	25	98	98	0	MODIFIER
Pdpk1	chr17	24093488	24093500	+	Intron	DEL	GTGGTGTGTGGTG	GTGGTGTGTGGTG	-	novel	63_8643_Thy	c.863+40_863+52del			65	13	52	94	94	0	MODIFIER
Caskin1	chr17	24505231	24505231	+	Missense_Mutation	SNP	G	G	C	novel	63_8643_Thy	c.2992G>C	p.Gly998Arg	p.G998R	70	41	29	89	89	0	MODERATE
Scube3	chr17	28165638	28165638	+	Missense_Mutation	SNP	G	G	C	novel	63_8643_Thy	c.1905G>C	p.Lys635Asn	p.K635N	54	31	23	68	68	0	MODERATE
Olfr63	chr17	33269291	33269291	+	Missense_Mutation	SNP	C	C	T	novel	63_8643_Thy	c.566C>T	p.Ala189Val	p.A189V	174	170	4	188	188	0	MODERATE
C4a	chr17	34813461	34813461	+	RNA	SNP	G	G	C	novel	63_8643_Thy	n.4043C>G			101	60	41	129	129	0	MODIFIER
Zbtb12	chr17	34896648	34896652	+	3'UTR	DEL	GGCCC	GGCCC	-	novel	63_8643_Thy	c.*31_*35del			56	51	5	39	38	1	MODIFIER
Cdsn	chr17	35555778	35555778	+	Missense_Mutation	SNP	C	C	G	novel	63_8643_Thy	c.1203C>G	p.Phe401Leu	p.F401L	105	61	44	125	125	0	MODERATE
Xpo5	chr17	46229314	46229314	+	Missense_Mutation	SNP	C	C	T	novel	63_8643_Thy	c.2063C>T	p.Ala688Val	p.A688V	195	188	7	198	198	0	MODERATE
Prph2	chr17	46923440	46923440	+	Missense_Mutation	SNP	G	G	C	novel	63_8643_Thy	c.934G>C	p.Val312Leu	p.V312L	67	43	24	78	78	0	MODERATE
Safb2	chr17	56566340	56566340	+	Nonsense_Mutation	SNP	G	G	C	novel	63_8643_Thy	c.2322C>G	p.Tyr774Ter	p.Y774*	57	40	17	58	58	0	HIGH
Trip10	chr17	57254166	57254166	+	Splice_Region	SNP	G	G	C	novel	63_8643_Thy	c.513+5G>C			147	133	14	143	143	0	LOW
Lama1	chr17	67769565	67769565	+	Silent	SNP	G	G	C	novel	63_8643_Thy	c.3333G>C	p.Leu1111%3D	p.L1111%3D	71	65	6	70	70	0	LOW
Fbxo11	chr17	88011366	88011366	+	Missense_Mutation	SNP	G	G	C	novel	63_8643_Thy	c.737C>G	p.Ala246Gly	p.A246G	120	77	43	126	126	0	MODERATE
Kif5b	chr18	6212480	6212480	+	Intron	SNP	C	C	G	novel	63_8643_Thy	c.2306+37G>C			179	110	69	199	199	0	MODIFIER
Fzd8	chr18	9213528	9213528	+	Missense_Mutation	SNP	C	C	G	novel	63_8643_Thy	c.609C>G	p.Asp203Glu	p.D203E	30	24	6	34	34	0	MODERATE
Pde6a	chr18	61221069	61221069	+	Silent	SNP	C	C	T	novel	63_8643_Thy	c.465C>T	p.Asn155%3D	p.N155%3D	92	83	9	95	95	0	LOW
Pcx	chr19	4621218	4621218	+	Missense_Mutation	SNP	C	C	G	novel	63_8643_Thy	c.3470C>G	p.Thr1157Ser	p.T1157S	93	57	36	85	85	0	MODERATE
Cd248	chr19	5068171	5068171	+	Silent	SNP	C	C	T	novel	63_8643_Thy	c.46C>T	p.Leu16%3D	p.L16%3D	26	22	4	14	14	0	LOW
Olfr1440	chr19	12394396	12394396	+	Silent	SNP	G	G	A	novel	63_8643_Thy	c.132G>A	p.Leu44%3D	p.L44%3D	194	168	26	204	204	0	LOW
Aldh1a7	chr19	20719336	20719336	+	Intron	SNP	C	C	T	novel	63_8643_Thy	c.313-21G>A			42	36	6	36	36	0	MODIFIER
Gda	chr19	21397468	21397468	+	Intron	DEL	C	C	-	rs386904960	63_8643_Thy	c.1266+39del			55	34	21	40	40	0	MODIFIER
Ptar1	chr19	23724758	23724771	+	3'UTR	DEL	TGAGATATACTTAC	TGAGATATACTTAC	-	novel	63_8643_Thy	c.*4360_*4373del			108	93	15	119	119	0	MODIFIER
Dock8	chr19	25087754	25087755	+	Intron	INS	-	-	AC	novel	63_8643_Thy	c.897+18_897+19insAC			103	86	17	94	94	0	MODIFIER
Dock8	chr19	25183658	25183658	+	Intron	SNP	T	T	C	rs30349254	63_8643_Thy	c.5493+35T>C			71	63	8	67	67	0	MODIFIER
Vldlr	chr19	27243734	27243734	+	Intron	DEL	C	C	-	rs387400206	63_8643_Thy	c.1823-24del			121	103	18	98	98	0	MODIFIER
Slit1	chr19	41624465	41624465	+	Intron	SNP	C	C	T	novel	63_8643_Thy	c.2582+33G>A			91	85	6	90	90	0	MODIFIER
Loxl4	chr19	42605194	42605195	+	Intron	INS	-	-	G	rs243553225	63_8643_Thy	c.704+51dup			69	58	11	78	78	0	MODIFIER
Scd4	chr19	44339059	44339059	+	Silent	SNP	C	C	T	rs36542761	63_8643_Thy	c.573C>T	p.Gly191%3D	p.G191%3D	190	148	42	169	169	0	LOW
Arl3	chr19	46543443	46543444	+	Intron	INS	-	-	C	rs215325707	63_8643_Thy	c.315+38dup			71	57	14	84	84	0	MODIFIER
Sfxn2	chr19	46592268	46592269	+	Intron	INS	-	-	GAT	rs245600283	63_8643_Thy	c.822-31_822-30insATG			75	62	13	99	98	1	MODIFIER
Sorcs3	chr19	48487371	48487372	+	Intron	INS	-	-	C	rs236341512	63_8643_Thy	c.687-15dup			108	83	25	100	100	0	MODIFIER
Dclre1a	chr19	56542789	56542789	+	Intron	SNP	C	C	A	rs227433877	63_8643_Thy	c.2147-23G>T			60	49	11	55	55	0	MODIFIER
Ablim1	chr19	57068810	57068811	+	Intron	INS	-	-	C	rs256022047	63_8643_Thy	c.1251+49dup			69	56	13	69	69	0	MODIFIER
Atrnl1	chr19	58131243	58131243	+	3'UTR	SNP	C	C	T	rs3703751	63_8643_Thy	c.*29C>T			73	63	10	74	74	0	MODIFIER
Hspa12a	chr19	58828231	58828232	+	Intron	INS	-	-	ACACAAAT	novel	63_8643_Thy	c.129+21_129+22insATTTGTGT			90	76	14	109	109	0	MODIFIER
Kcnk18	chr19	59235448	59235448	+	Missense_Mutation	SNP	G	G	A	novel	63_8643_Thy	c.1024G>A	p.Val342Met	p.V342M	162	103	59	181	181	0	MODERATE
Prex2	chr1	10993839	10993839	+	Missense_Mutation	SNP	G	G	C	novel	63_8643_Thy	c.47G>C	p.Arg16Pro	p.R16P	26	14	12	19	19	0	MODERATE
Gdap1	chr1	17147026	17147026	+	Missense_Mutation	SNP	C	C	T	novel	63_8643_Thy	c.208C>T	p.Arg70Cys	p.R70C	216	207	9	227	227	0	MODERATE
Fam135a	chr1	24055791	24055791	+	Silent	SNP	G	G	C	novel	63_8643_Thy	c.495C>G	p.Ser165%3D	p.S165%3D	114	74	40	120	120	0	LOW
Col3a1	chr1	45346111	45346111	+	Missense_Mutation	SNP	C	C	G	novel	63_8643_Thy	c.3786C>G	p.Asp1262Glu	p.D1262E	90	83	7	92	92	0	MODERATE
Myo1b	chr1	51766869	51766869	+	Missense_Mutation	SNP	G	G	A	novel	63_8643_Thy	c.2509C>T	p.Arg837Cys	p.R837C	214	209	5	166	166	0	MODERATE
C2cd6	chr1	59075109	59075109	+	Missense_Mutation	SNP	C	C	A	novel	63_8643_Thy	c.536G>T	p.Arg179Leu	p.R179L	177	118	59	139	139	0	MODERATE
Gm13749	chr1	63968958	63968958	+	RNA	SNP	C	C	G	novel	63_8643_Thy	n.1391C>G			174	170	4	170	170	0	MODIFIER
Slco4c1	chr1	96837606	96837606	+	Splice_Region	SNP	G	G	A	rs30798871	63_8643_Thy	c.1126-8C>T			64	60	4	62	62	0	LOW
Nifk	chr1	118321880	118321881	+	5'UTR	INS	-	-	G	rs256399718	63_8643_Thy	c.-10dup			48	43	5	62	62	0	MODIFIER
Ccdc93	chr1	121462175	121462175	+	Intron	SNP	T	T	C	rs251392476	63_8643_Thy	c.751-58T>C			155	128	27	118	117	1	MODIFIER
Ccdc93	chr1	121462190	121462190	+	Intron	SNP	T	T	C	rs31256125	63_8643_Thy	c.751-43T>C			176	146	30	138	137	1	MODIFIER
Cd55b	chr1	130422293	130422293	+	Silent	SNP	G	G	A	rs581234286	63_8643_Thy	c.102C>T	p.Cys34%3D	p.C34%3D	25	17	8	14	14	0	LOW
Ikbke	chr1	131259965	131259965	+	Intron	SNP	T	T	G	rs31425035	63_8643_Thy	c.1742+41A>C			116	95	21	114	114	0	MODIFIER
Srgap2	chr1	131294988	131294989	+	Intron	INS	-	-	A	rs220191324	63_8643_Thy	c.2507+1331dup			183	162	21	131	131	0	MODIFIER
Sox13	chr1	133382696	133382696	+	3'UTR	SNP	G	G	A	rs3166366	63_8643_Thy	c.*955C>T			71	62	9	77	77	0	MODIFIER
Sox13	chr1	133386778	133386779	+	Frame_Shift_Ins	INS	-	-	G	novel	63_8643_Thy	c.987dup	p.Ser330GlnfsTer9	p.S330Qfs*9	34	28	6	39	39	0	HIGH
Chit1	chr1	134149395	134149396	+	Frame_Shift_Ins	INS	-	-	GT	novel	63_8643_Thy	c.935_936insGT	p.His313TyrfsTer19	p.H313Yfs*19	80	70	10	94	94	0	HIGH
Ppp1r12b	chr1	134834381	134834382	+	Intron	INS	-	-	TTGA	novel	63_8643_Thy	c.2472+53_2472+54insTCAA			144	127	17	125	125	0	MODIFIER
Lgr6	chr1	134990589	134990589	+	Intron	SNP	T	T	C	rs51535904	63_8643_Thy	c.1648+16A>G			58	54	4	79	79	0	MODIFIER
Cacna1s	chr1	136098512	136098513	+	Intron	INS	-	-	T	novel	63_8643_Thy	c.3256-10dup			136	110	26	126	121	5	MODIFIER
Gm4788	chr1	139774002	139774002	+	Missense_Mutation	SNP	G	G	A	rs584519152	63_8643_Thy	c.373C>T	p.Leu125Phe	p.L125F	278	251	27	273	273	0	MODERATE
Gm4788	chr1	139774509	139774509	+	Missense_Mutation	SNP	A	A	G	rs586924051	63_8643_Thy	c.236T>C	p.Val79Ala	p.V79A	190	184	6	193	193	0	MODERATE
Trmt1l	chr1	151454962	151454962	+	Intron	SNP	C	C	T	rs48658691	63_8643_Thy	c.1745-16C>T			38	33	5	46	46	0	MODIFIER
Ncf2	chr1	152827350	152827351	+	Intron	INS	-	-	T	novel	63_8643_Thy	c.670-68_670-67insT			65	55	10	67	67	0	MODIFIER
Npl	chr1	153518983	153518984	+	Intron	INS	-	-	T	rs230009390	63_8643_Thy	c.365-9_365-8insA			75	56	19	95	95	0	MODIFIER
Rgsl1	chr1	153822272	153822272	+	Intron	SNP	T	T	C	rs226432506	63_8643_Thy	c.1494+37A>G			136	120	16	110	110	0	MODIFIER
Teddm2	chr1	153850917	153850917	+	Silent	SNP	G	G	A	novel	63_8643_Thy	c.210C>T	p.Ala70%3D	p.A70%3D	170	91	79	197	197	0	LOW
Teddm1b	chr1	153875160	153875160	+	Silent	SNP	C	C	T	rs37164624	63_8643_Thy	c.714C>T	p.Asn238%3D	p.N238%3D	234	217	17	248	248	0	LOW
Cacna1e	chr1	154450809	154450810	+	Intron	INS	-	-	AAAA	novel	63_8643_Thy	c.3740+33_3740+36dup			58	52	6	42	42	0	MODIFIER
Cacna1e	chr1	154486516	154486516	+	Missense_Mutation	SNP	A	A	G	novel	63_8643_Thy	c.1510T>C	p.Trp504Arg	p.W504R	68	40	28	64	64	0	MODERATE
Xpr1	chr1	155290254	155290255	+	In_Frame_Ins	INS	-	-	GTT	rs248516866	63_8643_Thy	c.1745_1746insAAC	p.Thr582dup	p.T582dup	93	81	12	113	113	0	MODERATE
Ifi203-ps	chr1	173796806	173796806	+	Intron	SNP	G	G	C	novel	63_8643_Thy	n.383+15C>G			107	57	50	98	98	0	MODIFIER
4931423N10Rik	chr2	23230269	23230269	+	Intron	SNP	C	C	G	novel	63_8643_Thy	c.827+23C>G			250	203	47	108	108	0	MODIFIER
Nrarp	chr2	25181873	25181874	+	3'UTR	INS	-	-	AGCCA	novel	63_8643_Thy	c.*418_*419insAGCCA			152	125	27	54	54	0	MODIFIER
Nup188	chr2	30309898	30309898	+	Missense_Mutation	SNP	G	G	C	novel	63_8643_Thy	c.933G>C	p.Leu311Phe	p.L311F	235	198	37	145	145	0	MODERATE
Ptges2	chr2	32400403	32400403	+	Splice_Region	SNP	G	G	C	novel	63_8643_Thy	c.534G>C	p.Gly178%3D	p.G178%3D	27	19	8	22	22	0	LOW
Fam129b	chr2	32918653	32918653	+	Intron	SNP	C	C	G	novel	63_8643_Thy	c.590-340C>G			156	129	27	179	179	0	MODIFIER
Lrp1b	chr2	41408343	41408343	+	Missense_Mutation	SNP	G	G	C	novel	63_8643_Thy	c.3028C>G	p.Gln1010Glu	p.Q1010E	75	52	23	79	79	0	MODERATE
Mbd5	chr2	49258172	49258172	+	Missense_Mutation	SNP	G	G	C	novel	63_8643_Thy	c.2393G>C	p.Cys798Ser	p.C798S	178	162	16	204	204	0	MODERATE
Neb	chr2	52308557	52308557	+	Missense_Mutation	SNP	C	C	G	novel	63_8643_Thy	c.1278G>C	p.Leu426Phe	p.L426F	184	177	7	182	182	0	MODERATE
Olfr1229	chr2	89282399	89282399	+	Missense_Mutation	SNP	C	C	T	novel	63_8643_Thy	c.733G>A	p.Val245Ile	p.V245I	178	154	24	140	140	0	MODERATE
Pex16	chr2	92379274	92379274	+	Missense_Mutation	SNP	C	C	A	novel	63_8643_Thy	c.826C>A	p.Arg276Ser	p.R276S	157	125	32	141	141	0	MODERATE
Qser1	chr2	104766003	104766003	+	Missense_Mutation	SNP	G	G	C	novel	63_8643_Thy	c.4663C>G	p.Arg1555Gly	p.R1555G	97	68	29	87	87	0	MODERATE
Olfr1280	chr2	111315845	111315845	+	Missense_Mutation	SNP	G	G	A	novel	63_8643_Thy	c.365G>A	p.Arg122Gln	p.R122Q	602	500	102	584	584	0	MODERATE
Mga	chr2	119958332	119958332	+	Missense_Mutation	SNP	C	C	T	novel	63_8643_Thy	c.7301C>T	p.Ser2434Phe	p.S2434F	118	79	39	149	149	0	MODERATE
Duox2	chr2	122281925	122281925	+	Missense_Mutation	SNP	C	C	G	novel	63_8643_Thy	c.3779G>C	p.Arg1260Thr	p.R1260T	61	34	27	73	73	0	MODERATE
Macrod2	chr2	142261131	142261131	+	Nonsense_Mutation	SNP	G	G	T	novel	63_8643_Thy	c.1006G>T	p.Glu336Ter	p.E336*	80	70	10	73	73	0	HIGH
Cst12	chr2	148789564	148789564	+	Silent	SNP	G	G	A	novel	63_8643_Thy	c.204G>A	p.Lys68%3D	p.K68%3D	132	77	55	106	106	0	LOW
Procr	chr2	155753325	155753326	+	Intron	INS	-	-	A	novel	63_8643_Thy	c.68-20_68-19insA			67	32	35	90	90	0	MODIFIER
Cep250	chr2	155965477	155965477	+	Missense_Mutation	SNP	C	C	G	novel	63_8643_Thy	c.761C>G	p.Ala254Gly	p.A254G	34	20	14	46	46	0	MODERATE
Rbpjl	chr2	164410362	164410362	+	Missense_Mutation	SNP	G	G	T	novel	63_8643_Thy	c.716G>T	p.Ser239Ile	p.S239I	65	41	24	75	75	0	MODERATE
1700008P02Rik	chr3	6619570	6619570	+	Intron	SNP	A	A	G	novel	63_8643_Thy	c.453+51T>C			223	139	84	182	182	0	MODIFIER
Pcdh10	chr3	45380365	45380365	+	Silent	SNP	G	G	C	novel	63_8643_Thy	c.1113G>C	p.Ala371%3D	p.A371%3D	108	101	7	98	98	0	LOW
Pcdh10	chr3	45380725	45380725	+	Silent	SNP	C	C	T	novel	63_8643_Thy	c.1473C>T	p.Asp491%3D	p.D491%3D	135	124	11	120	120	0	LOW
Pcdh10	chr3	45380911	45380911	+	Silent	SNP	G	G	C	novel	63_8643_Thy	c.1659G>C	p.Ala553%3D	p.A553%3D	85	77	8	83	83	0	LOW
Pabpc4l	chr3	46447010	46447010	+	Missense_Mutation	SNP	C	C	G	novel	63_8643_Thy	c.198G>C	p.Lys66Asn	p.K66N	219	204	15	186	186	0	MODERATE
Gpr149	chr3	62531107	62531107	+	Missense_Mutation	SNP	C	C	G	novel	63_8643_Thy	c.1628G>C	p.Arg543Pro	p.R543P	46	41	5	67	67	0	MODERATE
Ift80	chr3	68917988	68917988	+	Missense_Mutation	SNP	G	G	C	novel	63_8643_Thy	c.1633C>G	p.Leu545Val	p.L545V	90	81	9	87	87	0	MODERATE
Sprr2j-ps	chr3	92418946	92418946	+	Missense_Mutation	SNP	A	A	T	novel	63_8643_Thy	c.127A>T	p.Ser43Cys	p.S43C	218	211	7	182	182	0	MODERATE
Eps8l3	chr3	107891209	107891209	+	Intron	SNP	A	A	T	novel	63_8643_Thy	c.1456-46A>T			64	51	13	67	67	0	MODIFIER
Aknad1	chr3	108782021	108782021	+	Silent	SNP	A	A	G	novel	63_8643_Thy	c.1998A>G	p.Gln666%3D	p.Q666%3D	130	126	4	134	134	0	LOW
Cyp2u1	chr3	131291206	131291206	+	Missense_Mutation	SNP	C	C	T	novel	63_8643_Thy	c.1516G>A	p.Glu506Lys	p.E506K	85	15	70	116	116	0	MODERATE
Manba	chr3	135549287	135549287	+	Missense_Mutation	SNP	G	G	A	novel	63_8643_Thy	c.1405G>A	p.Val469Ile	p.V469I	188	152	36	170	170	0	MODERATE
Slc39a8	chr3	135849190	135849190	+	Intron	SNP	C	C	G	novel	63_8643_Thy	c.382+12C>G			88	75	13	96	96	0	MODIFIER
Adh1	chr3	138282643	138282643	+	Missense_Mutation	SNP	G	G	A	novel	63_8643_Thy	c.376G>A	p.Glu126Lys	p.E126K	227	194	33	201	201	0	MODERATE
Esrp1	chr4	11353491	11353491	+	Intron	SNP	G	G	C	novel	63_8643_Thy	c.1652-28C>G			71	40	31	91	91	0	MODIFIER
Gm136	chr4	34750884	34750884	+	Intron	SNP	T	T	G	novel	63_8643_Thy	c.351+37A>C			148	133	15	133	133	0	MODIFIER
Ccin	chr4	43984420	43984420	+	Missense_Mutation	SNP	G	G	A	novel	63_8643_Thy	c.826G>A	p.Ala276Thr	p.A276T	126	110	16	140	139	1	MODERATE
Shoc1	chr4	59047275	59047275	+	Missense_Mutation	SNP	G	G	C	novel	63_8643_Thy	c.4343C>G	p.Thr1448Arg	p.T1448R	74	42	32	70	70	0	MODERATE
Frmd3	chr4	74013831	74013831	+	Missense_Mutation	SNP	G	G	C	novel	63_8643_Thy	c.62G>C	p.Arg21Pro	p.R21P	45	41	4	43	42	1	MODERATE
Ptprd	chr4	76091400	76091400	+	Intron	SNP	A	A	G	novel	63_8643_Thy	c.1844-5842T>C			147	85	62	124	124	0	MODIFIER
Mysm1	chr4	94967939	94967939	+	Silent	SNP	G	G	A	novel	63_8643_Thy	c.420C>T	p.Ile140%3D	p.I140%3D	208	160	48	189	189	0	LOW
Nfia	chr4	97783247	97783247	+	Missense_Mutation	SNP	C	C	T	novel	63_8643_Thy	c.193C>T	p.Pro65Ser	p.P65S	149	114	35	132	132	0	MODERATE
Usp24	chr4	106368796	106368796	+	Missense_Mutation	SNP	G	G	A	novel	63_8643_Thy	c.2033G>A	p.Arg678Gln	p.R678Q	111	94	17	141	141	0	MODERATE
Rab3b	chr4	108940741	108940741	+	Silent	SNP	C	C	T	novel	63_8643_Thy	c.588C>T	p.Ser196%3D	p.S196%3D	115	98	17	132	132	0	LOW
Nrd1	chr4	109047619	109047619	+	Silent	SNP	T	T	G	novel	63_8643_Thy	c.2250T>G	p.Ala750%3D	p.A750%3D	163	105	58	130	130	0	LOW
Col16a1	chr4	130072768	130072768	+	Intron	SNP	G	G	C	novel	63_8643_Thy	c.2593-58G>C			97	54	43	116	116	0	MODIFIER
Crybg2	chr4	134091079	134091079	+	Missense_Mutation	SNP	G	G	C	novel	63_8643_Thy	c.4145G>C	p.Arg1382Pro	p.R1382P	112	108	4	136	136	0	MODERATE
Efhd2	chr4	141859885	141859885	+	Splice_Region	SNP	G	G	C	novel	63_8643_Thy	c.592-7C>G			48	34	14	61	61	0	LOW
Cdk14	chr5	5036559	5036559	+	Intron	SNP	G	G	A	novel	63_8643_Thy	c.827-13C>T			156	151	5	123	123	0	MODIFIER
Abcb1a	chr5	8683386	8683386	+	Missense_Mutation	SNP	G	G	C	novel	63_8643_Thy	c.277G>C	p.Glu93Gln	p.E93Q	186	181	5	102	102	0	MODERATE
Abcb1b	chr5	8824770	8824770	+	Missense_Mutation	SNP	G	G	C	novel	63_8643_Thy	c.1429G>C	p.Val477Leu	p.V477L	397	272	125	311	311	0	MODERATE
Nwd2	chr5	63809399	63809399	+	3'UTR	SNP	G	G	T	novel	63_8643_Thy	c.*1096G>T			243	230	13	173	173	0	MODIFIER
Klhl5	chr5	65158989	65158989	+	Silent	SNP	C	C	G	novel	63_8643_Thy	c.1503C>G	p.Ser501%3D	p.S501%3D	114	74	40	69	68	1	LOW
Dcun1d4	chr5	73481247	73481247	+	Missense_Mutation	SNP	G	G	C	novel	63_8643_Thy	c.46G>C	p.Glu16Gln	p.E16Q	292	283	9	186	186	0	MODERATE
Tmprss11a	chr5	86420089	86420089	+	Missense_Mutation	SNP	G	G	A	novel	63_8643_Thy	c.778C>T	p.Arg260Cys	p.R260C	248	172	76	170	170	0	MODERATE
Slc4a4	chr5	89215732	89215732	+	Missense_Mutation	SNP	T	T	C	novel	63_8643_Thy	c.2633T>C	p.Val878Ala	p.V878A	219	162	57	158	158	0	MODERATE
Zfp644	chr5	106637443	106637443	+	Missense_Mutation	SNP	A	A	T	novel	63_8643_Thy	c.1237T>A	p.Cys413Ser	p.C413S	218	97	121	194	194	0	MODERATE
Tfip11	chr5	112337327	112337327	+	Missense_Mutation	SNP	G	G	A	novel	63_8643_Thy	c.2503G>A	p.Asp835Asn	p.D835N	119	85	34	77	77	0	MODERATE
Ube3b	chr5	114387175	114387175	+	Missense_Mutation	SNP	C	C	G	novel	63_8643_Thy	c.58C>G	p.Arg20Gly	p.R20G	117	109	8	95	95	0	MODERATE
Gm3409	chr5	146539575	146539575	+	Missense_Mutation	SNP	C	C	G	novel	63_8643_Thy	c.535C>G	p.Leu179Val	p.L179V	285	261	24	236	236	0	MODERATE
Rnf148	chr6	23654353	23654353	+	Missense_Mutation	SNP	C	C	A	novel	63_8643_Thy	c.643G>T	p.Val215Phe	p.V215F	164	143	21	162	162	0	MODERATE
Gm4744	chr6	40951739	40951739	+	5'UTR	SNP	A	A	C	novel	63_8643_Thy	c.-108T>G			150	93	57	172	172	0	MODIFIER
Trbc1	chr6	41542176	41542177	+	3'Flank	INS	-	-	AAGGTG	novel	63_8643_Thy				25	6	19	79	79	0	MODIFIER
Trbc1	chr6	41542177	41542178	+	3'Flank	INS	-	-	AGAA	novel	63_8643_Thy				24	6	18	75	74	1	MODIFIER
Trbc1	chr6	41542179	41542180	+	3'Flank	INS	-	-	GCTGTATTTTGGCTCAGGAACCAGACTGACTGTTCTCGGTAAGTTGGGAGCTAGT	novel	63_8643_Thy				24	6	18	75	74	1	MODIFIER
Repin1	chr6	48597785	48597785	+	Silent	SNP	C	C	T	novel	63_8643_Thy	c.1647C>T	p.Tyr549%3D	p.Y549%3D	167	99	68	194	194	0	LOW
Gimap4	chr6	48686821	48686821	+	Intron	SNP	C	C	T	novel	63_8643_Thy	c.-14-17C>T			77	66	11	65	65	0	MODIFIER
Igkv4-57	chr6	69576097	69576097	+	Missense_Mutation	SNP	G	G	C	novel	63_8643_Thy	c.230C>G	p.Ser77Cys	p.S77C	597	550	47	558	558	0	MODERATE
1700003E16Rik	chr6	83162328	83162328	+	Missense_Mutation	SNP	C	C	G	novel	63_8643_Thy	c.1234C>G	p.Pro412Ala	p.P412A	113	107	6	94	94	0	MODERATE
Ghrl	chr6	113719426	113719426	+	Missense_Mutation	SNP	G	G	T	novel	63_8643_Thy	c.4C>A	p.Leu2Met	p.L2M	56	44	12	54	54	0	MODERATE
Vmn2r20	chr6	123393938	123393938	+	Nonsense_Mutation	SNP	C	C	A	novel	63_8643_Thy	c.1582G>T	p.Gly528Ter	p.G528*	217	125	92	187	187	0	HIGH
Klrc1	chr6	129675308	129675308	+	Missense_Mutation	SNP	G	G	C	novel	63_8643_Thy	c.609C>G	p.Phe203Leu	p.F203L	215	121	94	178	178	0	MODERATE
Tfpt	chr7	3620487	3620487	+	Intron	SNP	G	G	A	novel	63_8643_Thy	c.661-13C>T			82	12	70	106	106	0	MODIFIER
Dnaaf3	chr7	4523826	4523826	+	Missense_Mutation	SNP	C	C	G	novel	63_8643_Thy	c.1251G>C	p.Lys417Asn	p.K417N	63	41	22	56	56	0	MODERATE
Vmn2r51	chr7	10102486	10102487	+	Frame_Shift_Ins	INS	-	-	T	novel	63_8643_Thy	c.366dup	p.Gln123ThrfsTer6	p.Q123Tfs*6	368	301	67	304	302	2	HIGH
Gm7789	chr7	10995078	10995078	+	RNA	SNP	C	C	T	novel	63_8643_Thy	n.511G>A			327	202	125	299	299	0	MODIFIER
Nlrp5-ps	chr7	14578771	14578771	+	RNA	SNP	C	C	T	novel	63_8643_Thy	n.1454G>A			269	253	16	238	238	0	MODIFIER
Pvr	chr7	19918756	19918756	+	Missense_Mutation	SNP	G	G	C	novel	63_8643_Thy	c.233C>G	p.Ala78Gly	p.A78G	150	93	57	162	162	0	MODERATE
Nlrp5	chr7	23435876	23435876	+	Silent	SNP	T	T	C	rs32353648	63_8643_Thy	c.2991T>C	p.Cys997%3D	p.C997%3D	237	210	27	248	248	0	LOW
Irgq	chr7	24534026	24534026	+	Missense_Mutation	SNP	C	C	G	novel	63_8643_Thy	c.1291C>G	p.Arg431Gly	p.R431G	32	19	13	39	39	0	MODERATE
Fcgbp	chr7	28106274	28106274	+	Missense_Mutation	SNP	C	C	T	novel	63_8643_Thy	c.5977C>T	p.Arg1993Trp	p.R1993W	104	94	10	117	117	0	MODERATE
Spint2	chr7	29258568	29258568	+	Missense_Mutation	SNP	C	C	T	novel	63_8643_Thy	c.412G>A	p.Val138Ile	p.V138I	73	42	31	111	111	0	MODERATE
Zfp536	chr7	37473941	37473941	+	Silent	SNP	A	A	C	rs31213431	63_8643_Thy	c.735T>G	p.Ala245%3D	p.A245%3D	106	88	18	105	105	0	LOW
1600014C10Rik	chr7	38194976	38194976	+	3'UTR	SNP	G	G	A	rs6219308	63_8643_Thy	c.*6G>A			42	36	6	33	33	0	MODIFIER
Gm5591	chr7	38519531	38519531	+	Missense_Mutation	SNP	C	C	G	rs581677590	63_8643_Thy	c.1917G>C	p.Glu639Asp	p.E639D	268	245	23	337	337	0	MODERATE
Gm5591	chr7	38519535	38519535	+	Missense_Mutation	SNP	T	T	C	rs585408870	63_8643_Thy	c.1913A>G	p.Lys638Arg	p.K638R	260	237	23	320	320	0	MODERATE
Gm5591	chr7	38519554	38519554	+	Missense_Mutation	SNP	C	C	G	rs582600966	63_8643_Thy	c.1894G>C	p.Val632Leu	p.V632L	227	206	21	291	291	0	MODERATE
Gm5591	chr7	38519629	38519629	+	Missense_Mutation	SNP	G	G	C	rs1133950187	63_8643_Thy	c.1819C>G	p.Pro607Ala	p.P607A	141	129	12	171	171	0	MODERATE
Gm5591	chr7	38520193	38520193	+	Missense_Mutation	SNP	G	G	A	rs578752517	63_8643_Thy	c.1255C>T	p.Leu419Phe	p.L419F	270	251	19	289	289	0	MODERATE
Gm5591	chr7	38520436	38520436	+	Missense_Mutation	SNP	G	G	C	rs45739486	63_8643_Thy	c.1012C>G	p.Arg338Gly	p.R338G	292	263	29	329	329	0	MODERATE
Gm16387	chr7	39262204	39262204	+	RNA	SNP	G	G	A	rs226492084	63_8643_Thy	n.155C>T			118	103	15	115	115	0	MODIFIER
Gm16387	chr7	39262239	39262239	+	RNA	SNP	G	G	A	rs587487934	63_8643_Thy	n.120C>T			130	113	17	115	115	0	MODIFIER
Gm16387	chr7	39262246	39262246	+	RNA	SNP	G	G	A	rs1135288364	63_8643_Thy	n.113C>T			129	113	16	114	114	0	MODIFIER
Gm16387	chr7	39262254	39262254	+	RNA	SNP	G	G	A	rs220332918	63_8643_Thy	n.105C>T			137	120	17	113	113	0	MODIFIER
Gm16387	chr7	39262266	39262266	+	RNA	SNP	T	T	C	rs50264218	63_8643_Thy	n.93A>G			140	120	20	115	114	1	MODIFIER
Gm5114	chr7	39407827	39407827	+	Silent	SNP	C	C	T	rs51803014	63_8643_Thy	c.2367G>A	p.Gln789%3D	p.Q789%3D	475	412	63	455	454	1	LOW
Gm5114	chr7	39408508	39408508	+	Silent	SNP	T	T	A	novel	63_8643_Thy	c.1686A>T	p.Leu562%3D	p.L562%3D	317	287	30	301	300	1	LOW
Gm5114	chr7	39411181	39411181	+	Silent	SNP	T	T	C	rs586172504	63_8643_Thy	c.243A>G	p.Thr81%3D	p.T81%3D	299	260	39	316	316	0	LOW
Gm5592	chr7	41286088	41286088	+	Missense_Mutation	SNP	T	T	C	rs1134347559	63_8643_Thy	c.13T>C	p.Ser5Pro	p.S5P	277	257	20	244	244	0	MODERATE
Abcc8	chr7	46104633	46104633	+	Silent	SNP	C	C	G	novel	63_8643_Thy	c.4758G>C	p.Ala1586%3D	p.A1586%3D	102	67	35	118	118	0	LOW
Saal1	chr7	46699520	46699520	+	Missense_Mutation	SNP	G	G	T	novel	63_8643_Thy	c.886C>A	p.Arg296Ser	p.R296S	83	54	29	81	80	1	MODERATE
Magel2	chr7	62379262	62379262	+	Missense_Mutation	SNP	C	C	G	novel	63_8643_Thy	c.1913C>G	p.Pro638Arg	p.P638R	21	10	11	15	15	0	MODERATE
Adamts17	chr7	67002614	67002614	+	Intron	SNP	C	C	G	novel	63_8643_Thy	c.1316+16C>G			56	45	11	66	65	1	MODIFIER
Nr2f2	chr7	70360098	70360098	+	Missense_Mutation	SNP	C	C	T	novel	63_8643_Thy	c.232G>A	p.Glu78Lys	p.E78K	72	66	6	102	102	0	MODERATE
Saxo2	chr7	82643846	82643846	+	Silent	SNP	T	T	G	novel	63_8643_Thy	c.42A>C	p.Ser14%3D	p.S14%3D	69	56	13	52	52	0	LOW
Dlg2	chr7	91449802	91449802	+	Missense_Mutation	SNP	C	C	G	novel	63_8643_Thy	c.91C>G	p.Arg31Gly	p.R31G	166	158	8	155	155	0	MODERATE
Nars2	chr7	97059820	97059820	+	Splice_Region	SNP	T	T	C	novel	63_8643_Thy	c.1289+8T>C			188	183	5	182	182	0	LOW
Olfr640	chr7	104021984	104021984	+	Missense_Mutation	SNP	G	G	C	novel	63_8643_Thy	c.333C>G	p.Phe111Leu	p.F111L	164	104	60	157	157	0	MODERATE
Ubqln5	chr7	104128315	104128315	+	Missense_Mutation	SNP	T	T	C	novel	63_8643_Thy	c.1301A>G	p.Gln434Arg	p.Q434R	111	15	96	130	130	0	MODERATE
Olfr648	chr7	104179459	104179459	+	Silent	SNP	A	A	G	novel	63_8643_Thy	c.948T>C	p.Gly316%3D	p.G316%3D	71	44	27	92	92	0	LOW
Olfr668	chr7	104925701	104925701	+	Missense_Mutation	SNP	C	C	G	novel	63_8643_Thy	c.62G>C	p.Gly21Ala	p.G21A	246	233	13	276	276	0	MODERATE
Ctr9	chr7	111038479	111038479	+	Missense_Mutation	SNP	C	C	G	novel	63_8643_Thy	c.686C>G	p.Ser229Trp	p.S229W	157	94	63	138	138	0	MODERATE
Tead1	chr7	112906752	112906752	+	3'UTR	SNP	G	G	A	novel	63_8643_Thy	c.*8092G>A			132	111	21	155	155	0	MODIFIER
Spon1	chr7	113927715	113927715	+	Missense_Mutation	SNP	G	G	T	novel	63_8643_Thy	c.680G>T	p.Arg227Leu	p.R227L	115	68	47	118	116	2	MODERATE
Insc	chr7	114804536	114804548	+	Frame_Shift_Del	DEL	GGGAATCTGTTCG	GGGAATCTGTTCG	-	novel	63_8643_Thy	c.638_650del	p.Gly213AlafsTer2	p.G213Afs*2	166	147	19	184	184	0	HIGH
Htra1	chr7	130985104	130985104	+	Silent	SNP	C	C	T	novel	63_8643_Thy	c.1416C>T	p.Thr472%3D	p.T472%3D	125	68	57	124	124	0	LOW
Cttn	chr7	144463967	144463967	+	Missense_Mutation	SNP	G	G	C	novel	63_8643_Thy	c.32C>G	p.Ser11Cys	p.S11C	107	100	7	108	108	0	MODERATE
Dlgap2	chr8	14743272	14743272	+	Missense_Mutation	SNP	C	C	G	novel	63_8643_Thy	c.1265C>G	p.Ala422Gly	p.A422G	22	8	14	18	18	0	MODERATE
Slc20a2	chr8	22561226	22561226	+	Missense_Mutation	SNP	C	C	G	novel	63_8643_Thy	c.1274C>G	p.Ser425Cys	p.S425C	84	44	40	105	105	0	MODERATE
Plat	chr8	22778509	22778509	+	Silent	SNP	C	C	G	novel	63_8643_Thy	c.1176C>G	p.Val392%3D	p.V392%3D	196	115	81	187	187	0	LOW
Cldn23	chr8	35826328	35826328	+	Missense_Mutation	SNP	C	C	G	novel	63_8643_Thy	c.5G>C	p.Arg2Pro	p.R2P	69	40	29	68	68	0	MODERATE
Fat1	chr8	44950744	44950744	+	Silent	SNP	G	G	C	novel	63_8643_Thy	c.531G>C	p.Ala177%3D	p.A177%3D	238	150	88	220	220	0	LOW
Upf1	chr8	70343331	70343331	+	Splice_Region	SNP	C	C	G	novel	63_8643_Thy	c.446+4G>C			84	57	27	99	99	0	LOW
Tom1	chr8	75069055	75069055	+	Intron	SNP	T	T	A	novel	63_8643_Thy	c.1357-41T>A			59	52	7	76	76	0	MODIFIER
Ces1b	chr8	93063010	93063010	+	Missense_Mutation	SNP	G	G	T	novel	63_8643_Thy	c.1289C>A	p.Ala430Asp	p.A430D	66	62	4	71	71	0	MODERATE
Cdh5	chr8	104142644	104142644	+	Silent	SNP	C	C	G	novel	63_8643_Thy	c.2001C>G	p.Arg667%3D	p.R667%3D	66	62	4	79	79	0	LOW
Bcar1	chr8	111713673	111713673	+	Missense_Mutation	SNP	C	C	T	novel	63_8643_Thy	c.1688G>A	p.Gly563Asp	p.G563D	91	82	9	94	94	0	MODERATE
Vat1l	chr8	114289305	114289305	+	Missense_Mutation	SNP	G	G	C	novel	63_8643_Thy	c.934G>C	p.Ala312Pro	p.A312P	95	91	4	91	91	0	MODERATE
Il17c	chr8	122422288	122422288	+	Missense_Mutation	SNP	C	C	T	novel	63_8643_Thy	c.170C>T	p.Thr57Met	p.T57M	66	36	30	66	66	0	MODERATE
Bmper	chr9	23366264	23366264	+	Missense_Mutation	SNP	T	T	C	novel	63_8643_Thy	c.649T>C	p.Ser217Pro	p.S217P	100	92	8	119	119	0	MODERATE
Kcnj5	chr9	32322121	32322121	+	Missense_Mutation	SNP	G	G	T	novel	63_8643_Thy	c.897C>A	p.Phe299Leu	p.F299L	142	132	10	135	135	0	MODERATE
Olfr961	chr9	39647431	39647431	+	Missense_Mutation	SNP	C	C	T	novel	63_8643_Thy	c.704C>T	p.Ala235Val	p.A235V	370	336	34	383	383	0	MODERATE
Mcam	chr9	44139615	44139615	+	Intron	SNP	C	C	T	novel	63_8643_Thy	c.1031-38C>T			126	113	13	127	127	0	MODIFIER
Dpagt1	chr9	44332871	44332871	+	Missense_Mutation	SNP	C	C	T	novel	63_8643_Thy	c.1067C>T	p.Ala356Val	p.A356V	143	83	60	152	152	0	MODERATE
Kmt2a	chr9	44842610	44842610	+	Missense_Mutation	SNP	G	G	A	novel	63_8643_Thy	c.3932C>T	p.Thr1311Ile	p.T1311I	84	67	17	112	112	0	MODERATE
Zc3h12c	chr9	52115463	52115463	+	Silent	SNP	C	C	T	novel	63_8643_Thy	c.2655G>A	p.Thr885%3D	p.T885%3D	89	59	30	88	88	0	LOW
Thsd4	chr9	60511047	60511047	+	5'Flank	SNP	C	C	T	novel	63_8643_Thy				30	27	3	25	25	0	MODIFIER
Map2k5	chr9	63377125	63377125	+	Splice_Region	SNP	G	G	A	novel	63_8643_Thy	c.133C>T	p.Leu45%3D	p.L45%3D	81	69	12	94	94	0	LOW
Tbc1d2b	chr9	90226116	90226116	+	Missense_Mutation	SNP	C	C	T	novel	63_8643_Thy	c.1381G>A	p.Ala461Thr	p.A461T	51	10	41	54	54	0	MODERATE
Cep70	chr9	99298484	99298485	+	Intron	INS	-	-	TA	novel	63_8643_Thy	c.1710-18_1710-17insAT			135	128	7	160	160	0	MODIFIER
Cyb561d2	chr9	107540404	107540404	+	Intron	SNP	A	A	T	novel	63_8643_Thy	c.166-19T>A			48	40	8	46	46	0	MODIFIER
Dalrd3	chr9	108568388	108568388	+	5'Flank	SNP	C	C	G	novel	63_8643_Thy				50	24	26	51	51	0	MODIFIER
Nbeal2	chr9	110631668	110631668	+	Missense_Mutation	SNP	G	G	C	novel	63_8643_Thy	c.5238C>G	p.Ser1746Arg	p.S1746R	109	105	4	126	126	0	MODERATE
mt-Co1	chrM	5792	5792	+	Silent	SNP	G	G	C	novel	63_8643_Thy	c.465G>C	p.Val155%3D	p.V155%3D	1786	1472	314	424	424	0	LOW
mt-Nd2	chrM	9809	9809	+	3'Flank	SNP	G	G	C	novel	63_8643_Thy				143	90	53	19	19	0	MODIFIER
mt-Nd5	chrM	11977	11977	+	Missense_Mutation	SNP	G	G	C	novel	63_8643_Thy	c.236G>C	p.Ser79Thr	p.S79T	1685	1541	144	412	412	0	MODERATE
Tbc1d25	chrX	8155226	8155227	+	In_Frame_Ins	INS	-	-	ATC	novel	63_8643_Thy	c.1705_1707dup	p.Asp569dup	p.D569dup	58	44	14	59	59	0	MODERATE
Rhox2f	chrX	37571721	37571721	+	Missense_Mutation	SNP	C	C	G	novel	63_8643_Thy	c.111C>G	p.Asn37Lys	p.N37K	287	50	237	276	276	0	MODERATE
Zmym3	chrX	101415119	101415119	+	Intron	SNP	C	C	G	novel	63_8643_Thy	c.1476+69G>C			47	2	45	55	55	0	MODIFIER
Zmym3	chrX	101416960	101416960	+	Missense_Mutation	SNP	C	C	G	novel	63_8643_Thy	c.733G>C	p.Val245Leu	p.V245L	35	7	28	41	41	0	MODERATE
Pou3f4	chrX	110815337	110815337	+	Silent	SNP	C	C	T	novel	63_8643_Thy	c.873C>T	p.Gly291%3D	p.G291%3D	45	11	34	62	62	0	LOW
Trpc5	chrX	144555274	144555274	+	Intron	SNP	G	G	A	novel	63_8643_Thy	c.-21-31412C>T			150	26	124	172	172	0	MODIFIER
Nup107	chr10	117789997	117789997	+	Missense_Mutation	SNP	G	G	C	novel	64_8644_BM	c.164C>G	p.Thr55Arg	p.T55R	131	125	6	115	115	0	MODERATE
Haspin	chr11	73136979	73136979	+	Missense_Mutation	SNP	G	G	C	novel	64_8644_BM	c.1283C>G	p.Pro428Arg	p.P428R	277	270	7	176	176	0	MODERATE
Rundc3a	chr11	102399347	102399347	+	Intron	SNP	T	T	G	novel	64_8644_BM	c.549-36T>G			97	83	14	72	66	6	MODIFIER
Prl4a1	chr13	28018502	28018502	+	Missense_Mutation	SNP	C	C	G	novel	64_8644_BM	c.59C>G	p.Ser20Cys	p.S20C	119	105	14	100	100	0	MODERATE
Hnrnpk	chr13	58394097	58394097	+	Nonsense_Mutation	SNP	C	C	T	novel	64_8644_BM	c.1071G>A	p.Trp357Ter	p.W357*	222	218	4	156	156	0	HIGH
Adcy2	chr13	68668447	68668448	+	Intron	INS	-	-	G	novel	64_8644_BM	c.2396+22dup			51	29	22	26	25	1	MODIFIER
Adgrv1	chr13	81579285	81579285	+	Missense_Mutation	SNP	C	C	G	novel	64_8644_BM	c.1235G>C	p.Ser412Thr	p.S412T	73	66	7	89	89	0	MODERATE
Osgep	chr14	50917494	50917494	+	Missense_Mutation	SNP	C	C	G	novel	64_8644_BM	c.517G>C	p.Asp173His	p.D173H	188	184	4	134	134	0	MODERATE
Zbtb12	chr17	34896648	34896652	+	3'UTR	DEL	GGCCC	GGCCC	-	novel	64_8644_BM	c.*31_*35del			51	26	25	56	54	2	MODIFIER
Uhrf1	chr17	56315358	56315358	+	Intron	SNP	C	C	A	novel	64_8644_BM	c.1213-41C>A			137	130	7	95	94	1	MODIFIER
Pde6a	chr18	61221069	61221069	+	Silent	SNP	C	C	T	novel	64_8644_BM	c.465C>T	p.Asn155%3D	p.N155%3D	106	65	41	96	94	2	LOW
Sp110	chr1	85589130	85589130	+	Silent	SNP	G	G	A	novel	64_8644_BM	c.645C>T	p.Pro215%3D	p.P215%3D	1976	1940	36	1548	1539	9	LOW
Slc24a3	chr2	145602621	145602621	+	Intron	SNP	G	G	A	novel	64_8644_BM	c.748+16G>A			110	105	5	90	90	0	MODIFIER
Aknad1	chr3	108782021	108782021	+	Silent	SNP	A	A	G	novel	64_8644_BM	c.1998A>G	p.Gln666%3D	p.Q666%3D	156	75	81	120	118	2	LOW
Fras1	chr5	96708588	96708588	+	Intron	SNP	C	C	A	novel	64_8644_BM	c.5863-34C>A			76	72	4	63	61	2	MODIFIER
Rcc1l	chr5	134166679	134166679	+	Missense_Mutation	SNP	C	C	G	novel	64_8644_BM	c.679G>C	p.Gly227Arg	p.G227R	201	192	9	138	137	1	MODERATE
Tom1	chr8	75069055	75069055	+	Intron	SNP	T	T	A	novel	64_8644_BM	c.1357-41T>A			55	3	52	66	63	3	MODIFIER
Gm10698	chr9	33729528	33729528	+	3'Flank	SNP	C	C	G	novel	64_8644_BM				125	115	10	113	113	0	MODIFIER
Mcam	chr9	44139615	44139615	+	Intron	SNP	C	C	T	novel	64_8644_BM	c.1031-38C>T			138	84	54	107	104	3	MODIFIER
Vps11	chr9	44353841	44353841	+	Missense_Mutation	SNP	G	G	A	novel	64_8644_BM	c.1919C>T	p.Pro640Leu	p.P640L	56	51	5	31	31	0	MODERATE
Thsd4	chr9	60511047	60511047	+	5'Flank	SNP	C	C	T	novel	64_8644_BM				55	34	21	46	46	0	MODIFIER

## Sheet: Table S2C_DAC Exp. WES
SampleName	Chr	Start	End	REF	ALT	Gene_Name	HGVS.c	HGVS.p	Gene_ID	Annotation	Annotation_Impact	DP_NORMAL	AD_NORMAL.2	AF_NORMAL	DP_TUMOR	AD_TUMOR.2	AF_TUMOR
Aplan-8-3520-BM_vs_Aplan-8-DONOR-plus-Pooled-Tail-Ref	chr1	116089235	116089235	G	A	Cntnap5a	c.557G>A	p.Arg186Gln	Cntnap5a	missense_variant	MODERATE	272	0	0.004699	31	17	0.549
Aplan-8-3520-BM_vs_Aplan-8-DONOR-plus-Pooled-Tail-Ref	chr1	127802436	127802436	C	G	Ccnt2	c.1049C>G	p.Pro350Arg	Ccnt2	missense_variant	MODERATE	181	0	0.006136	24	10	0.418
Aplan-8-3520-BM_vs_Aplan-8-DONOR-plus-Pooled-Tail-Ref	chr1	134893357	134893357	C	G	Ppp1r12b	c.694G>C	p.Val232Leu	Ppp1r12b	missense_variant	MODERATE	319	0	0.003721	37	17	0.461
Aplan-8-3520-BM_vs_Aplan-8-DONOR-plus-Pooled-Tail-Ref	chr10	81370662	81370662	C	T	4930404N11Rik	c.-4876G>A		4930404N11Rik	upstream_gene_variant	MODIFIER	157	0	0.006644	29	15	0.516
Aplan-8-3520-BM_vs_Aplan-8-DONOR-plus-Pooled-Tail-Ref	chr11	4239484	4239484	G	C	Osm	c.267G>C	p.Lys89Asn	Osm	missense_variant	MODERATE	284	0	0.00405	40	19	0.478
Aplan-8-3520-BM_vs_Aplan-8-DONOR-plus-Pooled-Tail-Ref	chr11	69026551	69026551	G	A	Ctc1	c.1172G>A	p.Arg391Gln	Ctc1	missense_variant	MODERATE	95	0	0.012	11	5	0.462
Aplan-8-3520-BM_vs_Aplan-8-DONOR-plus-Pooled-Tail-Ref	chr11	70008788	70008788	C	G	Dvl2	c.1555C>G	p.Leu519Val	Dvl2	missense_variant	MODERATE	202	1	0.006262	16	6	0.388
Aplan-8-3520-BM_vs_Aplan-8-DONOR-plus-Pooled-Tail-Ref	chr11	119798853	119798853	G	A	Rptor	c.975G>A	p.Trp325*	Rptor	stop_gained	HIGH	230	0	0.005386	27	12	0.448
Aplan-8-3520-BM_vs_Aplan-8-DONOR-plus-Pooled-Tail-Ref	chr12	31074263	31074263	C	G	Fam110c	c.223C>G	p.Pro75Ala	Fam110c	missense_variant	MODERATE	76	1	0.014	14	9	0.625
Aplan-8-3520-BM_vs_Aplan-8-DONOR-plus-Pooled-Tail-Ref	chr12	49385445	49385445	C	T	Foxg1	c.960C>T	p.Asn320Asn	Foxg1	synonymous_variant	LOW	187	0	0.006615	22	10	0.458
Aplan-8-3520-BM_vs_Aplan-8-DONOR-plus-Pooled-Tail-Ref	chr12	85015177	85015177	A	C	Ylpm1	c.1851A>C	p.Pro617Pro	Ylpm1	synonymous_variant	LOW	131	1	0.016	21	6	0.287
Aplan-8-3520-BM_vs_Aplan-8-DONOR-plus-Pooled-Tail-Ref	chr14	20400396	20400396	G	C	Cfap70	c.3066C>G	p.Ile1022Met	Cfap70	missense_variant	MODERATE	187	0	0.006379	21	8	0.391
Aplan-8-3520-BM_vs_Aplan-8-DONOR-plus-Pooled-Tail-Ref	chr14	39472368	39472368	C	G	Nrg3	c.433G>C	p.Ala145Pro	Nrg3	missense_variant	MODERATE	275	0	0.004652	19	10	0.53
Aplan-8-3520-BM_vs_Aplan-8-DONOR-plus-Pooled-Tail-Ref	chr15	38219555	38219555	C	G	Odf1	c.126C>G	p.His42Gln	Odf1	missense_variant	MODERATE	409	0	0.003062	50	20	0.393
Aplan-8-3520-BM_vs_Aplan-8-DONOR-plus-Pooled-Tail-Ref	chr15	76179080	76179080	C	G	Plec	c.7299G>C	p.Gln2433His	Plec	missense_variant	MODERATE	182	0	0.006023	24	12	0.496
Aplan-8-3520-BM_vs_Aplan-8-DONOR-plus-Pooled-Tail-Ref	chr15	76189381	76189381	C	G	Plec	c.1738G>C	p.Ala580Pro	Plec	missense_variant	MODERATE	341	0	0.003732	36	19	0.514
Aplan-8-3520-BM_vs_Aplan-8-DONOR-plus-Pooled-Tail-Ref	chr16	32754063	32754063	T	G	Muc4	c.3938T>G	p.Val1313Gly	Muc4	missense_variant	MODERATE	209	5	0.026	8	4	0.5
Aplan-8-3520-BM_vs_Aplan-8-DONOR-plus-Pooled-Tail-Ref	chr17	25784353	25784353	C	T	Haghl	c.304G>A	p.Val102Met	Haghl	missense_variant	MODERATE	244	0	0.004614	34	14	0.416
Aplan-8-3520-BM_vs_Aplan-8-DONOR-plus-Pooled-Tail-Ref	chr19	25410362	25410362	G	A	Kank1	c.1314G>A	p.Thr438Thr	Kank1	synonymous_variant	LOW	233	0	0.005187	30	18	0.592
Aplan-8-3520-BM_vs_Aplan-8-DONOR-plus-Pooled-Tail-Ref	chr2	65526664	65526664	A	G	Scn3a	c.474-39T>C		Scn3a	intron_variant	MODIFIER	99	0	0.011	16	5	0.333
Aplan-8-3520-BM_vs_Aplan-8-DONOR-plus-Pooled-Tail-Ref	chr2	71247019	71247019	C	G	Dync1i2	c.665C>G	p.Pro222Arg	Dync1i2	missense_variant	MODERATE	231	0	0.00496	16	5	0.333
Aplan-8-3520-BM_vs_Aplan-8-DONOR-plus-Pooled-Tail-Ref	chr2	74727443	74727443	C	G	Hoxd4	c.165C>G	p.Pro55Pro	Hoxd4	synonymous_variant	LOW	86	0	0.014	9	4	0.454
Aplan-8-3520-BM_vs_Aplan-8-DONOR-plus-Pooled-Tail-Ref	chr2	152628228	152628228	C	G	Rem1	c.133C>G	p.Arg45Gly	Rem1	missense_variant	MODERATE	427	0	0.002844	45	29	0.638
Aplan-8-3520-BM_vs_Aplan-8-DONOR-plus-Pooled-Tail-Ref	chr2	166077541	166077541	G	A	Sulf2	c.2585C>T	p.Pro862Leu	Sulf2	missense_variant	MODERATE	310	0	0.004021	31	17	0.545
Aplan-8-3520-BM_vs_Aplan-8-DONOR-plus-Pooled-Tail-Ref	chr3	28554976	28554976	G	GC	Tnik	c.683_684insC	p.Glu228fs	Tnik	frameshift_variant	HIGH	225	0	0.005297	13	7	0.533
Aplan-8-3520-BM_vs_Aplan-8-DONOR-plus-Pooled-Tail-Ref	chr3	87457069	87457069	T	TC	Fcrl5	c.1593-39_1593-38insC		Fcrl5	intron_variant	MODIFIER	254	0	0.004763	20	11	0.545
Aplan-8-3520-BM_vs_Aplan-8-DONOR-plus-Pooled-Tail-Ref	chr3	125708065	125708065	T	C	Ndst4	c.1817-17T>C		Ndst4	intron_variant	MODIFIER	391	0	0.003164	38	15	0.402
Aplan-8-3520-BM_vs_Aplan-8-DONOR-plus-Pooled-Tail-Ref	chr4	18860589	18860589	G	GT	Mmp16-Cngb3	n.18860589_18860590insT		Mmp16-Cngb3	intergenic_region	MODIFIER	135	0	0.008087	15	7	0.47
Aplan-8-3520-BM_vs_Aplan-8-DONOR-plus-Pooled-Tail-Ref	chr4	100953184	100953184	G	C	Cachd1	c.982G>C	p.Ala328Pro	Cachd1	missense_variant	MODERATE	157	0	0.007849	21	7	0.347
Aplan-8-3520-BM_vs_Aplan-8-DONOR-plus-Pooled-Tail-Ref	chr4	117927638	117927638	G	C	Artn	c.46C>G	p.Arg16Gly	Artn	missense_variant	MODERATE	153	0	0.008222	16	4	0.276
Aplan-8-3520-BM_vs_Aplan-8-DONOR-plus-Pooled-Tail-Ref	chr4	145826145	145826145	T	A	Zfp991	c.67T>A	p.Ser23Thr	Zfp991	missense_variant	MODERATE	41	1	0.047	6	3	0.5
Aplan-8-3520-BM_vs_Aplan-8-DONOR-plus-Pooled-Tail-Ref	chr5	32007226	32007226	C	G	Bre	c.963-9C>G		Bre	intron_variant	MODIFIER	194	0	0.006164	17	6	0.368
Aplan-8-3520-BM_vs_Aplan-8-DONOR-plus-Pooled-Tail-Ref	chr5	53174813	53174813	C	G	Sel1l3	c.1229G>C	p.Ser410Thr	Sel1l3	missense_variant	MODERATE	187	2	0.006492	15	5	0.364
Aplan-8-3520-BM_vs_Aplan-8-DONOR-plus-Pooled-Tail-Ref	chr5	53699997	53699997	C	G	Cckar	c.1070G>C	p.Gly357Ala	Cckar	missense_variant	MODERATE	149	0	0.007905	15	11	0.706
Aplan-8-3520-BM_vs_Aplan-8-DONOR-plus-Pooled-Tail-Ref	chr1	24195001	24195001	T	G	Col9a1	c.780+235T>G		Col9a1	intron_variant	MODIFIER	35	0	0.027	6	4	0.629
Aplan-8-3520-BM_vs_Aplan-8-DONOR-plus-Pooled-Tail-Ref	chr1	37952496	37952496	G	A	Lyg1	c.43+244C>T		Lyg1	intron_variant	MODIFIER	20	0	0.045	7	4	0.556
Aplan-8-3520-BM_vs_Aplan-8-DONOR-plus-Pooled-Tail-Ref	chr1	63477533	63477533	G	T	Adam23	c.424-146G>T		Adam23	intron_variant	MODIFIER	33	0	0.028	7	4	0.556
Aplan-8-3520-BM_vs_Aplan-8-DONOR-plus-Pooled-Tail-Ref	chr1	65168737	65168737	T	G	Idh1	c.415-133A>C		Idh1	intron_variant	MODIFIER	70	0	0.013	6	3	0.512
Aplan-8-3520-BM_vs_Aplan-8-DONOR-plus-Pooled-Tail-Ref	chr1	69578228	69578228	G	C	Ikzf2	c.140-181C>G		Ikzf2	intron_variant	MODIFIER	31	0	0.03	8	3	0.4
Aplan-8-3520-BM_vs_Aplan-8-DONOR-plus-Pooled-Tail-Ref	chr1	85213691	85213691	T	G	Gm7609	c.*151T>G		Gm7609	3_prime_UTR_variant	MODIFIER	41	2	0.041	3	3	0.8
Aplan-8-3520-BM_vs_Aplan-8-DONOR-plus-Pooled-Tail-Ref	chr1	88277864	88277864	T	A	Hjurp	c.-395A>T		Hjurp	upstream_gene_variant	MODIFIER	9	0	0.1	7	3	0.444
Aplan-8-3520-BM_vs_Aplan-8-DONOR-plus-Pooled-Tail-Ref	chr1	93144967	93144967	C	G	Agxt	c.1138-93C>G		Agxt	intron_variant	MODIFIER	46	0	0.021	9	4	0.455
Aplan-8-3520-BM_vs_Aplan-8-DONOR-plus-Pooled-Tail-Ref	chr2	27757517	27757517	C	G	Rxra	c.1151-244C>G		Rxra	intron_variant	MODIFIER	14	0	0.063	4	3	0.667
Aplan-8-3520-BM_vs_Aplan-8-DONOR-plus-Pooled-Tail-Ref	chr2	79315802	79315802	C	G	Itga4	c.2249+98C>G		Itga4	intron_variant	MODIFIER	111	0	0.00904	18	11	0.6
Aplan-8-3520-BM_vs_Aplan-8-DONOR-plus-Pooled-Tail-Ref	chr2	84605363	84605363	C	A	Ctnnd1	c.2639-117G>T		Ctnnd1	intron_variant	MODIFIER	157	0	0.006308	32	14	0.443
Aplan-8-3520-BM_vs_Aplan-8-DONOR-plus-Pooled-Tail-Ref	chr2	130770627	130770627	A	T	4930402H24Rik	c.1474+45T>A		4930402H24Rik	intron_variant	MODIFIER	179	3	0.011	35	15	0.433
Aplan-8-3520-BM_vs_Aplan-8-DONOR-plus-Pooled-Tail-Ref	chr2	152628971	152628971	C	G	Rem1	c.341-206C>G		Rem1	intron_variant	MODIFIER	28	0	0.033	10	4	0.423
Aplan-8-3520-BM_vs_Aplan-8-DONOR-plus-Pooled-Tail-Ref	chr2	154316743	154316743	C	G	Bpifb9b	c.1390-211C>G		Bpifb9b	intron_variant	MODIFIER	44	0	0.022	12	7	0.572
Aplan-8-3520-BM_vs_Aplan-8-DONOR-plus-Pooled-Tail-Ref	chr3	4213255	4213255	G	A	Hnf4g-1110015O18Rik	n.4213255G>A		Hnf4g-1110015O18Rik	intergenic_region	MODIFIER	58	0	0.016	15	9	0.588
Aplan-8-3520-BM_vs_Aplan-8-DONOR-plus-Pooled-Tail-Ref	chr3	68040849	68040849	C	G	Iqcj	c.10-345C>G		Iqcj	intron_variant	MODIFIER	83	0	0.012	15	7	0.471
Aplan-8-3520-BM_vs_Aplan-8-DONOR-plus-Pooled-Tail-Ref	chr3	84977636	84977636	G	T	Fbxw7	c.*95G>T		Fbxw7	3_prime_UTR_variant	MODIFIER	63	1	0.016	15	6	0.396
Aplan-8-3520-BM_vs_Aplan-8-DONOR-plus-Pooled-Tail-Ref	chr3	88636187	88636187	G	A	Arhgef2	c.1471+84G>A		Arhgef2	intron_variant	MODIFIER	22	0	0.045	4	3	0.708
Aplan-8-3520-BM_vs_Aplan-8-DONOR-plus-Pooled-Tail-Ref	chr4	129600361	129600361	G	GCCCCCCCCCCCCCCCCCCCCCCCCCCCCC	Tmem234	c.-355_-354insCCCCCCCCCCCCCCCCCCCCCCCCCCCCC		Tmem234	upstream_gene_variant	MODIFIER	136	0	0.008248	7	7	0.793
Aplan-8-3520-BM_vs_Aplan-8-DONOR-plus-Pooled-Tail-Ref	chr4	145449244	145449244	A	C	Tnfrsf8-Smarca5-ps	n.145449244A>C		Tnfrsf8-Smarca5-ps	intergenic_region	MODIFIER	122	0	0.007954	44	5	0.13
Aplan-8-3520-BM_vs_Aplan-8-DONOR-plus-Pooled-Tail-Ref	chr5	45698666	45698666	A	C	Ncapg	c.2831-175A>C		Ncapg	intron_variant	MODIFIER	63	0	0.015	12	3	0.286
Aplan-8-3520-BM_vs_Aplan-8-DONOR-plus-Pooled-Tail-Ref	chr5	73327507	73327507	C	T	Ociad2	c.265+156G>A		Ociad2	intron_variant	MODIFIER	49	0	0.019	8	4	0.5
Aplan-8-3520-BM_vs_Aplan-8-DONOR-plus-Pooled-Tail-Ref	chr5	110118201	110118201	G	GT	Zfp605	c.16-5559_16-5558insT		Zfp605	intron_variant	MODIFIER	278	9	0.038	55	21	0.385
Aplan-8-3520-BM_vs_Aplan-8-DONOR-plus-Pooled-Tail-Ref	chr5	143176392	143176392	C	G	Spdye4b	c.-15906C>G		Spdye4b	upstream_gene_variant	MODIFIER	99	0	0.01	22	9	0.417
Aplan-8-3520-BM_vs_Aplan-8-DONOR-plus-Pooled-Tail-Ref	chr5	145566600	145566604	GTCTC	G	Cyp3a41b	c.1029+103_1029+106delGAGA		Cyp3a41b	intron_variant	MODIFIER	42	2	0.071	6	3	0.504
Aplan-8-3520-BM_vs_Aplan-8-DONOR-plus-Pooled-Tail-Ref	chr6	90905568	90905568	C	T	Iqsec1-Nup210	n.90905568C>T		Iqsec1-Nup210	intergenic_region	MODIFIER	12	0	0.072	4	3	0.671
Aplan-8-3520-BM_vs_Aplan-8-DONOR-plus-Pooled-Tail-Ref	chr7	41098705	41098706	GC	G	1700110I07Rik-Gm5592	n.41098706delC		1700110I07Rik-Gm5592	intergenic_region	MODIFIER	245	1	0.009037	24	13	0.539
Aplan-8-3520-BM_vs_Aplan-8-DONOR-plus-Pooled-Tail-Ref	chr7	41098710	41098710	G	A	1700110I07Rik-Gm5592	n.41098710G>A		1700110I07Rik-Gm5592	intergenic_region	MODIFIER	245	1	0.009083	26	14	0.536
Aplan-8-3520-BM_vs_Aplan-8-DONOR-plus-Pooled-Tail-Ref	chr7	125547165	125547165	T	TCCCCCCCCCCCCCCC	Nsmce1-Il4ra	n.125547165_125547166insCCCCCCCCCCCCCCC		Nsmce1-Il4ra	intergenic_region	MODIFIER	30	0	0.031	5	5	0.862
Aplan-8-3520-BM_vs_Aplan-8-DONOR-plus-Pooled-Tail-Ref	chr7	138894187	138894187	C	A	Bnip3	c.518+193G>T		Bnip3	intron_variant	MODIFIER	25	0	0.036	7	6	0.778
Aplan-8-3520-BM_vs_Aplan-8-DONOR-plus-Pooled-Tail-Ref	chr7	143681101	143681101	A	G	Tnfrsf23	c.166+359T>C		Tnfrsf23	intron_variant	MODIFIER	16	0	0.055	8	3	0.406
Aplan-8-3520-BM_vs_Aplan-8-DONOR-plus-Pooled-Tail-Ref	chr8	25594302	25594308	TTGTGTG	T	Letm2	c.48-142_48-137delCACACA		Letm2	intron_variant	MODIFIER	19	0	0.044	8	3	0.407
Aplan-8-3520-BM_vs_Aplan-8-DONOR-plus-Pooled-Tail-Ref	chr9	30943670	30943670	A	C	Adamts8	c.765+69A>C		Adamts8	intron_variant	MODIFIER	40	0	0.026	7	3	0.431
Aplan-8-3520-BM_vs_Aplan-8-DONOR-plus-Pooled-Tail-Ref	chr9	55417881	55417881	G	C	Tmem266	c.653-127G>C		Tmem266	intron_variant	MODIFIER	23	0	0.042	5	4	0.757
Aplan-8-3520-BM_vs_Aplan-8-DONOR-plus-Pooled-Tail-Ref	chr10	84835160	84835160	A	C	Rfx4	c.316-133A>C		Rfx4	intron_variant	MODIFIER	63	0	0.016	10	7	0.697
Aplan-8-3520-BM_vs_Aplan-8-DONOR-plus-Pooled-Tail-Ref	chr11	3150561	3150561	A	G	Sfi1	c.1341+2871T>C		Sfi1	intron_variant	MODIFIER	66	3	0.051	35	24	0.677
Aplan-8-3520-BM_vs_Aplan-8-DONOR-plus-Pooled-Tail-Ref	chr11	34688706	34688706	C	A	Dock2	c.2032-153G>T		Dock2	intron_variant	MODIFIER	44	1	0.031	4	3	0.666
Aplan-8-3520-BM_vs_Aplan-8-DONOR-plus-Pooled-Tail-Ref	chr11	100378694	100378694	G	C	Jup	c.1159-267C>G		Jup	intron_variant	MODIFIER	16	0	0.056	3	3	0.8
Aplan-8-3520-BM_vs_Aplan-8-DONOR-plus-Pooled-Tail-Ref	chr11	114959278	114959278	G	C	Cd300c	c.420+278C>G		Cd300c	intron_variant	MODIFIER	27	0	0.034	10	6	0.583
Aplan-8-3520-BM_vs_Aplan-8-DONOR-plus-Pooled-Tail-Ref	chr13	66237065	66237065	G	A	Gm10324-2410141K09Rik	n.66237065G>A		Gm10324-2410141K09Rik	intergenic_region	MODIFIER	181	0	0.005433	10	4	0.416
Aplan-8-3520-BM_vs_Aplan-8-DONOR-plus-Pooled-Tail-Ref	chr13	116309696	116309696	G	C	Isl1	c.-274C>G		Isl1	upstream_gene_variant	MODIFIER	8	0	0.1	4	3	0.708
Aplan-8-3520-BM_vs_Aplan-8-DONOR-plus-Pooled-Tail-Ref	chr14	8578249	8578249	G	A	4930452B06Rik	c.393+99C>T		4930452B06Rik	intron_variant	MODIFIER	22	0	0.044	4	3	0.667
Aplan-8-3520-BM_vs_Aplan-8-DONOR-plus-Pooled-Tail-Ref	chr14	27438800	27438800	A	ATTTTTTTTTTTTTTTTT	Fam208a	c.462+56_462+57insTTTTTTTTTTTTTTTTT		Fam208a	intron_variant	MODIFIER	46	1	0.036	5	4	0.725
Aplan-8-3520-BM_vs_Aplan-8-DONOR-plus-Pooled-Tail-Ref	chr14	44171482	44171482	C	G	4930503E14Rik	c.-179G>C		4930503E14Rik	upstream_gene_variant	MODIFIER	81	0	0.012	18	6	0.35
Aplan-8-3520-BM_vs_Aplan-8-DONOR-plus-Pooled-Tail-Ref	chr15	42438463	42438463	T	G	Angpt1	c.1206-58A>C		Angpt1	intron_variant	MODIFIER	112	0	0.011	17	11	0.632
Aplan-8-3520-BM_vs_Aplan-8-DONOR-plus-Pooled-Tail-Ref	chr15	76669537	76669537	G	C	Ppp1r16a	c.-21357G>C		Ppp1r16a	upstream_gene_variant	MODIFIER	140	0	0.008219	22	10	0.462
Aplan-8-3520-BM_vs_Aplan-8-DONOR-plus-Pooled-Tail-Ref	chr15	99428258	99428258	C	G	Nckap5l	c.454-91G>C		Nckap5l	intron_variant	MODIFIER	58	0	0.017	6	5	0.754
Aplan-8-3520-BM_vs_Aplan-8-DONOR-plus-Pooled-Tail-Ref	chr16	3712772	3712772	C	G	Mefv	c.1653+192G>C		Mefv	intron_variant	MODIFIER	87	0	0.011	30	15	0.503
Aplan-8-3520-BM_vs_Aplan-8-DONOR-plus-Pooled-Tail-Ref	chr16	46154157	46154157	G	A	Gm4737	c.856C>T	p.His286Tyr	Gm4737	missense_variant	MODERATE	118	0	0.00992	7	5	0.667
Aplan-8-3520-BM_vs_Aplan-8-DONOR-plus-Pooled-Tail-Ref	chr16	56604767	56604767	G	C	Abi3bp	c.1495+68G>C		Abi3bp	intron_variant	MODIFIER	104	0	0.009707	18	9	0.5
Aplan-8-3520-BM_vs_Aplan-8-DONOR-plus-Pooled-Tail-Ref	chr17	23478908	23478908	T	A	Vmn2r117	c.198-389A>T		Vmn2r117	intron_variant	MODIFIER	9	0	0.088	7	3	0.444
Aplan-8-3520-BM_vs_Aplan-8-DONOR-plus-Pooled-Tail-Ref	chr17	34037283	34037283	C	T	Col11a2	c.-2372C>T		Col11a2	upstream_gene_variant	MODIFIER	203	0	0.005747	38	16	0.425
Aplan-8-3520-BM_vs_Aplan-8-DONOR-plus-Pooled-Tail-Ref	chr17	86476705	86476705	C	G	Prkce	c.608-101C>G		Prkce	intron_variant	MODIFIER	67	0	0.016	4	4	0.833
Aplan-8-3520-BM_vs_Aplan-8-DONOR-plus-Pooled-Tail-Ref	chr18	34454541	34454541	G	C	Fam13b	c.1590+113C>G		Fam13b	intron_variant	MODIFIER	120	0	0.008828	22	11	0.5
Aplan-8-3520-BM_vs_Aplan-8-DONOR-plus-Pooled-Tail-Ref	chr18	34942746	34942746	A	C	Hspa9	c.1182+330T>G		Hspa9	intron_variant	MODIFIER	14	0	0.062	6	4	0.641
Aplan-8-3520-BM_vs_Aplan-8-DONOR-plus-Pooled-Tail-Ref	chr18	45146898	45146898	G	C	Ythdc2-Kcnn2	n.45146898G>C		Ythdc2-Kcnn2	intergenic_region	MODIFIER	138	1	0.008857	18	11	0.6
Aplan-8-3520-BM_vs_Aplan-8-DONOR-plus-Pooled-Tail-Ref	chr18	58037980	58037980	C	G	Fbn2	c.6491-153G>C		Fbn2	intron_variant	MODIFIER	26	0	0.035	7	4	0.556
Aplan-8-3520-BM_vs_Aplan-8-DONOR-plus-Pooled-Tail-Ref	chr19	4128048	4128048	T	G	Tmem134	c.406+212T>G		Tmem134	intron_variant	MODIFIER	41	0	0.023	18	10	0.55
Aplan-8-3520-BM_vs_Aplan-8-DONOR-plus-Pooled-Tail-Ref	chr19	4623650	4623650	C	G	Pcx	c.*2362C>G		Pcx	downstream_gene_variant	MODIFIER	69	0	0.015	13	7	0.527
Aplan-8-3520-BM_vs_Aplan-8-DONOR-plus-Pooled-Tail-Ref	chr19	47664226	47664226	G	T	Col17a1	c.2059+161C>A		Col17a1	intron_variant	MODIFIER	34	0	0.028	7	4	0.556
Aplan-8-3520-BM_vs_Aplan-8-DONOR-plus-Pooled-Tail-Ref	chr19	53217156	53217156	G	C	Add3	c.195+141G>C		Add3	intron_variant	MODIFIER	17	0	0.052	7	4	0.556
Aplan-8-3520-BM_vs_Aplan-8-DONOR-plus-Pooled-Tail-Ref	chr19	56923431	56923431	A	C	Afap1l2	c.1021+102T>G		Afap1l2	intron_variant	MODIFIER	74	0	0.013	6	4	0.624
Aplan-8-3520-BM_vs_Aplan-8-DONOR-plus-Pooled-Tail-Ref	chrX	61830633	61830633	G	C	Ldoc1-4933402E13Rik	n.61830633G>C		Ldoc1-4933402E13Rik	intergenic_region	MODIFIER	177	0	0.006664	12	4	0.356
Aplan-8-3520-BM_vs_Aplan-8-DONOR-plus-Pooled-Tail-Ref	chrX	100545174	100545174	T	G	Dgat2l6	c.859+167T>G		Dgat2l6	intron_variant	MODIFIER	45	0	0.021	5	5	0.864
Aplan-8-3520-BM_vs_Aplan-8-DONOR-plus-Pooled-Tail-Ref	chr5	137640117	137640117	T	TCC	Lrch4	c.2016_2017insCC	p.Val673fs	Lrch4	frameshift_variant	HIGH	383	0	0.003358	22	10	0.458
Aplan-8-3520-BM_vs_Aplan-8-DONOR-plus-Pooled-Tail-Ref	chr5	137640119	137640119	G	C	Lrch4	c.2017G>C	p.Val673Leu	Lrch4	missense_variant	MODERATE	383	0	0.003353	22	10	0.458
Aplan-8-3520-BM_vs_Aplan-8-DONOR-plus-Pooled-Tail-Ref	chr5	139762319	139762319	G	C	Ints1	c.3516+9C>G		Ints1	intron_variant	MODIFIER	137	0	0.008799	14	7	0.494
Aplan-8-3520-BM_vs_Aplan-8-DONOR-plus-Pooled-Tail-Ref	chr6	67861659	67861659	T	TACGATAACTAGCATATTGTAGACAGTAATAGTCTG	4930515G16Rik-Rprl1	n.67861659_67861660insACGATAACTAGCATATTGTAGACAGTAATAGTCTG		4930515G16Rik-Rprl1	intergenic_region	MODIFIER	348	0	0.003497	36	12	0.385
Aplan-8-3520-BM_vs_Aplan-8-DONOR-plus-Pooled-Tail-Ref	chr6	69197582	69197583	GT	G	4930515G16Rik-Rprl1	n.69197583delT		4930515G16Rik-Rprl1	intergenic_region	MODIFIER	550	0	0.002142	55	27	0.492
Aplan-8-3520-BM_vs_Aplan-8-DONOR-plus-Pooled-Tail-Ref	chr6	69283793	69283793	G	GAGCTCA	4930515G16Rik-Rprl1	n.69283793_69283794insAGCTCA		4930515G16Rik-Rprl1	intergenic_region	MODIFIER	476	0	0.002396	25	22	0.852
Aplan-8-3520-BM_vs_Aplan-8-DONOR-plus-Pooled-Tail-Ref	chr6	90178696	90178696	G	A	Vmn1r52	c.-20G>A		Vmn1r52	upstream_gene_variant	MODIFIER	332	0	0.003448	48	25	0.52
Aplan-8-3520-BM_vs_Aplan-8-DONOR-plus-Pooled-Tail-Ref	chr6	136606813	136606813	G	A	Atf7ip	c.3841G>A	p.Ala1281Thr	Atf7ip	missense_variant	MODERATE	177	0	0.006472	34	19	0.553
Aplan-8-3520-BM_vs_Aplan-8-DONOR-plus-Pooled-Tail-Ref	chr6	139622450	139622450	C	G	Rergl-Pik3c2g	n.139622450C>G		Rergl-Pik3c2g	intergenic_region	MODIFIER	186	0	0.006225	25	11	0.447
Aplan-8-3520-BM_vs_Aplan-8-DONOR-plus-Pooled-Tail-Ref	chr7	19052506	19052506	C	G	Sympk	c.3033C>G	p.Arg1011Arg	Sympk	synonymous_variant	LOW	183	0	0.006572	24	10	0.423
Aplan-8-3520-BM_vs_Aplan-8-DONOR-plus-Pooled-Tail-Ref	chr7	29094207	29094207	C	G	Ryr1	c.3835G>C	p.Gly1279Arg	Ryr1	missense_variant	MODERATE	137	0	0.008422	16	7	0.444
Aplan-8-3520-BM_vs_Aplan-8-DONOR-plus-Pooled-Tail-Ref	chr7	30316817	30316817	C	G	Alkbh6	c.*2635C>G		Alkbh6	downstream_gene_variant	MODIFIER	69	0	0.016	13	4	0.333
Aplan-8-3520-BM_vs_Aplan-8-DONOR-plus-Pooled-Tail-Ref	chr7	44905754	44905754	C	G	Ap2a1	c.1386G>C	p.Trp462Cys	Ap2a1	missense_variant	MODERATE	145	0	0.008864	14	4	0.312
Aplan-8-3520-BM_vs_Aplan-8-DONOR-plus-Pooled-Tail-Ref	chr7	107792117	107792117	C	G	Ovch2	c.925G>C	p.Ala309Pro	Ovch2	missense_variant&splice_region_variant	MODERATE	191	1	0.007081	12	7	0.571
Aplan-8-3520-BM_vs_Aplan-8-DONOR-plus-Pooled-Tail-Ref	chr8	45023015	45023015	G	C	Fat1	c.5028G>C	p.Ala1676Ala	Fat1	synonymous_variant	LOW	277	0	0.004298	21	10	0.478
Aplan-8-3520-BM_vs_Aplan-8-DONOR-plus-Pooled-Tail-Ref	chr8	86548590	86548590	C	T	Abcc12	c.1458G>A	p.Pro486Pro	Abcc12	synonymous_variant	LOW	364	0	0.003384	27	14	0.517
Aplan-8-3520-BM_vs_Aplan-8-DONOR-plus-Pooled-Tail-Ref	chr8	110532744	110532744	C	T	Hydin	c.7347C>T	p.His2449His	Hydin	synonymous_variant	LOW	229	0	0.00529	30	12	0.406
Aplan-8-3520-BM_vs_Aplan-8-DONOR-plus-Pooled-Tail-Ref	chr8	125887422	125887422	G	A	Pcnx2	c.1289C>T	p.Thr430Met	Pcnx2	missense_variant	MODERATE	151	0	0.007263	19	9	0.475
Aplan-8-3520-BM_vs_Aplan-8-DONOR-plus-Pooled-Tail-Ref	chr9	27098887	27098887	T	TAAGC	Jam3	c.799_800insGCTT	p.Tyr267fs	Jam3	frameshift_variant	HIGH	251	0	0.00463	28	16	0.566

## Sheet: Table S3_FoundationOne Analysis
DAC/5AZA Analysis	Sum of All Mice	8602	8634	8638	8639	8643	8603	8604	8605	8609	8611	8612	8613	8615	8617	8620	8623	8627	8632	8635	8636	8644	3520
Expmt #		1st	2nd	2nd	2nd	2nd	1st	1st	1st	1st	1st	1st	1st	1st	1st	1st	2nd	2nd	2nd	2nd	2nd	2nd	8th
Irradiation (rads)		1000	1000	1000	1000	1000	1000	1000	1000	1000	1000	1000	1000	1000	1000	1000	1000	1000	1000	1000	1000	1000	1000
Recip/Donor		D	D	R	D	D	D	D	D	D	D	D	D	D	D	D	D	D	D	D	D	D	D
Treatment Group		5AZA	5AZA	5AZA	5AZA + Alvocidib	5AZA + Alvocidib	Alvocidib	5AZA + Alvocidib	PBS	PBS	Alvocidib	5AZA + Alvocidib	PBS	Alvocidib	5AZA + Alvocidib	PBS	PBS	Alvocidib	Alvocidib	5AZA	5AZA	5AZA + Alvocidib	DAC
Leukemia Diagnoses		AML	ALL	ALL	ALL	ALL	AML	Unknown- Found lethargic, immobile	AML	AML	AML	AML	AML	AML	MDS/Infection	AML	AML/AEL	AML	AML	Infection	Unknown	Unknown, possibly trauma-related	AML
Immunophenotype		Mac1/Gr1	ETP	CD8 ISP	ETP	ETP	Mac1/Gr1	Normal, Low Engraftment	Mac1/Gr1	Mac1/Gr1	Mac1/Gr1	Mac1/Gr1	Mac1/Gr1	Mac1/Gr1	Mac1/Gr1	Mac1/Gr1	Ter119/CD71	Mac1/Gr1	Mac1/Gr1	Normal	Normal	Normal
		2	2	3	1	5	1	0	0	0	2	0	1	1	0	1	3	0	1	0	0	0	1
Foundation One Genes	Sum of Gene Counts Across All Mice	Gene Counts	Gene Counts	Gene Counts	Gene Counts	Gene Counts	Gene Counts	Gene Counts	Gene Counts	Gene Counts	Gene Counts	Gene Counts	Gene Counts	Gene Counts	Gene Counts	Gene Counts		Gene Counts	Gene Counts	Gene Counts	Gene Counts	Gene Counts	Gene Counts
Ptpn11	3	0	0	0	0	0	1	0	0	0	0	0	0	0	0	1	0	0	1	0	0	0	0
Stat5B	2	0	1	0	0	0	0	0	0	0	1	0	0	0	0	0	0	0	0	0	0	0	0
Nras	2	0	0	0	0	0	0	0	0	0	1	0	1	0	0	0	0	0	0	0	0	0	0
Trp53	2	0	1	0	0	1	0	0	0	0	0	0	0	0	0	0	0	0	0	0	0	0	0
Cbl	1	0	0	0	0	0	0	0	0	0	0	0	0	0	0	0	1	0	0	0	0	0	0
Notch1	1	0	0	0	1	0	0	0	0	0	0	0	0	0	0	0	0	0	0	0	0	0	0
Lrp1B	1	0	0	0	0	1	0	0	0	0	0	0	0	0	0	0	0	0	0	0	0	0	0
Ntrk2	1	0	0	0	0	1	0	0	0	0	0	0	0	0	0	0	0	0	0	0	0	0	0
Nf1	1	1	0	0	0	0	0	0	0	0	0	0	0	0	0	0	0	0	0	0	0	0	0
Zmym3	1	0	0	0	0	1	0	0	0	0	0	0	0	0	0	0	0	0	0	0	0	0	0
Map3k1	1	1	0	0	0	0	0	0	0	0	0	0	0	0	0	0	0	0	0	0	0	0	0
Ikzf1	1	0	0	1	0	0	0	0	0	0	0	0	0	0	0	0	0	0	0	0	0	0	0
Fbxo11	1	0	0	0	0	1	0	0	0	0	0	0	0	0	0	0	0	0	0	0	0	0	0
Brca2	1	0	0	1	0	0	0	0	0	0	0	0	0	0	0	0	0	0	0	0	0	0	0
Pten	1	0	0	1	0	0	0	0	0	0	0	0	0	0	0	0	0	0	0	0	0	0	0
Rptor	1	0	0	0	0	0	0	0	0	0	0	0	0	0	0	0	0	0	0	0	0	0	1
Etv6	1	0	0	0	0	0	0	0	0	0	0	0	0	1	0	0	0	0	0	0	0	0	0
Erbb2	1	0	0	0	0	0	0	0	0	0	0	0	0	0	0	0	1	0	0	0	0	0	0
Ctnnb1	1	0	0	0	0	0	0	0	0	0	0	0	0	0	0	0	1	0	0	0	0	0	0
Nup98	0	0	0	0	0	0	0	0	0	0	0	0	0	0	0	0	0	0	0	0	0	0	0
Kmt2A	0	0	0	0	0	0	0	0	0	0	0	0	0	0	0	0	0	0	0	0	0	0	0
Ar	0	0	0	0	0	0	0	0	0	0	0	0	0	0	0	0	0	0	0	0	0	0	0
Prdm1	0	0	0	0	0	0	0	0	0	0	0	0	0	0	0	0	0	0	0	0	0	0	0
Sox10	0	0	0	0	0	0	0	0	0	0	0	0	0	0	0	0	0	0	0	0	0	0	0
Stat5A	0	0	0	0	0	0	0	0	0	0	0	0	0	0	0	0	0	0	0	0	0	0	0
Erbb3	0	0	0	0	0	0	0	0	0	0	0	0	0	0	0	0	0	0	0	0	0	0	0
Fbxw7	0	0	0	0	0	0	0	0	0	0	0	0	0	0	0	0	0	0	0	0	0	0	0
Ikzf2	0	0	0	0	0	0	0	0	0	0	0	0	0	0	0	0	0	0	0	0	0	0	0
Idh1	0	0	0	0	0	0	0	0	0	0	0	0	0	0	0	0	0	0	0	0	0	0	0
Cdk8	0	0	0	0	0	0	0	0	0	0	0	0	0	0	0	0	0	0	0	0	0	0	0
Kdm5C	0	0	0	0	0	0	0	0	0	0	0	0	0	0	0	0	0	0	0	0	0	0	0
Fbxo31	0	0	0	0	0	0	0	0	0	0	0	0	0	0	0	0	0	0	0	0	0	0	0
Myst3	0	0	0	0	0	0	0	0	0	0	0	0	0	0	0	0	0	0	0	0	0	0	0
Ikbke	0	0	0	0	0	0	0	0	0	0	0	0	0	0	0	0	0	0	0	0	0	0	0
Ptch1	0	0	0	0	0	0	0	0	0	0	0	0	0	0	0	0	0	0	0	0	0	0	0
Mib1	0	0	0	0	0	0	0	0	0	0	0	0	0	0	0	0	0	0	0	0	0	0	0
Bcl11b	0	0	0	0	0	0	0	0	0	0	0	0	0	0	0	0	0	0	0	0	0	0	0
Lrrk2	0	0	0	0	0	0	0	0	0	0	0	0	0	0	0	0	0	0	0	0	0	0	0
Pclo	0	0	0	0	0	0	0	0	0	0	0	0	0	0	0	0	0	0	0	0	0	0	0
Hnf1A	0	0	0	0	0	0	0	0	0	0	0	0	0	0	0	0	0	0	0	0	0	0	0
Spen	0	0	0	0	0	0	0	0	0	0	0	0	0	0	0	0	0	0	0	0	0	0	0
Bcl6	0	0	0	0	0	0	0	0	0	0	0	0	0	0	0	0	0	0	0	0	0	0	0
Reln	0	0	0	0	0	0	0	0	0	0	0	0	0	0	0	0	0	0	0	0	0	0	0
Erg	0	0	0	0	0	0	0	0	0	0	0	0	0	0	0	0	0	0	0	0	0	0	0
Vhl	0	0	0	0	0	0	0	0	0	0	0	0	0	0	0	0	0	0	0	0	0	0	0
Faf1	0	0	0	0	0	0	0	0	0	0	0	0	0	0	0	0	0	0	0	0	0	0	0
Pdcd11	0	0	0	0	0	0	0	0	0	0	0	0	0	0	0	0	0	0	0	0	0	0	0
Cxcr4	0	0	0	0	0	0	0	0	0	0	0	0	0	0	0	0	0	0	0	0	0	0	0
Sufu	0	0	0	0	0	0	0	0	0	0	0	0	0	0	0	0	0	0	0	0	0	0	0
Pask	0	0	0	0	0	0	0	0	0	0	0	0	0	0	0	0	0	0	0	0	0	0	0
Map3k14	0	0	0	0	0	0	0	0	0	0	0	0	0	0	0	0	0	0	0	0	0	0	0
Jak3	0	0	0	0	0	0	0	0	0	0	0	0	0	0	0	0	0	0	0	0	0	0	0
Ncor2	0	0	0	0	0	0	0	0	0	0	0	0	0	0	0	0	0	0	0	0	0	0	0
Mki67	0	0	0	0	0	0	0	0	0	0	0	0	0	0	0	0	0	0	0	0	0	0	0
Bcorl1	0	0	0	0	0	0	0	0	0	0	0	0	0	0	0	0	0	0	0	0	0	0	0
Mtor	0	0	0	0	0	0	0	0	0	0	0	0	0	0	0	0	0	0	0	0	0	0	0
Irf4	0	0	0	0	0	0	0	0	0	0	0	0	0	0	0	0	0	0	0	0	0	0	0
Cdh1	0	0	0	0	0	0	0	0	0	0	0	0	0	0	0	0	0	0	0	0	0	0	0
Cic	0	0	0	0	0	0	0	0	0	0	0	0	0	0	0	0	0	0	0	0	0	0	0
Kmt2C	0	0	0	0	0	0	0	0	0	0	0	0	0	0	0	0	0	0	0	0	0	0	0
Dot1L	0	0	0	0	0	0	0	0	0	0	0	0	0	0	0	0	0	0	0	0	0	0	0
Ptpn6	0	0	0	0	0	0	0	0	0	0	0	0	0	0	0	0	0	0	0	0	0	0	0
Kras	0	0	0	0	0	0	0	0	0	0	0	0	0	0	0	0	0	0	0	0	0	0	0
Fhit	0	0	0	0	0	0	0	0	0	0	0	0	0	0	0	0	0	0	0	0	0	0	0
Hdac7	0	0	0	0	0	0	0	0	0	0	0	0	0	0	0	0	0	0	0	0	0	0	0
Rnf43	0	0	0	0	0	0	0	0	0	0	0	0	0	0	0	0	0	0	0	0	0	0	0
Fgfr1	0	0	0	0	0	0	0	0	0	0	0	0	0	0	0	0	0	0	0	0	0	0	0
Ros1	0	0	0	0	0	0	0	0	0	0	0	0	0	0	0	0	0	0	0	0	0	0	0
Ciita	0	0	0	0	0	0	0	0	0	0	0	0	0	0	0	0	0	0	0	0	0	0	0
Traf2	0	0	0	0	0	0	0	0	0	0	0	0	0	0	0	0	0	0	0	0	0	0	0
Rasgef1A	0	0	0	0	0	0	0	0	0	0	0	0	0	0	0	0	0	0	0	0	0	0	0
Stat6	0	0	0	0	0	0	0	0	0	0	0	0	0	0	0	0	0	0	0	0	0	0	0
Jak2	0	0	0	0	0	0	0	0	0	0	0	0	0	0	0	0	0	0	0	0	0	0	0
Pax5	0	0	0	0	0	0	0	0	0	0	0	0	0	0	0	0	0	0	0	0	0	0	0
Idh2	0	0	0	0	0	0	0	0	0	0	0	0	0	0	0	0	0	0	0	0	0	0	0
Atm	0	0	0	0	0	0	0	0	0	0	0	0	0	0	0	0	0	0	0	0	0	0	0
Dtx1	0	0	0	0	0	0	0	0	0	0	0	0	0	0	0	0	0	0	0	0	0	0	0
Kdm6A	0	0	0	0	0	0	0	0	0	0	0	0	0	0	0	0	0	0	0	0	0	0	0
Pdgfrb	0	0	0	0	0	0	0	0	0	0	0	0	0	0	0	0	0	0	0	0	0	0	0
Traf3	0	0	0	0	0	0	0	0	0	0	0	0	0	0	0	0	0	0	0	0	0	0	0
Araf	0	0	0	0	0	0	0	0	0	0	0	0	0	0	0	0	0	0	0	0	0	0	0
Jarid2	0	0	0	0	0	0	0	0	0	0	0	0	0	0	0	0	0	0	0	0	0	0	0
Keap1	0	0	0	0	0	0	0	0	0	0	0	0	0	0	0	0	0	0	0	0	0	0	0
Socs3	0	0	0	0	0	0	0	0	0	0	0	0	0	0	0	0	0	0	0	0	0	0	0
Tcf3	0	0	0	0	0	0	0	0	0	0	0	0	0	0	0	0	0	0	0	0	0	0	0
Daxx	0	0	0	0	0	0	0	0	0	0	0	0	0	0	0	0	0	0	0	0	0	0	0
Map3K6	0	0	0	0	0	0	0	0	0	0	0	0	0	0	0	0	0	0	0	0	0	0	0
Notch2	0	0	0	0	0	0	0	0	0	0	0	0	0	0	0	0	0	0	0	0	0	0	0
Tsc2	0	0	0	0	0	0	0	0	0	0	0	0	0	0	0	0	0	0	0	0	0	0	0
Tnfrsf17	0	0	0	0	0	0	0	0	0	0	0	0	0	0	0	0	0	0	0	0	0	0	0
Alk	0	0	0	0	0	0	0	0	0	0	0	0	0	0	0	0	0	0	0	0	0	0	0
Axin1	0	0	0	0	0	0	0	0	0	0	0	0	0	0	0	0	0	0	0	0	0	0	0
Flt4	0	0	0	0	0	0	0	0	0	0	0	0	0	0	0	0	0	0	0	0	0	0	0
Hist1H1E	0	0	0	0	0	0	0	0	0	0	0	0	0	0	0	0	0	0	0	0	0	0	0
Card11	0	0	0	0	0	0	0	0	0	0	0	0	0	0	0	0	0	0	0	0	0	0	0
Tyk2	0	0	0	0	0	0	0	0	0	0	0	0	0	0	0	0	0	0	0	0	0	0	0
Fgfr2	0	0	0	0	0	0	0	0	0	0	0	0	0	0	0	0	0	0	0	0	0	0	0
Gtse1	0	0	0	0	0	0	0	0	0	0	0	0	0	0	0	0	0	0	0	0	0	0	0
Hras	0	0	0	0	0	0	0	0	0	0	0	0	0	0	0	0	0	0	0	0	0	0	0
Irf8	0	0	0	0	0	0	0	0	0	0	0	0	0	0	0	0	0	0	0	0	0	0	0
Palb2	0	0	0	0	0	0	0	0	0	0	0	0	0	0	0	0	0	0	0	0	0	0	0
Tgfbr2	0	0	0	0	0	0	0	0	0	0	0	0	0	0	0	0	0	0	0	0	0	0	0
Ctnna1	0	0	0	0	0	0	0	0	0	0	0	0	0	0	0	0	0	0	0	0	0	0	0
Fancd2	0	0	0	0	0	0	0	0	0	0	0	0	0	0	0	0	0	0	0	0	0	0	0
Fgfr3	0	0	0	0	0	0	0	0	0	0	0	0	0	0	0	0	0	0	0	0	0	0	0
Ntrk1	0	0	0	0	0	0	0	0	0	0	0	0	0	0	0	0	0	0	0	0	0	0	0
Runx1	0	0	0	0	0	0	0	0	0	0	0	0	0	0	0	0	0	0	0	0	0	0	0
Gna11	0	0	0	0	0	0	0	0	0	0	0	0	0	0	0	0	0	0	0	0	0	0	0
Kmt2D	0	0	0	0	0	0	0	0	0	0	0	0	0	0	0	0	0	0	0	0	0	0	0
Bard1	0	0	0	0	0	0	0	0	0	0	0	0	0	0	0	0	0	0	0	0	0	0	0
Epha3	0	0	0	0	0	0	0	0	0	0	0	0	0	0	0	0	0	0	0	0	0	0	0
Fance	0	0	0	0	0	0	0	0	0	0	0	0	0	0	0	0	0	0	0	0	0	0	0
Fgfr4	0	0	0	0	0	0	0	0	0	0	0	0	0	0	0	0	0	0	0	0	0	0	0
Hdac4	0	0	0	0	0	0	0	0	0	0	0	0	0	0	0	0	0	0	0	0	0	0	0
Ick	0	0	0	0	0	0	0	0	0	0	0	0	0	0	0	0	0	0	0	0	0	0	0
Lef1	0	0	0	0	0	0	0	0	0	0	0	0	0	0	0	0	0	0	0	0	0	0	0
Med12	0	0	0	0	0	0	0	0	0	0	0	0	0	0	0	0	0	0	0	0	0	0	0
Ptpn2	0	0	0	0	0	0	0	0	0	0	0	0	0	0	0	0	0	0	0	0	0	0	0
Sgk1	0	0	0	0	0	0	0	0	0	0	0	0	0	0	0	0	0	0	0	0	0	0	0
Socs1	0	0	0	0	0	0	0	0	0	0	0	0	0	0	0	0	0	0	0	0	0	0	0
Stag2	0	0	0	0	0	0	0	0	0	0	0	0	0	0	0	0	0	0	0	0	0	0	0
Taf1	0	0	0	0	0	0	0	0	0	0	0	0	0	0	0	0	0	0	0	0	0	0	0
Blm	0	0	0	0	0	0	0	0	0	0	0	0	0	0	0	0	0	0	0	0	0	0	0
Cd79B	0	0	0	0	0	0	0	0	0	0	0	0	0	0	0	0	0	0	0	0	0	0	0
Dusp2	0	0	0	0	0	0	0	0	0	0	0	0	0	0	0	0	0	0	0	0	0	0	0
Epha5	0	0	0	0	0	0	0	0	0	0	0	0	0	0	0	0	0	0	0	0	0	0	0
Hist1H2Bc	0	0	0	0	0	0	0	0	0	0	0	0	0	0	0	0	0	0	0	0	0	0	0
Id3	0	0	0	0	0	0	0	0	0	0	0	0	0	0	0	0	0	0	0	0	0	0	0
Kdr	0	0	0	0	0	0	0	0	0	0	0	0	0	0	0	0	0	0	0	0	0	0	0
Nod1	0	0	0	0	0	0	0	0	0	0	0	0	0	0	0	0	0	0	0	0	0	0	0
Ntrk3	0	0	0	0	0	0	0	0	0	0	0	0	0	0	0	0	0	0	0	0	0	0	0
Stat3	0	0	0	0	0	0	0	0	0	0	0	0	0	0	0	0	0	0	0	0	0	0	0
Wdr90	0	0	0	0	0	0	0	0	0	0	0	0	0	0	0	0	0	0	0	0	0	0	0
Atrx	0	0	0	0	0	0	0	0	0	0	0	0	0	0	0	0	0	0	0	0	0	0	0
Crebbp	0	0	0	0	0	0	0	0	0	0	0	0	0	0	0	0	0	0	0	0	0	0	0
Epha7	0	0	0	0	0	0	0	0	0	0	0	0	0	0	0	0	0	0	0	0	0	0	0
Flcn	0	0	0	0	0	0	0	0	0	0	0	0	0	0	0	0	0	0	0	0	0	0	0
Hgf	0	0	0	0	0	0	0	0	0	0	0	0	0	0	0	0	0	0	0	0	0	0	0
Hist1H2Bj	0	0	0	0	0	0	0	0	0	0	0	0	0	0	0	0	0	0	0	0	0	0	0
Myo18A	0	0	0	0	0	0	0	0	0	0	0	0	0	0	0	0	0	0	0	0	0	0	0
Ret	0	0	0	0	0	0	0	0	0	0	0	0	0	0	0	0	0	0	0	0	0	0	0
Smad4	0	0	0	0	0	0	0	0	0	0	0	0	0	0	0	0	0	0	0	0	0	0	0
Tsc1	0	0	0	0	0	0	0	0	0	0	0	0	0	0	0	0	0	0	0	0	0	0	0
Akt2	0	0	0	0	0	0	0	0	0	0	0	0	0	0	0	0	0	0	0	0	0	0	0
Aurka	0	0	0	0	0	0	0	0	0	0	0	0	0	0	0	0	0	0	0	0	0	0	0
Emsy	0	0	0	0	0	0	0	0	0	0	0	0	0	0	0	0	0	0	0	0	0	0	0
Ebf1	0	0	0	0	0	0	0	0	0	0	0	0	0	0	0	0	0	0	0	0	0	0	0
Fancl	0	0	0	0	0	0	0	0	0	0	0	0	0	0	0	0	0	0	0	0	0	0	0
Gnas	0	0	0	0	0	0	0	0	0	0	0	0	0	0	0	0	0	0	0	0	0	0	0
Kit	0	0	0	0	0	0	0	0	0	0	0	0	0	0	0	0	0	0	0	0	0	0	0
Msh3	0	0	0	0	0	0	0	0	0	0	0	0	0	0	0	0	0	0	0	0	0	0	0
Pik3Ca	0	0	0	0	0	0	0	0	0	0	0	0	0	0	0	0	0	0	0	0	0	0	0
Smarca1	0	0	0	0	0	0	0	0	0	0	0	0	0	0	0	0	0	0	0	0	0	0	0
Chd2	0	0	0	0	0	0	0	0	0	0	0	0	0	0	0	0	0	0	0	0	0	0	0
Ddr2	0	0	0	0	0	0	0	0	0	0	0	0	0	0	0	0	0	0	0	0	0	0	0
Flt3	0	0	0	0	0	0	0	0	0	0	0	0	0	0	0	0	0	0	0	0	0	0	0
Igf1R	0	0	0	0	0	0	0	0	0	0	0	0	0	0	0	0	0	0	0	0	0	0	0
Met	0	0	0	0	0	0	0	0	0	0	0	0	0	0	0	0	0	0	0	0	0	0	0
Calr	0	0	0	0	0	0	0	0	0	0	0	0	0	0	0	0	0	0	0	0	0	0	0
Cd274	0	0	0	0	0	0	0	0	0	0	0	0	0	0	0	0	0	0	0	0	0	0	0
Fam46C	0	0	0	0	0	0	0	0	0	0	0	0	0	0	0	0	0	0	0	0	0	0	0
Irf1	0	0	0	0	0	0	0	0	0	0	0	0	0	0	0	0	0	0	0	0	0	0	0
Maged1	0	0	0	0	0	0	0	0	0	0	0	0	0	0	0	0	0	0	0	0	0	0	0
Pdcd1	0	0	0	0	0	0	0	0	0	0	0	0	0	0	0	0	0	0	0	0	0	0	0
Rad50	0	0	0	0	0	0	0	0	0	0	0	0	0	0	0	0	0	0	0	0	0	0	0
Zrsr2	0	0	0	0	0	0	0	0	0	0	0	0	0	0	0	0	0	0	0	0	0	0	0
Arid1A	0	0	0	0	0	0	0	0	0	0	0	0	0	0	0	0	0	0	0	0	0	0	0
Egfr	0	0	0	0	0	0	0	0	0	0	0	0	0	0	0	0	0	0	0	0	0	0	0
Erbb4	0	0	0	0	0	0	0	0	0	0	0	0	0	0	0	0	0	0	0	0	0	0	0
Flywch1	0	0	0	0	0	0	0	0	0	0	0	0	0	0	0	0	0	0	0	0	0	0	0
Kdm2B	0	0	0	0	0	0	0	0	0	0	0	0	0	0	0	0	0	0	0	0	0	0	0
Pik3R2	0	0	0	0	0	0	0	0	0	0	0	0	0	0	0	0	0	0	0	0	0	0	0
Setbp1	0	0	0	0	0	0	0	0	0	0	0	0	0	0	0	0	0	0	0	0	0	0	0
Smc1A	0	0	0	0	0	0	0	0	0	0	0	0	0	0	0	0	0	0	0	0	0	0	0
Stk11	0	0	0	0	0	0	0	0	0	0	0	0	0	0	0	0	0	0	0	0	0	0	0
Bach1	0	0	0	0	0	0	0	0	0	0	0	0	0	0	0	0	0	0	0	0	0	0	0
Cd36	0	0	0	0	0	0	0	0	0	0	0	0	0	0	0	0	0	0	0	0	0	0	0
Fancc	0	0	0	0	0	0	0	0	0	0	0	0	0	0	0	0	0	0	0	0	0	0	0
Gid4	0	0	0	0	0	0	0	0	0	0	0	0	0	0	0	0	0	0	0	0	0	0	0
Nt5C2	0	0	0	0	0	0	0	0	0	0	0	0	0	0	0	0	0	0	0	0	0	0	0
Wt1	0	0	0	0	0	0	0	0	0	0	0	0	0	0	0	0	0	0	0	0	0	0	0
Cdkn1B	0	0	0	0	0	0	0	0	0	0	0	0	0	0	0	0	0	0	0	0	0	0	0
Ep300	0	0	0	0	0	0	0	0	0	0	0	0	0	0	0	0	0	0	0	0	0	0	0
Foxo1	0	0	0	0	0	0	0	0	0	0	0	0	0	0	0	0	0	0	0	0	0	0	0
Hdac1	0	0	0	0	0	0	0	0	0	0	0	0	0	0	0	0	0	0	0	0	0	0	0
Irs2	0	0	0	0	0	0	0	0	0	0	0	0	0	0	0	0	0	0	0	0	0	0	0
Plcg2	0	0	0	0	0	0	0	0	0	0	0	0	0	0	0	0	0	0	0	0	0	0	0
Rara	0	0	0	0	0	0	0	0	0	0	0	0	0	0	0	0	0	0	0	0	0	0	0
Sf3B1	0	0	0	0	0	0	0	0	0	0	0	0	0	0	0	0	0	0	0	0	0	0	0
Asxl1	0	0	0	0	0	0	0	0	0	0	0	0	0	0	0	0	0	0	0	0	0	0	0
Apc	0	0	0	0	0	0	0	0	0	0	0	0	0	0	0	0	0	0	0	0	0	0	0
Ikzf3	0	0	0	0	0	0	0	0	0	0	0	0	0	0	0	0	0	0	0	0	0	0	0
Abl1	0	0	0	0	0	0	0	0	0	0	0	0	0	0	0	0	0	0	0	0	0	0	0
Aph1A	0	0	0	0	0	0	0	0	0	0	0	0	0	0	0	0	0	0	0	0	0	0	0
Birc3	0	0	0	0	0	0	0	0	0	0	0	0	0	0	0	0	0	0	0	0	0	0	0
Btk	0	0	0	0	0	0	0	0	0	0	0	0	0	0	0	0	0	0	0	0	0	0	0
Ccnd2	0	0	0	0	0	0	0	0	0	0	0	0	0	0	0	0	0	0	0	0	0	0	0
Cd79A	0	0	0	0	0	0	0	0	0	0	0	0	0	0	0	0	0	0	0	0	0	0	0
Cdkn2A	0	0	0	0	0	0	0	0	0	0	0	0	0	0	0	0	0	0	0	0	0	0	0
Cks1B	0	0	0	0	0	0	0	0	0	0	0	0	0	0	0	0	0	0	0	0	0	0	0
Ets1	0	0	0	0	0	0	0	0	0	0	0	0	0	0	0	0	0	0	0	0	0	0	0
Fgf14	0	0	0	0	0	0	0	0	0	0	0	0	0	0	0	0	0	0	0	0	0	0	0
Foxo3	0	0	0	0	0	0	0	0	0	0	0	0	0	0	0	0	0	0	0	0	0	0	0
Gna12	0	0	0	0	0	0	0	0	0	0	0	0	0	0	0	0	0	0	0	0	0	0	0
Hist1H2Am	0	0	0	0	0	0	0	0	0	0	0	0	0	0	0	0	0	0	0	0	0	0	0
Il7R	0	0	0	0	0	0	0	0	0	0	0	0	0	0	0	0	0	0	0	0	0	0	0
Map2K4	0	0	0	0	0	0	0	0	0	0	0	0	0	0	0	0	0	0	0	0	0	0	0
Mpl	0	0	0	0	0	0	0	0	0	0	0	0	0	0	0	0	0	0	0	0	0	0	0
Mycn	0	0	0	0	0	0	0	0	0	0	0	0	0	0	0	0	0	0	0	0	0	0	0
Nkx2-1	0	0	0	0	0	0	0	0	0	0	0	0	0	0	0	0	0	0	0	0	0	0	0
Pot1	0	0	0	0	0	0	0	0	0	0	0	0	0	0	0	0	0	0	0	0	0	0	0
Rb1	0	0	0	0	0	0	0	0	0	0	0	0	0	0	0	0	0	0	0	0	0	0	0
S1Pr2	0	0	0	0	0	0	0	0	0	0	0	0	0	0	0	0	0	0	0	0	0	0	0
Tmsl3	0	0	0	0	0	0	0	0	0	0	0	0	0	0	0	0	0	0	0	0	0	0	0
Actb	0	0	0	0	0	0	0	0	0	0	0	0	0	0	0	0	0	0	0	0	0	0	0
Atr	0	0	0	0	0	0	0	0	0	0	0	0	0	0	0	0	0	0	0	0	0	0	0
Bcl10	0	0	0	0	0	0	0	0	0	0	0	0	0	0	0	0	0	0	0	0	0	0	0
Btla	0	0	0	0	0	0	0	0	0	0	0	0	0	0	0	0	0	0	0	0	0	0	0
Ccnd3	0	0	0	0	0	0	0	0	0	0	0	0	0	0	0	0	0	0	0	0	0	0	0
Cdkn2B	0	0	0	0	0	0	0	0	0	0	0	0	0	0	0	0	0	0	0	0	0	0	0
Cps1	0	0	0	0	0	0	0	0	0	0	0	0	0	0	0	0	0	0	0	0	0	0	0
Cux1	0	0	0	0	0	0	0	0	0	0	0	0	0	0	0	0	0	0	0	0	0	0	0
Fancf	0	0	0	0	0	0	0	0	0	0	0	0	0	0	0	0	0	0	0	0	0	0	0
Fgf19	0	0	0	0	0	0	0	0	0	0	0	0	0	0	0	0	0	0	0	0	0	0	0
Foxp1	0	0	0	0	0	0	0	0	0	0	0	0	0	0	0	0	0	0	0	0	0	0	0
Gna13	0	0	0	0	0	0	0	0	0	0	0	0	0	0	0	0	0	0	0	0	0	0	0
Inhba	0	0	0	0	0	0	0	0	0	0	0	0	0	0	0	0	0	0	0	0	0	0	0
Mef2B	0	0	0	0	0	0	0	0	0	0	0	0	0	0	0	0	0	0	0	0	0	0	0
Mre11A	0	0	0	0	0	0	0	0	0	0	0	0	0	0	0	0	0	0	0	0	0	0	0
Myd88	0	0	0	0	0	0	0	0	0	0	0	0	0	0	0	0	0	0	0	0	0	0	0
Pbrm1	0	0	0	0	0	0	0	0	0	0	0	0	0	0	0	0	0	0	0	0	0	0	0
Pdk1	0	0	0	0	0	0	0	0	0	0	0	0	0	0	0	0	0	0	0	0	0	0	0
Ppp2R1A	0	0	0	0	0	0	0	0	0	0	0	0	0	0	0	0	0	0	0	0	0	0	0
Sdha	0	0	0	0	0	0	0	0	0	0	0	0	0	0	0	0	0	0	0	0	0	0	0
Smad2	0	0	0	0	0	0	0	0	0	0	0	0	0	0	0	0	0	0	0	0	0	0	0
Socs2	0	0	0	0	0	0	0	0	0	0	0	0	0	0	0	0	0	0	0	0	0	0	0
Tbl1Xr1	0	0	0	0	0	0	0	0	0	0	0	0	0	0	0	0	0	0	0	0	0	0	0
Tnfaip3	0	0	0	0	0	0	0	0	0	0	0	0	0	0	0	0	0	0	0	0	0	0	0
Traf5	0	0	0	0	0	0	0	0	0	0	0	0	0	0	0	0	0	0	0	0	0	0	0
Znf217	0	0	0	0	0	0	0	0	0	0	0	0	0	0	0	0	0	0	0	0	0	0	0
Akt1	0	0	0	0	0	0	0	0	0	0	0	0	0	0	0	0	0	0	0	0	0	0	0
Braf	0	0	0	0	0	0	0	0	0	0	0	0	0	0	0	0	0	0	0	0	0	0	0
C11Orf30	0	0	0	0	0	0	0	0	0	0	0	0	0	0	0	0	0	0	0	0	0	0	0
Ccne1	0	0	0	0	0	0	0	0	0	0	0	0	0	0	0	0	0	0	0	0	0	0	0
Cdc73	0	0	0	0	0	0	0	0	0	0	0	0	0	0	0	0	0	0	0	0	0	0	0
Cdkn2C	0	0	0	0	0	0	0	0	0	0	0	0	0	0	0	0	0	0	0	0	0	0	0
Dusp9	0	0	0	0	0	0	0	0	0	0	0	0	0	0	0	0	0	0	0	0	0	0	0
Exosc6	0	0	0	0	0	0	0	0	0	0	0	0	0	0	0	0	0	0	0	0	0	0	0
Fancg	0	0	0	0	0	0	0	0	0	0	0	0	0	0	0	0	0	0	0	0	0	0	0
Fgf23	0	0	0	0	0	0	0	0	0	0	0	0	0	0	0	0	0	0	0	0	0	0	0
Frs2	0	0	0	0	0	0	0	0	0	0	0	0	0	0	0	0	0	0	0	0	0	0	0
Gnaq	0	0	0	0	0	0	0	0	0	0	0	0	0	0	0	0	0	0	0	0	0	0	0
Inpp4B	0	0	0	0	0	0	0	0	0	0	0	0	0	0	0	0	0	0	0	0	0	0	0
Mef2C	0	0	0	0	0	0	0	0	0	0	0	0	0	0	0	0	0	0	0	0	0	0	0
Msh2	0	0	0	0	0	0	0	0	0	0	0	0	0	0	0	0	0	0	0	0	0	0	0
Nup93	0	0	0	0	0	0	0	0	0	0	0	0	0	0	0	0	0	0	0	0	0	0	0
Pc	0	0	0	0	0	0	0	0	0	0	0	0	0	0	0	0	0	0	0	0	0	0	0
Phf6	0	0	0	0	0	0	0	0	0	0	0	0	0	0	0	0	0	0	0	0	0	0	0
Shp-1	0	0	0	0	0	0	0	0	0	0	0	0	0	0	0	0	0	0	0	0	0	0	0
Sdhb	0	0	0	0	0	0	0	0	0	0	0	0	0	0	0	0	0	0	0	0	0	0	0
Stat4	0	0	0	0	0	0	0	0	0	0	0	0	0	0	0	0	0	0	0	0	0	0	0
Tnfrsf11A	0	0	0	0	0	0	0	0	0	0	0	0	0	0	0	0	0	0	0	0	0	0	0
Whsc1	0	0	0	0	0	0	0	0	0	0	0	0	0	0	0	0	0	0	0	0	0	0	0
Znf24	0	0	0	0	0	0	0	0	0	0	0	0	0	0	0	0	0	0	0	0	0	0	0
Arfrp1	0	0	0	0	0	0	0	0	0	0	0	0	0	0	0	0	0	0	0	0	0	0	0
Bcl2	0	0	0	0	0	0	0	0	0	0	0	0	0	0	0	0	0	0	0	0	0	0	0
Brca1	0	0	0	0	0	0	0	0	0	0	0	0	0	0	0	0	0	0	0	0	0	0	0
Cct6B	0	0	0	0	0	0	0	0	0	0	0	0	0	0	0	0	0	0	0	0	0	0	0
Cebpa	0	0	0	0	0	0	0	0	0	0	0	0	0	0	0	0	0	0	0	0	0	0	0
Crkl	0	0	0	0	0	0	0	0	0	0	0	0	0	0	0	0	0	0	0	0	0	0	0
Ephb1	0	0	0	0	0	0	0	0	0	0	0	0	0	0	0	0	0	0	0	0	0	0	0
Ezh2	0	0	0	0	0	0	0	0	0	0	0	0	0	0	0	0	0	0	0	0	0	0	0
Fgf3	0	0	0	0	0	0	0	0	0	0	0	0	0	0	0	0	0	0	0	0	0	0	0
Flt1	0	0	0	0	0	0	0	0	0	0	0	0	0	0	0	0	0	0	0	0	0	0	0
Gadd45B	0	0	0	0	0	0	0	0	0	0	0	0	0	0	0	0	0	0	0	0	0	0	0
Hist1H1C	0	0	0	0	0	0	0	0	0	0	0	0	0	0	0	0	0	0	0	0	0	0	0
Hist1H2Bk	0	0	0	0	0	0	0	0	0	0	0	0	0	0	0	0	0	0	0	0	0	0	0
Inpp5D	0	0	0	0	0	0	0	0	0	0	0	0	0	0	0	0	0	0	0	0	0	0	0
Jun	0	0	0	0	0	0	0	0	0	0	0	0	0	0	0	0	0	0	0	0	0	0	0
Maf	0	0	0	0	0	0	0	0	0	0	0	0	0	0	0	0	0	0	0	0	0	0	0
Men1	0	0	0	0	0	0	0	0	0	0	0	0	0	0	0	0	0	0	0	0	0	0	0
Pcbp1	0	0	0	0	0	0	0	0	0	0	0	0	0	0	0	0	0	0	0	0	0	0	0
Prkar1A	0	0	0	0	0	0	0	0	0	0	0	0	0	0	0	0	0	0	0	0	0	0	0
Ptpro	0	0	0	0	0	0	0	0	0	0	0	0	0	0	0	0	0	0	0	0	0	0	0
Rhoa	0	0	0	0	0	0	0	0	0	0	0	0	0	0	0	0	0	0	0	0	0	0	0
Sdhc	0	0	0	0	0	0	0	0	0	0	0	0	0	0	0	0	0	0	0	0	0	0	0
E2A	0	0	0	0	0	0	0	0	0	0	0	0	0	0	0	0	0	0	0	0	0	0	0
Tnfrsf14	0	0	0	0	0	0	0	0	0	0	0	0	0	0	0	0	0	0	0	0	0	0	0
Mmset	0	0	0	0	0	0	0	0	0	0	0	0	0	0	0	0	0	0	0	0	0	0	0
Zscan3	0	0	0	0	0	0	0	0	0	0	0	0	0	0	0	0	0	0	0	0	0	0	0
Akt3	0	0	0	0	0	0	0	0	0	0	0	0	0	0	0	0	0	0	0	0	0	0	0
Arhgap26	0	0	0	0	0	0	0	0	0	0	0	0	0	0	0	0	0	0	0	0	0	0	0
Aurkb	0	0	0	0	0	0	0	0	0	0	0	0	0	0	0	0	0	0	0	0	0	0	0
Bcl2L2	0	0	0	0	0	0	0	0	0	0	0	0	0	0	0	0	0	0	0	0	0	0	0
Cad	0	0	0	0	0	0	0	0	0	0	0	0	0	0	0	0	0	0	0	0	0	0	0
Cd22	0	0	0	0	0	0	0	0	0	0	0	0	0	0	0	0	0	0	0	0	0	0	0
Cdk12	0	0	0	0	0	0	0	0	0	0	0	0	0	0	0	0	0	0	0	0	0	0	0
Crlf2	0	0	0	0	0	0	0	0	0	0	0	0	0	0	0	0	0	0	0	0	0	0	0
Ect2L	0	0	0	0	0	0	0	0	0	0	0	0	0	0	0	0	0	0	0	0	0	0	0
Fas	0	0	0	0	0	0	0	0	0	0	0	0	0	0	0	0	0	0	0	0	0	0	0
Fgf4	0	0	0	0	0	0	0	0	0	0	0	0	0	0	0	0	0	0	0	0	0	0	0
Gata1	0	0	0	0	0	0	0	0	0	0	0	0	0	0	0	0	0	0	0	0	0	0	0
Gpr124	0	0	0	0	0	0	0	0	0	0	0	0	0	0	0	0	0	0	0	0	0	0	0
Hist1H1D	0	0	0	0	0	0	0	0	0	0	0	0	0	0	0	0	0	0	0	0	0	0	0
Hist1H2Bo	0	0	0	0	0	0	0	0	0	0	0	0	0	0	0	0	0	0	0	0	0	0	0
Ship	0	0	0	0	0	0	0	0	0	0	0	0	0	0	0	0	0	0	0	0	0	0	0
Kat6A	0	0	0	0	0	0	0	0	0	0	0	0	0	0	0	0	0	0	0	0	0	0	0
Klhl6	0	0	0	0	0	0	0	0	0	0	0	0	0	0	0	0	0	0	0	0	0	0	0
Mafb	0	0	0	0	0	0	0	0	0	0	0	0	0	0	0	0	0	0	0	0	0	0	0
Map3K7	0	0	0	0	0	0	0	0	0	0	0	0	0	0	0	0	0	0	0	0	0	0	0
Msh6	0	0	0	0	0	0	0	0	0	0	0	0	0	0	0	0	0	0	0	0	0	0	0
Ncstn	0	0	0	0	0	0	0	0	0	0	0	0	0	0	0	0	0	0	0	0	0	0	0
Npm1	0	0	0	0	0	0	0	0	0	0	0	0	0	0	0	0	0	0	0	0	0	0	0
P2Ry8	0	0	0	0	0	0	0	0	0	0	0	0	0	0	0	0	0	0	0	0	0	0	0
Pik3Cg	0	0	0	0	0	0	0	0	0	0	0	0	0	0	0	0	0	0	0	0	0	0	0
Prkdc	0	0	0	0	0	0	0	0	0	0	0	0	0	0	0	0	0	0	0	0	0	0	0
Rad21	0	0	0	0	0	0	0	0	0	0	0	0	0	0	0	0	0	0	0	0	0	0	0
Rictor	0	0	0	0	0	0	0	0	0	0	0	0	0	0	0	0	0	0	0	0	0	0	0
Sdhd	0	0	0	0	0	0	0	0	0	0	0	0	0	0	0	0	0	0	0	0	0	0	0
Smarca4	0	0	0	0	0	0	0	0	0	0	0	0	0	0	0	0	0	0	0	0	0	0	0
Sox2	0	0	0	0	0	0	0	0	0	0	0	0	0	0	0	0	0	0	0	0	0	0	0
Tcl1A	0	0	0	0	0	0	0	0	0	0	0	0	0	0	0	0	0	0	0	0	0	0	0
Tshr	0	0	0	0	0	0	0	0	0	0	0	0	0	0	0	0	0	0	0	0	0	0	0
Znf703	0	0	0	0	0	0	0	0	0	0	0	0	0	0	0	0	0	0	0	0	0	0	0
Graf	0	0	0	0	0	0	0	0	0	0	0	0	0	0	0	0	0	0	0	0	0	0	0
Brd4	0	0	0	0	0	0	0	0	0	0	0	0	0	0	0	0	0	0	0	0	0	0	0
Cdk4	0	0	0	0	0	0	0	0	0	0	0	0	0	0	0	0	0	0	0	0	0	0	0
Chek1	0	0	0	0	0	0	0	0	0	0	0	0	0	0	0	0	0	0	0	0	0	0	0
Csf1R	0	0	0	0	0	0	0	0	0	0	0	0	0	0	0	0	0	0	0	0	0	0	0
Ddx3X	0	0	0	0	0	0	0	0	0	0	0	0	0	0	0	0	0	0	0	0	0	0	0
Eed	0	0	0	0	0	0	0	0	0	0	0	0	0	0	0	0	0	0	0	0	0	0	0
Tnfrsf6	0	0	0	0	0	0	0	0	0	0	0	0	0	0	0	0	0	0	0	0	0	0	0
Fgf6	0	0	0	0	0	0	0	0	0	0	0	0	0	0	0	0	0	0	0	0	0	0	0
Gata2	0	0	0	0	0	0	0	0	0	0	0	0	0	0	0	0	0	0	0	0	0	0	0
Grin2A	0	0	0	0	0	0	0	0	0	0	0	0	0	0	0	0	0	0	0	0	0	0	0
Hist1H3B	0	0	0	0	0	0	0	0	0	0	0	0	0	0	0	0	0	0	0	0	0	0	0
Mapk1	0	0	0	0	0	0	0	0	0	0	0	0	0	0	0	0	0	0	0	0	0	0	0
Pag1	0	0	0	0	0	0	0	0	0	0	0	0	0	0	0	0	0	0	0	0	0	0	0
Pik3R1	0	0	0	0	0	0	0	0	0	0	0	0	0	0	0	0	0	0	0	0	0	0	0
Prss8	0	0	0	0	0	0	0	0	0	0	0	0	0	0	0	0	0	0	0	0	0	0	0
Serp2	0	0	0	0	0	0	0	0	0	0	0	0	0	0	0	0	0	0	0	0	0	0	0
Smarcb1	0	0	0	0	0	0	0	0	0	0	0	0	0	0	0	0	0	0	0	0	0	0	0
Tcl1	0	0	0	0	0	0	0	0	0	0	0	0	0	0	0	0	0	0	0	0	0	0	0
Top1	0	0	0	0	0	0	0	0	0	0	0	0	0	0	0	0	0	0	0	0	0	0	0
Tusc3	0	0	0	0	0	0	0	0	0	0	0	0	0	0	0	0	0	0	0	0	0	0	0
Nsd2	0	0	0	0	0	0	0	0	0	0	0	0	0	0	0	0	0	0	0	0	0	0	0
Amer1	0	0	0	0	0	0	0	0	0	0	0	0	0	0	0	0	0	0	0	0	0	0	0
Axl	0	0	0	0	0	0	0	0	0	0	0	0	0	0	0	0	0	0	0	0	0	0	0
Bcl7A	0	0	0	0	0	0	0	0	0	0	0	0	0	0	0	0	0	0	0	0	0	0	0
Brip1	0	0	0	0	0	0	0	0	0	0	0	0	0	0	0	0	0	0	0	0	0	0	0
Pd-L1	0	0	0	0	0	0	0	0	0	0	0	0	0	0	0	0	0	0	0	0	0	0	0
Cdk6	0	0	0	0	0	0	0	0	0	0	0	0	0	0	0	0	0	0	0	0	0	0	0
Chek2	0	0	0	0	0	0	0	0	0	0	0	0	0	0	0	0	0	0	0	0	0	0	0
Csf3R	0	0	0	0	0	0	0	0	0	0	0	0	0	0	0	0	0	0	0	0	0	0	0
Dnm2	0	0	0	0	0	0	0	0	0	0	0	0	0	0	0	0	0	0	0	0	0	0	0
Fanca	0	0	0	0	0	0	0	0	0	0	0	0	0	0	0	0	0	0	0	0	0	0	0
Gata3	0	0	0	0	0	0	0	0	0	0	0	0	0	0	0	0	0	0	0	0	0	0	0
Gsk3B	0	0	0	0	0	0	0	0	0	0	0	0	0	0	0	0	0	0	0	0	0	0	0
Hist1H2Ac	0	0	0	0	0	0	0	0	0	0	0	0	0	0	0	0	0	0	0	0	0	0	0
Mll	0	0	0	0	0	0	0	0	0	0	0	0	0	0	0	0	0	0	0	0	0	0	0
Malt1	0	0	0	0	0	0	0	0	0	0	0	0	0	0	0	0	0	0	0	0	0	0	0
Mcl1	0	0	0	0	0	0	0	0	0	0	0	0	0	0	0	0	0	0	0	0	0	0	0
Mitf	0	0	0	0	0	0	0	0	0	0	0	0	0	0	0	0	0	0	0	0	0	0	0
Mutyh	0	0	0	0	0	0	0	0	0	0	0	0	0	0	0	0	0	0	0	0	0	0	0
Nf2	0	0	0	0	0	0	0	0	0	0	0	0	0	0	0	0	0	0	0	0	0	0	0
Nsd1	0	0	0	0	0	0	0	0	0	0	0	0	0	0	0	0	0	0	0	0	0	0	0
Pak3	0	0	0	0	0	0	0	0	0	0	0	0	0	0	0	0	0	0	0	0	0	0	0
Pd-1	0	0	0	0	0	0	0	0	0	0	0	0	0	0	0	0	0	0	0	0	0	0	0
Rad51	0	0	0	0	0	0	0	0	0	0	0	0	0	0	0	0	0	0	0	0	0	0	0
Spop	0	0	0	0	0	0	0	0	0	0	0	0	0	0	0	0	0	0	0	0	0	0	0
Tet2	0	0	0	0	0	0	0	0	0	0	0	0	0	0	0	0	0	0	0	0	0	0	0
Wisp3	0	0	0	0	0	0	0	0	0	0	0	0	0	0	0	0	0	0	0	0	0	0	0
Fam123B	0	0	0	0	0	0	0	0	0	0	0	0	0	0	0	0	0	0	0	0	0	0	0
Arid2	0	0	0	0	0	0	0	0	0	0	0	0	0	0	0	0	0	0	0	0	0	0	0
B2M	0	0	0	0	0	0	0	0	0	0	0	0	0	0	0	0	0	0	0	0	0	0	0
Bcor	0	0	0	0	0	0	0	0	0	0	0	0	0	0	0	0	0	0	0	0	0	0	0
Cbfb	0	0	0	0	0	0	0	0	0	0	0	0	0	0	0	0	0	0	0	0	0	0	0
Ctcf	0	0	0	0	0	0	0	0	0	0	0	0	0	0	0	0	0	0	0	0	0	0	0
Dnmt3A	0	0	0	0	0	0	0	0	0	0	0	0	0	0	0	0	0	0	0	0	0	0	0
Elp2	0	0	0	0	0	0	0	0	0	0	0	0	0	0	0	0	0	0	0	0	0	0	0
Foxl2	0	0	0	0	0	0	0	0	0	0	0	0	0	0	0	0	0	0	0	0	0	0	0
Hist1H2Ag	0	0	0	0	0	0	0	0	0	0	0	0	0	0	0	0	0	0	0	0	0	0	0
Kdm4C	0	0	0	0	0	0	0	0	0	0	0	0	0	0	0	0	0	0	0	0	0	0	0
Map2K1	0	0	0	0	0	0	0	0	0	0	0	0	0	0	0	0	0	0	0	0	0	0	0
Mdm2	0	0	0	0	0	0	0	0	0	0	0	0	0	0	0	0	0	0	0	0	0	0	0
Myc	0	0	0	0	0	0	0	0	0	0	0	0	0	0	0	0	0	0	0	0	0	0	0
Nfe2L2	0	0	0	0	0	0	0	0	0	0	0	0	0	0	0	0	0	0	0	0	0	0	0
Pim1	0	0	0	0	0	0	0	0	0	0	0	0	0	0	0	0	0	0	0	0	0	0	0
Raf1	0	0	0	0	0	0	0	0	0	0	0	0	0	0	0	0	0	0	0	0	0	0	0
Setd2	0	0	0	0	0	0	0	0	0	0	0	0	0	0	0	0	0	0	0	0	0	0	0
Smc3	0	0	0	0	0	0	0	0	0	0	0	0	0	0	0	0	0	0	0	0	0	0	0
Src	0	0	0	0	0	0	0	0	0	0	0	0	0	0	0	0	0	0	0	0	0	0	0
Tp63	0	0	0	0	0	0	0	0	0	0	0	0	0	0	0	0	0	0	0	0	0	0	0
U2Af1	0	0	0	0	0	0	0	0	0	0	0	0	0	0	0	0	0	0	0	0	0	0	0
Asmtl	0	0	0	0	0	0	0	0	0	0	0	0	0	0	0	0	0	0	0	0	0	0	0
Bap1	0	0	0	0	0	0	0	0	0	0	0	0	0	0	0	0	0	0	0	0	0	0	0
Brsk1	0	0	0	0	0	0	0	0	0	0	0	0	0	0	0	0	0	0	0	0	0	0	0
Cd58	0	0	0	0	0	0	0	0	0	0	0	0	0	0	0	0	0	0	0	0	0	0	0
Esr1	0	0	0	0	0	0	0	0	0	0	0	0	0	0	0	0	0	0	0	0	0	0	0
C17Orf39	0	0	0	0	0	0	0	0	0	0	0	0	0	0	0	0	0	0	0	0	0	0	0
Hist1H2Al	0	0	0	0	0	0	0	0	0	0	0	0	0	0	0	0	0	0	0	0	0	0	0
Hsp90Aa1	0	0	0	0	0	0	0	0	0	0	0	0	0	0	0	0	0	0	0	0	0	0	0
Kdm5A	0	0	0	0	0	0	0	0	0	0	0	0	0	0	0	0	0	0	0	0	0	0	0
Mll3	0	0	0	0	0	0	0	0	0	0	0	0	0	0	0	0	0	0	0	0	0	0	0
Mek1	0	0	0	0	0	0	0	0	0	0	0	0	0	0	0	0	0	0	0	0	0	0	0
Mdm4	0	0	0	0	0	0	0	0	0	0	0	0	0	0	0	0	0	0	0	0	0	0	0
Mlh1	0	0	0	0	0	0	0	0	0	0	0	0	0	0	0	0	0	0	0	0	0	0	0
Mycl	0	0	0	0	0	0	0	0	0	0	0	0	0	0	0	0	0	0	0	0	0	0	0
Nfkbia	0	0	0	0	0	0	0	0	0	0	0	0	0	0	0	0	0	0	0	0	0	0	0
Pdcd1Lg2	0	0	0	0	0	0	0	0	0	0	0	0	0	0	0	0	0	0	0	0	0	0	0
Smo	0	0	0	0	0	0	0	0	0	0	0	0	0	0	0	0	0	0	0	0	0	0	0
Srsf2	0	0	0	0	0	0	0	0	0	0	0	0	0	0	0	0	0	0	0	0	0	0	0
Suz12	0	0	0	0	0	0	0	0	0	0	0	0	0	0	0	0	0	0	0	0	0	0	0
Tll2	0	0	0	0	0	0	0	0	0	0	0	0	0	0	0	0	0	0	0	0	0	0	0
U2Af2	0	0	0	0	0	0	0	0	0	0	0	0	0	0	0	0	0	0	0	0	0	0	0
Xbp1	0	0	0	0	0	0	0	0	0	0	0	0	0	0	0	0	0	0	0	0	0	0	0
Btg2	0	0	0	0	0	0	0	0	0	0	0	0	0	0	0	0	0	0	0	0	0	0	0
Ccnd1	0	0	0	0	0	0	0	0	0	0	0	0	0	0	0	0	0	0	0	0	0	0	0
Cd70	0	0	0	0	0	0	0	0	0	0	0	0	0	0	0	0	0	0	0	0	0	0	0
Fgf10	0	0	0	0	0	0	0	0	0	0	0	0	0	0	0	0	0	0	0	0	0	0	0
Jak1	0	0	0	0	0	0	0	0	0	0	0	0	0	0	0	0	0	0	0	0	0	0	0
Map2K2	0	0	0	0	0	0	0	0	0	0	0	0	0	0	0	0	0	0	0	0	0	0	0
Mycl1	0	0	0	0	0	0	0	0	0	0	0	0	0	0	0	0	0	0	0	0	0	0	0
Pd-L2	0	0	0	0	0	0	0	0	0	0	0	0	0	0	0	0	0	0	0	0	0	0	0
Tmem30A	0	0	0	0	0	0	0	0	0	0	0	0	0	0	0	0	0	0	0	0	0	0	0
Xpo1	0	0	0	0	0	0	0	0	0	0	0	0	0	0	0	0	0	0	0	0	0	0	0
Mll2	0	0	0	0	0	0	0	0	0	0	0	0	0	0	0	0	0	0	0	0	0	0	0
Mek2	0	0	0	0	0	0	0	0	0	0	0	0	0	0	0	0	0	0	0	0	0	0	0
Pdgfra	0	0	0	0	0	0	0	0	0	0	0	0	0	0	0	0	0	0	0	0	0	0	0
Tmsb4Xp8	0	0	0	0	0	0	0	0	0	0	0	0	0	0	0	0	0	0	0	0	0	0	0
Yy1Ap1	0	0	0	0	0	0	0	0	0	0	0	0	0	0	0	0	0	0	0	0	0	0	0

## Sheet: Table S4_5AZA Murine GEMINI WES
Tumor_Sample_Barcode	Chromosome	Start_Position	End_Position	Reference_Allele	Tumor_Seq_Allele2	Hugo_Symbol	HGVSc	HGVSp	Variant_Classification	Variant_Type	t_depth	t_ref_count	t_alt_count	n_depth	n_ref_count	n_alt_count	IMPACT
2_7298_PBS_C1	chr11	114690347	114690347	G	C	Ttyh2	c.411G>C	p.Glu137Asp	Missense_Mutation	SNP	93	50	43	124	124	0	MODERATE
2_7298_PBS_C1	chr16	8716585	8716585	C	G	Usp7	c.117G>C	p.Gln39His	Missense_Mutation	SNP	157	76	81	166	166	0	MODERATE
2_7298_PBS_C1	chr17	21262137	21262137	A	G	Vmn1r235	c.723A>G	p.Lys241%3D	Silent	SNP	185	176	9	173	173	0	LOW
2_7298_PBS_C1	chr17	53962476	53962476	C	A	Sult1c1	c.723G>T	p.Met241Ile	Missense_Mutation	SNP	113	107	6	98	98	0	MODERATE
2_7298_PBS_C1	chr1	17745860	17745860	A	G	Crispld1	c.458A>G	p.Asp153Gly	Missense_Mutation	SNP	181	100	81	185	185	0	MODERATE
2_7298_PBS_C1	chr3	98162923	98162923	C	T	Adam30	c.2071C>T	p.Arg691Cys	Missense_Mutation	SNP	116	63	53	133	133	0	MODERATE
2_7298_PBS_C1	chr6	97186730	97186730	C	T	Uba3	c.911-14G>A		Intron	SNP	122	62	60	107	107	0	MODIFIER
2_7298_PBS_C1	chr7	51583735	51583735	C	T	Ano5	c.1894C>T	p.Arg632Cys	Missense_Mutation	SNP	101	61	40	111	111	0	MODERATE
2_7298_PBS_C1	chr7	83674467	83674467	A	T	Il16	c.855+19T>A		Intron	SNP	108	56	52	92	92	0	MODIFIER
2_7298_PBS_C1	chr7	108346423	108346423	G	A	Olfr493	c.557C>T	p.Pro186Leu	Missense_Mutation	SNP	265	144	121	320	319	1	MODERATE
2_7298_PBS_C1	chr7	128191223	128191223	C	T	Itgad	c.2100C>T	p.Val700%3D	Silent	SNP	126	71	55	127	127	0	LOW
3_7298_PBS_C2	chr10	74342510	74342510	C	T	Pcdh15	c.1613C>T	p.Ala538Val	Missense_Mutation	SNP	53	44	9	45	45	0	MODERATE
3_7298_PBS_C2	chr12	40755751	40755751	T	-	Dock4	c.2737-8del		Intron	DEL	97	68	29	116	112	4	MODIFIER
3_7298_PBS_C2	chr12	102394836	102394836	C	T	Lgmn	c.1265+6G>A		Splice_Region	SNP	139	121	18	138	138	0	LOW
3_7298_PBS_C2	chr15	7242455	7242455	A	C	Egflam	c.2001T>G	p.Ala667%3D	Silent	SNP	72	58	14	54	54	0	LOW
3_7298_PBS_C2	chr15	10978608	10978608	G	T	C1qtnf3	c.893G>T	p.Gly298Val	Missense_Mutation	SNP	82	60	22	71	71	0	MODERATE
3_7298_PBS_C2	chr17	25110275	25110275	C	T	Telo2	c.885G>A	p.Ala295%3D	Silent	SNP	160	123	37	166	166	0	LOW
3_7298_PBS_C2	chr17	35665806	35665806	G	A	Vars2	c.651C>T	p.Ala217%3D	Silent	SNP	149	143	6	180	180	0	LOW
3_7298_PBS_C2	chr18	44834663	44834664	-	T	Ythdc2	c.720+11dup		Splice_Region	INS	70	53	17	46	46	0	LOW
3_7298_PBS_C2	chr1	31141705	31141705	T	C	4931428L18Rik	c.-335+62547A>G		Intron	SNP	170	136	34	143	143	0	MODIFIER
3_7298_PBS_C2	chr1	82340806	82340806	A	G	Rhbdd1	c.409A>G	p.Arg137Gly	Missense_Mutation	SNP	173	140	33	175	175	0	MODERATE
3_7298_PBS_C2	chr3	109827589	109827589	G	C	Ntng1	c.1390+38C>G		Intron	SNP	61	48	13	72	72	0	MODIFIER
3_7298_PBS_C2	chr5	28539118	28539118	G	T	Gm10290	n.549G>T		RNA	SNP	608	452	156	673	671	2	MODIFIER
3_7298_PBS_C2	chr5	117265984	117265984	G	T	Taok3	c.2223G>T	p.Gln741His	Missense_Mutation	SNP	156	117	39	145	145	0	MODERATE
3_7298_PBS_C2	chr6	125281592	125281592	G	A	Tuba3a	c.434C>T	p.Thr145Ile	Missense_Mutation	SNP	192	148	44	222	222	0	MODERATE
3_7298_PBS_C2	chr7	104150059	104150059	C	T	Ubqlnl	c.230G>A	p.Arg77His	Missense_Mutation	SNP	121	95	26	143	143	0	MODERATE
3_7298_PBS_C2	chr8	47675400	47675400	C	A	Ing2			5'Flank	SNP	27	21	6	25	25	0	MODIFIER
3_7298_PBS_C2	chr8	93124515	93124515	A	G	Ces1c	c.480T>C	p.His160%3D	Silent	SNP	153	148	5	128	128	0	LOW
3_7298_PBS_C2	chrX	36059512	36059512	C	T	Dock11	c.5077-36C>T		Intron	SNP	50	30	20	66	66	0	MODIFIER
4_7298_PBS_C3	chr11	79412063	79412063	T	A	Nf1	c.1071T>A	p.Leu357%3D	Silent	SNP	165	81	84	101	101	0	LOW
4_7298_PBS_C3	chr13	22102290	22102290	G	T	Vmn1r189	c.376C>A	p.His126Asn	Missense_Mutation	SNP	415	358	57	437	437	0	MODERATE
4_7298_PBS_C3	chr16	38712556	38712556	G	-	Arhgap31	c.100+18del		Intron	DEL	138	99	39	110	108	2	MODIFIER
4_7298_PBS_C3	chr17	32518064	32518064	T	C	Cyp4f17	c.343+26T>C		Intron	SNP	75	36	39	83	83	0	MODIFIER
4_7298_PBS_C3	chr18	54987597	54987597	C	T	Zfp608	c.903+14G>A		Intron	SNP	110	53	57	130	130	0	MODIFIER
4_7298_PBS_C3	chr19	27800303	27800303	T	G	Rfx3	c.1456-37A>C		Intron	SNP	65	32	33	70	70	0	MODIFIER
4_7298_PBS_C3	chr1	85595780	85595780	T	C	Sp110	c.147+182A>G		Intron	SNP	296	278	18	281	278	3	MODIFIER
4_7298_PBS_C3	chr1	134472462	134472462	A	C	Klhl12	c.636A>C	p.Glu212Asp	Missense_Mutation	SNP	145	75	70	162	162	0	MODERATE
4_7298_PBS_C3	chr2	12160409	12160409	C	T	Itga8	c.2388G>A	p.Gln796%3D	Silent	SNP	181	109	72	199	195	4	LOW
4_7298_PBS_C3	chr2	44988974	44988974	G	A	Zeb2	c.3247C>T	p.Arg1083Trp	Missense_Mutation	SNP	54	24	30	70	70	0	MODERATE
4_7298_PBS_C3	chr2	58280372	58280377	ATAAGA	-	Acvr1c	c.1226-8_1226-3del		Splice_Region	DEL	93	88	5	88	88	0	LOW
4_7298_PBS_C3	chr2	119964736	119964736	C	T	Mga	c.8900C>T	p.Ala2967Val	Missense_Mutation	SNP	229	224	5	265	265	0	MODERATE
4_7298_PBS_C3	chr9	71883625	71883625	C	T	Tcf12	c.825+31G>A		Intron	SNP	112	51	61	108	107	1	MODIFIER
5_7298_PBS_C4	chr10	80646422	80646422	G	C	Btbd2	c.743C>G	p.Ala248Gly	Missense_Mutation	SNP	118	112	6	130	130	0	MODERATE
5_7298_PBS_C4	chr10	85387306	85387306	C	A	Btbd11	c.-23C>A		5'UTR	SNP	44	25	19	46	46	0	MODIFIER
5_7298_PBS_C4	chr11	71280768	71280768	A	G	Nlrp1c-ps	n.487T>C		RNA	SNP	106	99	7	94	93	1	MODIFIER
5_7298_PBS_C4	chr11	72259144	72259144	C	T	Slc13a5	c.557-18G>A		Intron	SNP	122	68	54	140	140	0	MODIFIER
5_7298_PBS_C4	chr14	99942033	99942033	C	A	Klf12	c.869+1G>T		Splice_Site	SNP	116	66	50	167	167	0	HIGH
5_7298_PBS_C4	chr18	57904109	57904109	T	-	Slc12a2	c.1391-12del		Intron	DEL	52	22	30	59	59	0	MODIFIER
5_7298_PBS_C4	chr19	12884456	12884456	G	C	Olfr1445	c.574G>C	p.Val192Leu	Missense_Mutation	SNP	267	143	124	282	278	4	MODERATE
5_7298_PBS_C4	chr2	155563672	155563672	C	A	Gss	c.1349G>T	p.Arg450Leu	Missense_Mutation	SNP	84	43	41	79	79	0	MODERATE
5_7298_PBS_C4	chr5	35280846	35280846	G	T	Adra2c	c.961G>T	p.Gly321Ter	Nonsense_Mutation	SNP	19	10	9	19	19	0	HIGH
5_7298_PBS_C4	chr5	98947396	98947396	G	T	Prkg2	c.1915C>A	p.Leu639Met	Missense_Mutation	SNP	75	38	37	91	91	0	MODERATE
5_7298_PBS_C4	chr5	104325318	104325318	G	T	Mepe			5'Flank	SNP	133	81	52	140	140	0	MODIFIER
5_7298_PBS_C4	chr5	104325319	104325319	G	T	Mepe			5'Flank	SNP	133	82	51	140	140	0	MODIFIER
5_7298_PBS_C4	chr5	123946413	123946413	A	C	Ccdc62	c.856A>C	p.Lys286Gln	Missense_Mutation	SNP	114	66	48	120	120	0	MODERATE
5_7298_PBS_C4	chr6	72629962	72629962	C	A	Tcf7l1	c.1360G>T	p.Ala454Ser	Missense_Mutation	SNP	181	130	51	161	161	0	MODERATE
6_7298_PBS_C5	chr10	80234358	80234358	G	A	Pwwp3a	c.1129+31G>A		Intron	SNP	91	86	5	98	98	0	MODIFIER
6_7298_PBS_C5	chr11	22014822	22014822	C	T	Ehbp1	c.3416+33G>A		Intron	SNP	54	42	12	69	69	0	MODIFIER
6_7298_PBS_C5	chr11	119943207	119943207	C	G	Baiap2	c.13C>G	p.Arg5Gly	Missense_Mutation	SNP	80	75	5	127	127	0	MODERATE
6_7298_PBS_C5	chr11	120478425	120478425	C	A	Hgs	c.976-37C>A		Intron	SNP	163	136	27	184	184	0	MODIFIER
6_7298_PBS_C5	chr13	99433715	99433715	G	T	Map1b	c.2497C>A	p.Leu833Ile	Missense_Mutation	SNP	48	40	8	64	64	0	MODERATE
6_7298_PBS_C5	chr13	108670990	108670990	A	C	Pde4d	c.-92+16725A>C		Intron	SNP	431	416	15	472	470	2	MODIFIER
6_7298_PBS_C5	chr14	23425609	23425609	A	T	Kcnma1	c.2236T>A	p.Ser746Thr	Missense_Mutation	SNP	110	93	17	138	137	1	MODERATE
6_7298_PBS_C5	chr15	84120350	84120350	C	T	Pnpla5	c.535G>A	p.Asp179Asn	Missense_Mutation	SNP	75	64	11	85	85	0	MODERATE
6_7298_PBS_C5	chr16	11828159	11828159	A	C	Cpped1	c.712+16T>G		Intron	SNP	78	58	20	90	89	1	MODIFIER
6_7298_PBS_C5	chr16	23004032	23004032	C	G	Kng2	c.569G>C	p.Gly190Ala	Missense_Mutation	SNP	255	225	30	265	265	0	MODERATE
6_7298_PBS_C5	chr17	38336061	38336061	A	-	Olfr136	c.909del	p.Lys303AsnfsTer3	Frame_Shift_Del	DEL	122	107	15	128	128	0	HIGH
6_7298_PBS_C5	chr17	85619376	85619376	C	T	Six3			5'Flank	SNP	166	156	10	200	199	1	MODIFIER
6_7298_PBS_C5	chr18	36931039	36931039	T	C	Pcdha1	c.755T>C	p.Leu252Ser	Missense_Mutation	SNP	230	222	8	259	259	0	MODERATE
6_7298_PBS_C5	chr18	61715802	61715802	C	A	Grpel2	c.636G>T	p.Ala212%3D	Silent	SNP	137	127	10	147	147	0	LOW
6_7298_PBS_C5	chr19	18815381	18815381	G	A	Trpm6	c.2168G>A	p.Arg723His	Missense_Mutation	SNP	68	57	11	69	69	0	MODERATE
6_7298_PBS_C5	chr1	118846019	118846019	G	A	Gli2	c.1356C>T	p.Cys452%3D	Silent	SNP	102	94	8	119	119	0	LOW
6_7298_PBS_C5	chr1	120241770	120241770	T	C	Steap3	c.682A>G	p.Thr228Ala	Missense_Mutation	SNP	120	112	8	117	117	0	MODERATE
6_7298_PBS_C5	chr1	150817070	150817070	G	C	Hmcn1	c.851C>G	p.Ala284Gly	Missense_Mutation	SNP	122	115	7	112	112	0	MODERATE
6_7298_PBS_C5	chr2	76946020	76946020	A	G	Ttn	c.4833-18T>C		Intron	SNP	78	66	12	99	99	0	MODIFIER
6_7298_PBS_C5	chr3	54365900	54365900	G	C	Postn	c.225-4G>C		Splice_Region	SNP	223	210	13	205	205	0	LOW
6_7298_PBS_C5	chr3	75105628	75105628	T	-	Zbbx	c.495del	p.Lys165AsnfsTer7	Frame_Shift_Del	DEL	79	67	12	89	89	0	HIGH
6_7298_PBS_C5	chr4	96479065	96479065	T	G	Cyp2j8	c.815A>C	p.Asn272Thr	Missense_Mutation	SNP	158	147	11	185	185	0	MODERATE
[truncated: 830 more rows]

## Sheet: Table S5_DAC Murine GEMINI WES
Hugo_Symbol	Chromosome	Start_Position	End_Position	Strand	Variant_Classification	Variant_Type	Reference_Allele	Tumor_Seq_Allele1	Tumor_Seq_Allele2	Tumor_Sample_Barcode	HGVSc	HGVSp	HGVSp_Short	t_depth	t_ref_count	t_alt_count	n_depth	n_ref_count	n_alt_count	VAF	IMPACT
[truncated: 579 more rows]

[truncated: 2 more sheets: Table S6_5AZA Human GEMINI WES, Table S7_DAC Human GEMINI WES]
